# Supplementary material for: Exposure to environmental pollutants selects for xenobiotic-degrading functions in the human gut microbiome
Source: Nat Commun. 2024 May 27;15:4482. doi: 10.1038/s41467-024-48739-7 (PMC11130323; doi:10.1038/s41467-024-48739-7)
Supplement: Supplementary file 4 — Supplementary Dataset 1 [file 41467_2024_48739_MOESM4_ESM.xlsx]

## Sheet: Suppl Data S1
Supplementary Data S1. Subject metadata and blood concentration of dioxins and heavy metals.
sample_id	sex	age (years)	Body Mass Index (BMI)	Smoker	sub-cluster	antibiotics in the past 6 months	impact_area	PCDD/Fs and DLPCBs sum Medium Bound (pg WHO-TEQ/g lipids)	PCDD/Fs sum Medium Bound (pg WHO-TEQ/g lipids)	PCDFs sum Medium Bound (pg WHO-TEQ/g lipids)	As75(ug/L)	Be9(ug/L)	Cd111(ug/L)	Co59(ug/L)	Cr52(ug/L)	Cu63(ug/L)	Fe56(mg/L)	Fe57(mg/L)	Hg202(ug/L)	Li7(ug/L)	Mn55(ug/L)	Mo98(ug/L)	Pb208(ug/L)	Sb121(ug/L)	Se78(ug/L)	Sr88(ug/L)	Tl205(ug/L)	V51(ug/L)	Zn66(mg/L)
D80320	m	27	25.359	no	9	no	high	8.67852	3.71434	2.02335	2.6353	0.0015	0.0192	1.1318	0.8977	856.622	1.3952	1.3804		2.6153	1.6841	1.175	0.014	0.228	241.003	109.623	0.0262	0.3709	1.6621
D80324	f	49	23.191	no	9	no	high	5.41337	1.57623	0.993363	2.0544	0.0015	0.001	1.2697	0.0015	1418.5	0.8935	0.9892	1.1146	1.338	0.0096	0.4623	0.0182	0.002	189.265	47.3309	0.136	0.033	1.6992
D80326	m	46	28.327	no	9	no	high	6.31224	3.41107	1.44436	4.2987	0.0015	0.001	1.1471	0.6148	1013.84	1.2215	1.5318	3.2548	2.5757	0.956	4.2034	0.0182	0.1901	203.245	22.5738	0.0612	0.7281	1.6685
D80340	m	48	24.344	no	9	no	high	12.9292	5.15457	2.28147	2.9635	0.0015	0.0103	1.0226	0.3338	934.075	1.5806	1.602		1.3163	1.1892	0.8327	0.0182	0.162	215.769	31.8573	0.052	0.2061	1.4056
D80555	m	43	24.755	no	9	no	high	10.913	10.206		0.4269	0.0015	0.0186	1.168	0.21	856.196	1.3117	1.3338		1.5494	0.8246	1.5051	0.0182	0.2034	193.037	32.2959	0.0146	0.3161	1.3265
D80561	m	49	32.82	no	9	no	high	9.207	9.141		0.6525	0.0015	0.025	0.8367	0.0015	856.658	0.9551	1.0006		0.7198	0.5976	1.0845	0.0182	0.1409	191.598	22.2032	0.1577	0.2583	1.4401
D80576	m	31	29.39	no	9	no	high	6.605	6.52		1.1288	0.0015	0.0181	0.5855	1.3427	1022.81	1.2743	1.3156	1.4535	0.7198	1.5287	0.8539	0.0716	0.1458	183.69	23.9805	0.0312	0.3708	1.2433
D81001	f	46	30.11	no	9	no	high	15.738	15.061		0.0015	0.0015	0.0119	1.1027	0.9513	1571.19	0.9522	0.886	0.9269	0.5416	0.4143	5.7329	0.0182	0.193	216.49	35.4414	0.2833	0.0087	1.4165
D81032	f	44	19.88	no	10	no	high	12.511	11.562		1.789	0.0015	0.0256	0.8117	0.8271	990.421	1.077	1.098		0.8328	1.1035	1.1102	0.8515	0.1237	169.333	16.8951	0.069	0.4319	1.2526
D81086	m	21	20.898	no	10	no	high	8.183	7.804		4.7781	0.0015	0.0598	1.4793	0.8003	733.349	1.0664	1.2098	5.7662	2.7079	1.1905	5.5233	3.264	0.3102	199.787	35.0014	0.0139	0.0087	1.6359
D81087	f	35	31.02	no	6	no	high				0.0015	0.0015	0.001	1.4595	0.0015	997.731	1.5226	1.6554	0.1056	0.8545	0.0096	0.0288	0.0182	0.002	214.815	19.7557	0.0012	0.3822	2.3646
D81096	m	22	17.709	no	9	no	high	3.60334	1.62894	0.970184	0.9661	0.0015	0.001	0.5191	0.0015	569.49	1.1493	1.1362	0.2657	0.7807	0.7611	0.0099	0.0182	0.002	264.322	24.4399	0.0098	0.0226	1.337
D81097	f	40	27.344	no	9	no	high	7.969	7.248		2.7711	0.0015	0.001	1.7032	0.0015	1471.15	1.3745	1.5144	0.47	2.3235	1.2256	1.6026	0.0182	0.0951	288.149	56.1095	0.0321	0.5805	2.2864
D81098	m	36	29.41	no	12	no	high	18.305	18.199		3.4142	0.0015	0.0108	0.5208	0.0015	1026.62	2.0187	1.8019	0.1192	0.9405	1.8337	0.9288	0.5599	0.002	193.119	27.8786	0.0191	0.8446	1.5022
D81104	f	39	33.203	no	9	no	high	5.662	5.615		0.28	0.0258	0.0249	0.8365	0.6866	1371.86	0.8545	0.822		0.7526	1.3241	0.7085	0.0182	0.1591	238.959	16.4433	0.0362	0.1978	0.7085
D81247	m	31	23.18	no	6	no	high				0.3578	0.0015	0.001	1.0006	0.0015	858.915	0.9557	1.0984	1.7289	3.501	0.5103	0.8595	0.0182	0.002	182.65	24.9658	0.1099	0.4106	1.6486
D81339	m	28	33.21	no	12	no	high	1.58331	0.988571	0.410965	1.7552	0.0605	0.1524	0.9583	0.946	1147.74	1.1197	1.0002	5.6039	1.5795	1.385	1.7232	0.0182	0.0295	178.32	31.3415	0.0011	0.2643	1.293
D81340	m	27	24.615	no	10	no	high	4.91128	2.61455	2.04425	0.4421	0.0015	0.0007	0.8968	1.1275	783.562	1.9847	2.0381	0.6621	1.0691	1.5699	0.8886	0.0182	0.2423	226.562	19.1176	0.0425	0.1111	0.8886
D81350	f	35	21.48	no	12	no	high	17.309	15.769		0.9693	0.0015	0.3871	0.824	0.0015	1085.1	1.7401	1.7867	5.4673	1.1393	0.8914	1.4445	0.0182	0.2434	218.702	31.1679	0.0491	0.5836	1.3855
D81361	m	33	21.218	no	10	no	high				2.0247	0.0015	0.0186	1.2019	0.6652	1254.99	1.1739	1.1729		3.7986	1.1444	1.4893	0.9086	0.181	230.783	31.7962	0.0594	0.5066	1.5903
D81363	m	27	24.86	no	9	no	high	6.311	6.245		1.1872	0.0015	0.001	1.2501	0.0015	1450.4	1.5178	1.5867	0.49	1.2805	1.4257	1.8465	0.0182	0.1389	514.53	45.1731	0.0131	0.7028	2.5219
D81376	f	35	19.16	no	9	no	high	6.823	6.7		2.7855	0.0934	0.001	1.6457	0.0015	1296.56	1.929	2.1431	1.65	0.1305	0.7373	0.8577	0.0182	0.1391	255.792	29.7734	0.0854	0.3222	1.4146
D81377	f	30	20.196	no	10	no	high	5.06381	3.10837	2.63757	0.4204	0.0015	0.0101	1.183	7.3442	925.366	3.4044	3.3094	0.489	0.9859	2.4587	1.0133	0.0182	0.2937	249.047	68.2085	0.0205	0.2988	1.0133
D81378	m	32	24.755	no	10	no	high	2.70007	2.18746	1.77498	16.857	0.0173	0.001	1.1492	0.6991	925.267	1.2348	1.257	0.42	1.7473	1.1372	1.4567	0.0182	0.1008	195.164	28.5942	0.0142	0.3417	1.2743
D81398	f	37	24.98	no	9	no	high	10.372	9.811		1.9993	0.0035	0.0291	0.7989	0.1863	1228.47	2.098	2.0881		1.1826	0.8214	0.8297	0.0182	0.1465	259.241	36.9189	0.0614	0.3684	1.3121
D81417	m	33	24.49	no	9	no	high	11.052	10.247		2.0429	0.0015	0.0103	1.1412	0.0015	833.441	1.1513	1.2185		0.8908	0.4867	0.6481	0.0182	0.0896	164.223	18.3602	0.0172	0.3405	1.0117
D81521	m	38	22.546	no	10	no	high	10.873	9.545		1.4593	0.0015	0.0062	0.5418	1.1239	938.902	1.2146	1.1689		0.4723	1.1188	0.6187	1.056	0.2274	127.479	26.7888	0.0593	0.203	0.8293
D81524	m	47	32.27	no	9	no	high	7.772	7.129		7.4382	0.0015	0.0144	0.7271	0.3714	1094.35	1.0212	1.0152		1.184	1.0746	0.6676	0.0182	0.1805	228.898	39.6323	0.0789	0.3065	1.5523
D81597	f	20	27.34	no	11	no	high	1.97941	1.40728	0.922844	2.4096	0.0015	0.001	0.9716	0.3972	814.047	2.2705	2.087	0.3158	0.8145	1.7238	0.3212	0.0182	0.002	289.377	24.5144	0.0012	0.3452	1.4371
D81601	f	20	21.31	no	11	no	high	2.76513	1.42861	0.967388	2.3898	0.0098	0.0426	1.0284	0.8777	1198.72	3.5511	3.4337	1.2911	2.0839	2.4459	2.1952	0.0535	0.3103	255.721	47.643	0.0212	1.3804	1.9201
D81705	m	20	21.11	no	9	no	high	6.34	5.863		5.0271	0.0069	0.001	0.9037	0.2489	1184.45	1.3948	1.417		1.1913	0.3949	1.9523	0.0182	0.002	262.212	32.1179	0.0012	0.3836	1.913
D81706	f	22	20.76	no	12	no	high	5.569	4.613		0.6637	0.0169	0.001	0.9495	0.3385	1152.47	1.6937	1.6812	0.1327	0.9081	1.2997	1.1276	0.0182	0.168	209.434	22.1073	0.0459	0.1688	1.0819
D81724	m	25	24.49	no	12	no	high	9.93	9.77		0.7162	0.0224	0.001	1.0938	0.2087	845.165	1.232	1.1866	1.0639	0.8186	1.0494	0.9121	0.0182	0.2461	204.835	30.1901	0.0298	0.2888	0.9121
D81726	f	46	22.68	no	12	no	high	6.83272	3.35315	1.47727	0.4225	0.0015	0.001	0.1901	0.0015	1044.85	0.7013	0.8358	0.1192	0.0048	2.714	1.3686	0.0182	0.002	142.201	7.741	0.0012	0.0087
D81728	m	36	23.12	no	9	no	high	4.834	3.907		18.7923	0.0015	0.001	1.7658	0.7331	1552.4	1.7008	1.721		1.8018	1.2635	1.3092	0.0182	0.4855	328.835	48.6108	0.0377	0.3933	1.9381
D81734	f	27	32.45	no	12	no	high	5.48805	1.53222	1.10594	0.0815	0.0015	0.0142	0.6196	0.0015	939.902	0.5303	0.5901	2.7842	0.3036	0.693	0.0099	0.0182	0.002	227.762	27.1538	0.0365	0.1993	1.6451
D81735	m	30	23.04	no	9	no	high	7.152	6.883		2.0863	0.0015	0.0147	0.5676	0.6383	778.522	2.3053	2.3482		0.8167	1.4968	1.2182	0.088	0.1628	271.384	27.2758	0.0266	0.3661	1.4236
D81738	f	31	21.09	no	12	no	high	2.30255	1.92662	1.2659	0.5082	0.0015	0.001	0.7753	0.0015	1119.64	1.6512	1.5659	0.6448	0.3634	0.8455	0.3432	0.0182	0.2324	195.661	30.1194	0.0412	0.301	1.31
D81739	f	34	31.16	no	12	no	high	5.938	2.90934	2.44843	2.1011	0.0015	0.001	0.066	0.0015	993.184	1.0158	1.2957	0.1192	0.1248	1.9195	3.2344	0.0182	1.1742	150.109	27.1052	0.0012	0.0087
D81740	m	41	24.02	no	12	no	high	11.275	9.933		6.5728	0.1571	0.0825	1.5179	0.0015	1228.93	1.6364	1.1184	0.1192	0.9902	0.3172	1.2685	0.0182	0.002	347.088	19.8772	0.0012	0.2908	1.2878
D81761	m	43	24.54	no	12	no	high	10.07	8.596		1.6174	0.0015	0.02	0.851	0.3033	708.872	1.8517	1.7889	0.6555	0.9263	5.18	0.5223	1.9766	0.4754	178.13	36.5991	0.0189	0.0546	1.4304
D81771	f	41	20.83	no	11	no	high	5.98497	3.33346	2.1157	8.2326	0.0015	0.2427	0.7155	0.6646	1518.51	1.2568	1.2136	3.4006	1.0275	1.8961	1.7374	0.2961	0.1965	174.021	36.5549	0.0327	0.55	1.2552
D81773	f	38	24.22	no	12	no	high	6.01129	3.63342	1.80889	1.2323	0.0015	0.0003	0.6164	1.0989	831.721	0.8064	0.7434	1.4686	0.6946	0.573	0.3934	0.2386	0.1352	119.195	17.2811	0.0178	0.0087	0.3934
D81777	m	29	29.86	no	9	no	high	5.728	5.636		4.5826	0.0015	0.001	1.0608	0.0015	763.146	2.2335	2.1534	0.1192	1.046	0.105	0.1531	0.0182	0.002	297.615	37.2116	0.0541	0.0087	1.7117
D81902	f	44	25.14	no	11	no	high	3.24455	2.36734	1.55934	0.8059	0.0015	0.001	0.9736	0.0015	969.903	1.3642	1.3497	0.1192	2.9583	1.3158	0.0099	0.0182	0.002	260.158	60.3361	0.0012	0.5178	1.2403
D81903	m	42	26.06	no	11	no	high	3.51312	2.83011	2.40556	4.474	0.0433	0.2376	0.0016	2.1298	665.587	0.8032	0.8556	0.6638	1.8487	2.8752	1.2371	9.0669	0.0989	83.7783	48.5248	0.0659	0.7859	0.7831
D81904	f	33	19.53	no	12	no	high	1.18242	0.753345	0.254409	0.2046	0.0015	0.013	1.2234	1.8331	993.253	1.6051	1.5984	0.4737	0.6382	1.3405	0.7008	0.2395	0.1805	228.067	31.3198	0.0265	0.2588	0.7008
D81916	f	22	32.05	no	12	no	high	1.92571	1.63744	0.947168	2.0579	0.018	0.001	0.9619	0.5507	1209.42	0.5344	0.5243	0.151	1.1925	1.3969	0.8508	0.0182	0.0965	172.957	29.0401	0.0367	0.2973	1.4601
D81919	m	24	25.4	no	11	no	high	2.83494	2.04097	1.51011	2.6227	0.0015	0.019	0.6899	0.0015	801.16	1.4735	1.5316	0.1563	0.9406	0.6081	1.5043	0.0182	0.002	192.275	34.1219	0.1048	0.423	1.3408
D81926	f	32	19.95	no	11	no	high	2.51492	2.06548	1.32093	0.6097	0.0015	0.001	1.0276	0.0015	820.283	0.6695	0.6402	1.3611	0.4218	0.5789	0.7537	0.0182	0.002	140.186	23.7583	0.0081	0.6564	1.3008
D81927	f	40	20.82	no	12	no	high	2.38705	1.60741	0.915721	0.3884	0.0015	0.0126	1.0028	0.0015	882.796	1.7896	1.8136		0.6739	0.7274	0.8481	0.0182	0.0957	193.881	24.5969	0.033	0.2823	1.2386
D81932	f	26	20.31	no	9	no	high	5.805	5.676		0.9172	0.0103	0.001	0.9966	0.4367	1033.4	0.8034	0.7703	0.1192	0.7533	0.9416	1.0421	0.0182	0.0853	136.062	21.5955	0.0205	0.2616	0.9309
D81941	f	49	23.31	no	11	no	high	3.83783	2.82543	1.74839	1.7553	0.0536	0.0149	0.8001	0.8417	1071.37	2.0001	2.0825	2.2705	1.1364	2.0383	1.7487	0.0182	0.3123	238.639	36.0033	0.0425	0.3957	1.7707
D82069	m	33	24.221	no	10	no	high	3.24374	2.58872	2.16792	2.2272	0.369	0.215	1.6971	1.2758	948.433	1.1152	1.0028	0.1192	1.074	0.0096	0.5235	0.0182	0.002	211.887	34.606	0.0857	2.1789	0.9986
D82091	f	34	30.796	no	11	no	high	6.7242	3.83983	1.94821	1.9841	0.0362	0.062	0.5965	0.8764	1313.77	0.8388	1.0752	6.3704	1.2361	0.2311	1.9139	0.0942	0.1735	234.445	31.8689	0.0994	0.7246	1.7155
D82097	m	29	27.336	no	11	no	high	3.32942	1.63889	1.20675	0.6915	0.0015	0.0237	0.7629	0.1597	962.385	1.1185	1.1037		0.8858	1.5939	1.114	0.0507	0.1642	214.275	27.3403	0.0157	0.2459	1.3541
D82101	f	25	21.07	no	11	no	high	3.6373	2.19958	1.49229	12.8992	0.059	0.162	0.5153	1.4298	1102.57	1.2253	1.2571	0.7223	1.1979	0.4669	4.3298	0.0182	0.2128	164.349	32.906	0.1353	0.4423	1.5794
D82102	m	24	25.992	no	11	no	high
D82109	m	36	22.857	no	11	no	high	3.02272	1.8549	1.39228	0.2671	0.132	0.001	0.6988	0.0015	863.47	1.4061	1.4037		0.7276	1.7535	0.0099	0.0182	0.2281	241.564	46.4274	0.0329	0.9934	1.8308
D82121	m	46	26.83	no	11	no	high	7.03231	5.1212	1.89932	5.1655	0.0015	0.001	1.8883	0.6434	1752.43	2.6923	2.4647	0.51	1.5805	1.0229	1.7242	0.0182	0.3657	312.516	57.9773	0.0725	1.431	2.0959
D82136	f	37	22.06	no	11	no	high	2.99343	1.60219	0.945831	6.231	0.0015	0.0191	0.6231	0.248	1342.02	0.9107	0.9464		0.8244	1.0341	1.0688	0.0776	0.1757	189.961	28.3564	0.0238	0.4016	1.3164
D82145	f	30	30.483	no	11	no	high	4.30168	2.59412	1.98458	0.5728	0.0015	0.0058	0.5519	0.1605	692.251	0.4776	0.4712		0.5982	0.3794	0.4987	0.0182	0.0763	123.365	28.3358	0.0209	0.1226	0.94
D82260	m	38	25.91	no	11	no	high	2.81896	2.23386	1.57792	0.0015	0.0015	0.001	0.9138	0.0015	1155.9	2.3924	2.2318		0.7024	1.3806	0.0099	0.0182	0.2601	156.813	39.6162	0.2269	0.6476	1.4967
D82265	m	28	26.235	no	10	no	high	8.522	8.417		0.0381	0.0015	0.001	0.9067	0.0015	851.177	1.4189	1.3097	0.1274	1.4214	0.7632	0.8269	0.0182	0.002	299.815	15.4066	0.0287	0.1508	1.1789
D82266	m	44	24.858	no	10	no	high	4.056	3.296		0.6658	0.0015	0.088	0.7899	0.0015	696.391	1.1668	1.2032	0.1192	2.1524	0.8348	0.0099	0.0182	0.002	173.233	25.9403	0.0172	0.2338	1.3796
D82270	m	47	29.586	no	10	no	high	12.784	10.45		0.6718	0.0015	0.0032	0.5249	0.9828	1028.97	0.5713	0.5685		0.8879	0.6211	0.5515	0.1407	0.1183	131.06	15.4067	0.1624	0.3199	0.8824
D82280	f	33	22.308	no	9	no	high	4.43435	2.05652	1.4081	2.8307	0.0584	0.001	1.2756	0.0015	720.501	1.2801	1.5004	0.018	1.2005	0.0096	0.1893	0.0182	0.0965	205.846	24.4865	0.0012	0.3668	2.1006
D82281	f	45	21.231	no	9	no	high	5.73675	2.55825	1.05666	0.4123	0.0198	0.0473	0.835	2.3989	956.061	1.2708	1.2842		1.4401	1.4268	1.3398	0.0694	0.2034	157.278	19.704	0.0348	0.4183	1.1879
D82286	m	30	20.902	no	11	no	high	3.91627	1.92923	1.39785	0.192	0.0015	0.0094	0.6681	0.493	622.839	0.7848	0.7882	0.1192	1.7121	1.4506	0.704	0.0182	0.0431	198.751	20.1254	0.0168	0.2659	1.18
D82288	m	25	22.491	no	11	no	high	3.34102	2.18193	1.662	0.0155	0.0196	0.001	1.13	0.8065	985.03	0.8208	0.8577	0.4922	0.8797	1.3332	0.9035	0.0182	0.1891	253.174	21.0669	0.0549	0.3822	0.9035
D82290	f	27	25.143	no	10	no	high	4.656	3.904		6.3478	0.0015	0.011	0.836	0.6917	1052.5	1.2055	1.2192		2.5289	0.5839	0.4479	0.3781	0.2616	178.537	31.1399	0.0556	0.2461	0.96
D82294	m	38	30.679	no	11	no	high	5.45435	4.90914	2.06147	3.5074	0.2148	0.2425	0.5415	0.8707	1047.14	1.0576	1.1545	1.7537	0.4652	0.7992	0.0099	0.0182	0.002	152.898	19.8099	0.086	0.9404	1.2148
D82298	f	26	21.48	no	12	no	high	14.79	12.792
D82300	f	49	20.761	no	10	no	high	7.456	7.379		0.2838	0.0015	0.0202	0.4936	2.9287	637.558	0.5902	0.5142	0.1192	0.2604	0.7737	1.2102	0.0182	0.0238	99.1565	12.3926	0.0012	0.1808	0.7334
D82301	m	45	28.293	no	11	no	high	5.62735	4.13776	3.16383	4.3595	0.0015	0.001	1.2148	0.0015	1110.43	1.5161	1.5685		0.9423	1.2203	0.0099	0.032	0.1332	211.54	34.2059	0.0167	0.3208	1.9036
D82303	f	24	24.725	no	10	no	high	5.112	4.612		0.0015	0.0015	0.0789	2.3396	0.1293	1212.78	0.5783	0.5283	1.4389	0.6586	1.1346	1.1402	0.0182	0.0759	229.548	32.072	0.0229	0.2989	1.5669
D80325	f	48	28	no	9	yes	high	6.5535	2.95389	1.00485	0.8214	0.0015	0.1263	0.9384	0.0015	1172.83	0.9687	0.7687	0.9444	0.6868	1.958	1.2276	0.0182	0.1246	173.772	33.8067	0.0116	0.7641	1.3824
D80579	m	34	28.73	no	9	yes	high	18.229	17.813		0.5551	0.0015	0.0155	0.593	0.0015	998.842	1.0179	1.0716		0.9056	0.5998	1.0392	0.0182	0.1476	200.518	18.2664	0.0258	0.2657	1.4291
D81729	f	23	19.69	no	9	yes	high	11.603	11.486		3.9016	0.0441	0.0444	0.9166	0.5456	1159.67	1.4792	1.6042	6.1167	0.9408	1.8707	0.5231	1.0025	0.2521	198.466	27.5622	0.0194	0.0786	1.7666
D81101	f	34	21.565	yes	9	no	high	6.966	6.59		0.3199	0.0015	0.014	0.6096	0.0015	800.192	1.6045	1.6659		0.6315	0.6022	0.7804	0.0182	0.0905	144.015	19.2493	0.0198	0.2613	0.9463
D81336	m	46	29.586	yes	9	no	high	12.741	11.051		0.7452	0.0015	0.001	1.2654	6.8247	744.851	2.1442	2.1565	0.6344	1.0466	1.9582	0.9372	0.0182	0.2027	211.845	23.3105	0.0135	0.2647	0.9372
D81940	m	31	26.58	yes	12	no	high	6.34629	2.58678	1.24387	0.0015	0.0015	0.3644	1.0084	0.0015	1509.32	1.0089	0.8366	0.1192	1.2376	0.6503	0.6302	0.1468	0.002	226.216	46.366	0.1748	1.0171
D80343	f	38	27.239	no	17	no	low	4.64094	1.86735	1.1958	3.1083	0.1356	0.1141	1.5084	1.591	890.353	0.6707	0.7324	2.0493	0.4212	0.3812	0.2319	0.0182	0.002	111.953	15.9142	0.1544	0.5717	1.371
D80344	f	49	24.89	no	17	no	low				0.4018	0.0015	0.0132	0.6976	0.2022	679.317	1.6148	1.6295		0.7178	0.9008	1.1372	0.0182	0.1367	205.78	21.8389	0.0336	0.5739	1.2516
D80345	f	30	19.195	no	17	no	low	2.28691	1.28735	0.827056	0.3937	0.0015	0.0333	0.6695	0.9739	965.226	1.6016	1.6036		0.6068	1.0852	1.626	0.0182	0.7179	180.437	19.0029	0.0075	0.4714	0.9939
D80346	m	31	22.598	no	17	no	low	4.64368	2.56754	1.17633	4.8403	0.0015	0.001	0.9343	0.3859	1169.57	0.954	1.0524	0.2004	0.383	1.0178	0.0099	0.0182	0.002	217.423	14.3974	0.0012	1.0402	1.1179
D80347	m	22	26.17	no	17	no	low				0.8739	0.0015	0.001	0.9882	0.0015	514.733	1.7492	1.8009	1.8761	0.7382	0.7808	0.2968	0.0182	0.002	191.208	25.7473	0.0289	0.1792	1.6002
D80348	m	41	28.069	no	17	no	low	4.36127	2.3382	1.00965	13.5902	0.0015	0.0024	1.3606	0.4333	791.237	1.5372	1.7064	4.498	1.0018	1.3283	0.9996	0.1436	0.159	236.805	29.076	0.0097	1.0101	1.387
D80353	f	41	23.438	no	17	no	low	4.36854	3.04392	1.29363	3.4834	0.272	0.3045	0.7307	0.0015	2196.26	0.9862	1.1464	3.758	1.4152	1.5002	0.213	0.0182	0.002	138.732	33.516	0.2136	1.2239	1.0256
D80354	m	37	27.344	no	17	no	low	2.65799	1.70334	1.24317	0.0797	0.054	0.0112	0.5356	1.4832	568.243	0.6725	0.7055	2.5212	0.3761	0.2006	0.5164	0.0182	0.002	69.6131	13.9025	0.016	0.4506	1.2035
D80413	m	26	22.99	no	17	no	low				0.8295	0.1101	0.001	1.1258	1.9545	758.7	1.1016	1.1857	2.8345	2.2195	0.5709	1.5506	0.0182	0.002	330.25	25.0249	0.04	0.9703	2.205
D80414	f	35	22.893	no	17	no	low	5.00852	2.00548	1.61625	9.4039	0.0015	0.001	1.3896	1.6739	1872.16	0.4139	0.3908	1.98	0.9801	1.4633	0.5605	0.0182	0.0393	282.45	20.2989	0.0108	0.2992	1.1179
D80415	m	27	25.5	no	17	no	low				0.5257	0.0015	0.001	0.9619	0.0015	1008.03	0.828	0.8357		0.4986	0.737	0.3885	0.0182	0.002	179.443	22.9622	0.0012	0.211	1.2354
D80416	m	38	27.429	no	17	no	low	5.57679	2.7674	1.24671	12.7353	0.0015	0.001	1.1779	0.9134	846.387	2.1047	1.9407	3.6302	2.1661	1.4397	0.0099	0.0182	0.002	204.608	47.0384	0.092	1.6334	1.5418
D80418	f	47	21.33	no	17	no	low				1.1833	0.0365	0.0014	0.8715	0.7209	942.927	1.2892	1.3327	2.8898	1.506	0.5989	0.9421	0.0182	0.002	294.518	30.0464	0.032	0.5771	2.3021
D80419	f	28	23.73	no	17	no	low				3.8938	0.0015	0.3492	1.4837	2.7067	1052.05	0.6663	1.0775	1.9278	0.5669	1.9138	0.0099	0.0182	0.002	127.953	19.4869	0.1167	0.8348	1.095
D80421	m	39	23.67	no	17	no	low				2.4779	0.0015	0.001	0.5155	2.0162	1494.76	0.9914	0.9921	3.5379	0.5399	0.5597	0.0099	0.0182	0.002	158.425	13.7068	0.0849	0.8122	1.137
D80424	f	24	20.28	no	17	no	low				2.2966	0.0015	0.001	0.8776	0.0015	984.726	0.5249	0.4955	2.2483	0.6592	1.8712	0.4331	0.7452	0.002	162.602	21.929	0.0123	0.41	1.3597
D80425	m	27	22.77	no	17	no	low				1.9742	0.0015	0.001	1.2093	0.7829	1564.55	0.5249	0.5913	3.4389	0.9033	1.0446	0.0099	0.0182	3.295	183.878	35.0017	0.0012	1.0832	1.4439
D80426	m	27	22.531	no	17	no	low	4.38922	1.87157	0.803886	2.7756	0.0015	0.001	0.6882	0.0015	972.47	1.263	1.2663		0.8923	0.6275	0.3346	0.0182	0.002	237.734	27.4804	0.0012	0.3123	1.2991
D80427	f	39	19.33	no	17	no	low				0.3302	0.3483	0.001	1.5384	0.0015	1011.52	2.2549	2.2175	1.6104	1.0069	0.4841	0.6748	0.0182	0.002	184.726	28.0381	0.0024	0.5256	1.3947
D80428	m	22	25.9	no	17	no	low				1.7339	0.0015	0.001	0.8545	0.0015	678.229	0.9624	0.9565		0.7275	1.1448	0.2263	2.1096	0.002	166.847	17.5381	0.0012	0.3367	1.22
D80429	f	43	22.49	no	17	no	low				0.4732	0.0015	0.0288	1.2387	0.665	1323.65	1.3115	1.3287		0.5753	1.4009	0.9122	0.0182	0.4716	251.541	22.9	0.0149	0.6247	1.3779
D80430	m	24	24.46	no	17	no	low				0.9393	0.0015	0.001	0.8445	0.0015	745.187	1.9861	1.9863		1.7023	0.9206	0.2554	0.0182	0.002	244.028	27.0479	0.0095	0.6424	1.7482
D80431	m	21	22.204	no	17	no	low	3.37708	2.66498	1.24377	0.6943	0.0853	0.001	0.8688	0.966	709.311	1.5242	1.5931	2.1231	0.6465	0.201	1.4908	0.0182	0.002	121.021	14.6057	0.0152	0.6483	1.2371
D80432	f	45	30.12	no	17	no	low				0.4079	0.0611	0.001	0.6244	0.4366	2224.4	0.7197	0.6928	1.8935	0.8846	0.2783	0.6149	0.0182	0.002	163.211	25.735	0.0124	0.6683	1.4951
D80433	m	25	25.25	no	17	no	low				3.1463	0.0015	0.001	1.3921	1.4714	912.447	1.6691	1.6191	2.7827	0.5352	1.6787	0.0751	0.0182	0.1533	252.299	35.3325	0.0007	0.2681	1.7551
D80434	f	35	29.297	no	17	no	low	5.20713	1.20171	0.780564	0.0015	0.0108	0.0041	0.9382	1.1916	1022.76	1.2246	1.2462	2.4706	1.8643	1.0318	0.9699	0.0182	0.002	297.206	49.5343	0.0117	1.1035	2.5719
D80436	f	34	27.97	no	17	no	low				2.9371	0.0015	0.001	1.2559	0.0015	1599.4	2.0631	2.0784	1.0083	1.6501	1.4865	0.7311	0.0182	0.002	262.166	26.9507	0.0088	0.7039	2.1667
D80437	m	26	22.84	no	17	no	low	3.92365	0.981176	0.547653	4.6415	0.0015	0.1224	0.9249	1.9558	902.736	1.1724	1.2297	1.3652	1.4188	0.6565	0.0099	0.0182	0.002	197.766	22.6511	0.0931	1.1248	1.2543
D80438	f	37	25.083	no	17	no	low	5.85598	3.11189	1.08737	1.3009	0.092	0.001	1.0696	1.6677	1191.38	1.5282	1.5639	2.7719	1.6628	0.8592	1.9812	0.0182	0.002	272.726	68.2445	0.0169	1.089	2.1713
D80439	m	26	39.79	no	17	no	low				0.8205	0.0015	0.0252	0.9599	0.0015	1244.6	1.2028	1.205	1.3624	3.5934	0.3988	0.876	0.0182	0.002	205.322	46.4394	0.0062	0.6152	1.9825
D80440	m	20	26.927	no	17	no	low	6.54895	2.24435	1.65607	2.4458	0.0345	0.0127	0.7078	1.8613	844.706	1.67	1.6652		1.4149	1.0953	2.8734	0.0182	0.002	345.487	28.7284	0.012	0.9356
D80482	m	20	24.22	no	17	no	low				0.3105	0.117	0.001	1.626	2.2763	736.538	2.0691	2.1204	2.3853	2.2793	1.9185	1.6467	0.0182	0.002	231.809	55.6739	0.0118	0.8549	2.8816
D80484	f	49	21.56	no	17	no	low				0.1708	0.0015	0.0237	0.8678	0.6041	1034.46	1.0447	1.0617		0.8682	0.9735	0.8663	0.0182	0.386	211.168	20.0311	0.0002	0.5564	1.0661
D80485	m	29	32.65	no	17	no	low				1.3947	0.0015	0.001	1.805	1.368	1071.48	1.034	1.0496	2.659	2.0604	0.5964	1.0819	0.0182	0.002	211.507	47.3789	0.056	0.4515	1.7342
D80486	m	43	32.18	no	17	no	low				0.9908	0.0873	0.0112	0.6066	0.1105	1112.99	0.8627	0.8912		1.5633	0.2489	1.7797	0.0182	0.002	168.967	28.5927	0.0197	0.5238	1.6302
D80487	f	43	26.71	no	17	no	low				0.4205	0.0015	0.0105	0.824	0.765	1502.29	1.4322	1.3981		0.8924	1.071	1.3929	0.0347	0.4668	189.615	28.1486	0.0578	0.526	1.1852
D80489	m	20	26.78	no	17	no	low				0.1387	0.0446	0.001	0.7592	2.008	884.745	1.2237	1.2842	2.477	1.5595	1.319	1.2277	0.0182	0.002	308.837	47.1435	0.0092	0.6753	2.6045
D80534	f	32	18.73	no	17	no	low				0.1171	0.0315	0.0992	0.9672	11.3835	792.728	0.7956	0.7266	0.3138	0.6225	1.2558	1.8823	0.0182	0.159	154.1	19.021	0.028	0.452	1.8823
D80535	m	30	24.221	no	17	no	low	2.62652	1.51078	0.940255	0.658	0.0255	0.0091	0.4185	9.8653	680.935	0.9005	0.9471	1.2199	0.6966	1.4692	1.4016	0.0182	0.164	150.888	15.7962	0.0117	0.2226	1.4016
D80537	f	31	41.52	no	17	no	low				0.3825	0.0158	0.0426	1.2243	6.5576	1063.58	0.8893	0.9236	0.3328	2.2115	2.0204	1.2854	0.0182	0.1696	211.594	45.4421	0.0154	0.327	1.2854
D80540	m	36	45.11	no	17	no	low				0.4188	0.0015	0.0124	1.1283	0.6393	917.328	0.9856	0.941		2.2921	1.3659	0.8461	0.1505	0.1494	220.133	43.7415	0.0027	0.443	1.3093
D80542	f	30	21.8	no	17	no	low				0.9034	0.0119	0.01	0.7041	7.565	853.805	1.2845	1.2757	0.9033	2.2822	1.8361	1.4526	0.0182	0.1288	232.863	37.4077	0.0232	0.4498	1.4526
D80543	f	26	22.31	no	17	no	low				1.2715	0.0015	0.0364	0.8107	0.4636	960.762	2.153	2.0424		1.3313	1.1783	0.8454	0.1435	0.1845	216.309	24.3696	0.0214	0.4283	1.5104
D80544	f	26	23.34	no	17	no	low				3.9886	0.0015	0.001	1.9451	0.0015	978.138	0.6352	0.6123	8.9516	2.0422	1.317	1.6661	0.0182	0.002	181.774	41.4052	0.021	0.4889	1.8018
D80545	f	31	21.26	no	17	no	low				0.5915	0.0015	0.0191	0.8174	8.0043	836.326	1.1942	1.1986	0.1192	0.646	1.6242	1.16	0.0182	0.1124	105.126	18.1723	0.014	0.4815	1.16
D80547	f	45	22.641	no	17	no	low	9.46402	7.15033	2.60315	0.2643	0.0015	0.0487	0.7143	8.9251	879.792	0.4843	0.4913	0.1192	0.5515	1.9314	1.5555	0.0182	0.1591	138.602	11.4743	0.004	0.181	1.5555
D80548	f	30	28.88	no	17	no	low				5.7733	0.0015	0.029	1.1788	0.1597	1089.74	1.7462	1.6595	2.1123	0.6694	1.1865	0.9428	0.1222	0.1852	176.218	34.6152	0.0012	0.5942	1.4695
D80549	f	25	23.725	no	17	no	low	1.45588	1.21531	0.731477	0.7764	0.0249	0.0192	1.0838	0.5178	1043.52	0.8101	0.7959		2.4293	1.3191	0.9504	0.1705	0.13	179.833	104.972	0.0231	0.4296	1.232
D80551	f	27	45.44	no	17	no	low				1.0753	0.0015	0.0082	0.7552	0.0015	1094.79	1.2237	1.1802		6.2031	1.0438	0.5697	0.0182	0.002	262.276	54.2707	0.0543	0.2335	1.0971
D80552	f	34	36.29	no	17	no	low				0.4796	0.0015	0.001	1.0736	0.0015	1721.81	1.5935	1.8422	0.7023	0.6558	1.994	0.7614	0.0182	0.1563	161.981	22.36	0.0295	0.4641	1.3391
D80630	f	44	19.83	no	18	no	low				0.4708	0.0015	0.001	0.5612	1.6681	1530.09	1.7476	1.5926	0.7482	0.8298	1.3917	0.7144	0.0182	0.002	182.385	25.9368	0.0012	0.5819	1.288
D80632	f	44	25.39	no	18	no	low				1.004	0.0015	0.0846	1.5033	0.0015	1567.86	0.3702	0.3895	0.2848	0.6884	0.6554	1.0502	1.8147	0.198	240.632	34.7349	0.0094	0.2973	1.4671
D80634	f	42	27.61	no	18	no	low				1.9947	0.0015	0.001	0.8522	0.1159	437.411	0.7793	0.7475	0.1192	0.7897	0.7763	0.2872	0.0182	0.002	159.909	23.4148	0.0012	0.2438	0.9169
D80641	m	22	25.712	no	17	no	low	5.03181	1.85558	1.20223	0.4798	0.0015	0.0086	1.2466	0.2934	895.448	1.288	1.2664	0.99	0.8207	1.2878	2.0007	0.0182	0.0407	269.418	28.4947	0.0009	0.4741	1.1824
D80642	f	46	23.38	no	18	no	low				2.1014	0.0015	0.001	0.6593	1.403	1168.72	1.5651	1.3915	2.1738	0.609	1.8777	0.8954	0.0182	0.002	233.421	20.7611	0.0012	0.531	1.3316
D80643	m	43	24.93	no	18	no	low				0.6744	0.0015	0.1361	0.3383	1.402	628.668	0.499	0.4792	0.1192	1.9985	0.7824	0.0099	2.8496	0.002	117.952	20.4109	0.0012	0.4949	0.8727
D80644	m	43	29.385	no	17	no	low	7.52582	4.56363	1.6778	0.7077	0.0015	0.001	0.9426	0.0608	831.106	0.8694	0.8361	0.11	0.631	1.0196	0.3503	0.0182	0.0172	181.785	19.759	0.0012	0.2262	0.9978
D80646	m	38	42.45	no	18	no	low				0.0015	0.0015	0.001	0.7916	1.1925	873.371	0.9209	0.8924	0.1192	0.7247	1.1574	0.0099	0.0182	0.002	203.774	19.2559	0.0012	0.2454	1.2774
D80648	m	34	37.87	no	18	no	low				6.8611	0.0015	0.001	0.9207	0.907	1092.59	1.318	1.302	0.7741	0.9922	1.4036	0.8343	0.3569	0.406	159.806	32.3014	0.0102	1.5242	1.5391
D80653	m	49	32.872	no	16	no	low	6.97168	2.45179	1.35171	1.3818	0.0015	0.2005	1.4432	3.0148	1193.79	1.8243	1.8682	3.4502	0.995	3.8551	1.1882	0.0347	0.2179	178.299	22.2351	0.0027	1.1667	1.7236
D80655	f	46	31.25	no	18	no	low				0.5799	0.0015	0.001	0.6722	0.8894	1217.53	0.9337	0.8355	0.7139	0.5573	1.2613	1.0813	0.0182	0.002	208.654	16.822	0.0012	0.3235	1.1352
D80657	f	25	31.25	no	18	no	low				0.457	0.0015	0.001	1.2922	1.1696	677.092	0.956	0.9714	0.1192	0.5309	2.3316	0.0099	0.0182	0.002	103.569	16.9172	0.0012	0.2579	0.8893
D80658	f	41	30.04	no	16	no	low				1.13	0.0015	0.0069	0.7964	0.0015	1309.61	0.6253	0.6379		0.5943	0.359	0.9203	0.0182	0.0786	170.668	25.0074	0.0143	0.318	1.3404
D80663	f	26	30.48	no	16	no	low				1.7258	0.0386	0.1583	0.9246	0.6442	979.876	1.7844	1.8952	3.4873	0.8055	1.1889	1.46	0.0182	0.2553	197.528	31.9836	0.0012	0.6686	1.1979
D80664	f	33	28.516	no	16	no	low	1.71237	1.31751	0.779553	1.0495	0.0015	0.0057	0.8297	0.0015	1107.14	1.148	1.1172		0.8355	0.8545	0.9546	0.0182	0.1467	203.616	24.4726	0.0012	0.2889	1.3933
D80665	f	33	23.011	no	16	no	low	2.07385	1.28108	0.701602	1.2823	0.0015	0.001	0.5522	0.0015	938.673	1.0207	1.0675		0.5651	0.7234	1.285	0.0182	0.0906	177.766	25.995	0.004	0.3897	1.1805
D80703	f	43	26.298	no	17	no	low	4.71748	2.09427	0.868477	2.4467	0.0076	0.001	1.1804	1.7498	1225.27	1.0212	1.0617	1.4557	1.0141	1.0898	0.7611	0.0025	0.191	247.261	36.5908	0.0095	0.7641	1.7477
D80727	f	26	23.31	no	18	no	low				0.6997	0.0123	0.037	1.0456	0.0015	1006.72	1.2896	1.1598	0.6891	1.1178	1.677	1.4078	0.4279	0.0456	172.917	17.0287	0.0269	0.7237	1.6919
D80732	f	24	18.37	no	18	no	low				4.1433	0.1554	0.001	1.7661	0.0015	961.799	1.392	0.9124	0.1192	0.2522	0.0096	0.3762	0.0182	0.002	207.287	25.1448	0.0012	0.6746	1.9685
D80751	f	38	23.438	no	16	no	low	1.49972	1.21088	0.703394	0.1512	0.0015	0.0302	0.9327	0.114	1073.74	1.9776	2.0818		0.7711	0.9343	1.0387	0.0182	0.1377	179.667	36.4883	0.0053	0.1523	1.4379
D80760	f	26	25.952	no	16	no	low	4.54905	1.1554	0.646922	2.8157	0.0015	0.02	0.832	0.0015	658.642	1.025	1.0784		1.1824	0.5389	1.2147	0.0182	0.0866	168.336	23.7314	0.0108	0.5399	1.2645
D80761	f	26	25.403	no	16	no	low	2.72153	0.908583	0.549614	0.0015	0.0015	0.012	1.3544	0.1479	2144.1	2.0923	2.0291	0.1798	0.4172	1.2538	0.9022	0.0182	0.1169	272.58	28.69	0.0107	0.6134	1.0861
D80763	m	48	29.37	no	16	no	low				0.6437	0.0015	0.001	0.8115	0.0015	890.693	1.5483	1.6939	0.8634	0.5795	0.8946	1.0873	0.0182	0.0974	188.399	25.6249	0.0203	0.721	1.6065
D80774	m	40	24.78	no	18	no	low				3.3047	0.052	0.0539	1.3066	3.2781	1034.6	1.8629	1.9641	2.7067	3.5451	3.7917	1.1968	0.0182	0.2125	193.439	38.0376	0.013	0.797	1.6892
D80872	f	20	18.026	no	17	no	low	2.47173	1.3196	0.707369	0.0015	0.0015	0.7363	1.8663	0.0015	2507.23	1.6631	1.1985	0.1192	1.7162	2.43	2.197	0.52	0.002	214.914	55.4156	0.0012	0.1495
D81303	m	41	24.221	no	17	no	low	5.12661	1.32198	0.883851	0.1173	0.0015	0.0035	0.5669	1.8315	692.98	1.3365	1.3328	0.3094	0.4339	0.9201	0.6773	0.4432	0.1248	142.996	17.067	0.0176	0.0279	0.6773
D81320	m	23	24.112	no	16	no	low	1.92769	1.53972	0.991602	0.5887	0.1378	0.001	0.1724	0.0015	753.748	1.0773	0.9741		1.8225	2.1303	0.0099	0.0052	0.246	136.306	32.8209	0.0722	0.2063	1.6904
D81338	m	47	30.461	no	16	no	low	3.06297	2.13697	1.49813	14.1381	0.0508	0.0177	1.2525	0.719	1314.85	2.1322	2.1499	1.33	0.9236	2.3549	1.7877	0.0182	0.247	299.704	31.8012	0.0185	0.682	2.1699
D81355	m	31	24.221	no	16	no	low	2.4764	1.33209	0.842967	1.1446	0.0015	0.001	0.8777	0.192	707.31	0.8682	0.7924	4.5174	1.8315	0.9172	0.9369	0.0182	0.202	115.139	21.9298	0.0012	0.2113	0.4884
D81364	f	26	28.735	no	17	no	low	1.32922	0.805256	0.356675	8.0584	0.1738	0.5211	1.8563	0.6789	1294.64	0.65	0.5385	0.1192	0.9839	5.2521	0.0099	0.0182	0.002	116.41	23.8161	0.0788	0.071	0.9096
D81369	m	23	28.406	no	17	no	low	3.29252	1.18676	0.794966	0.7046	0.0015	0.0209	0.967	0.2021	1326.67	1.7585	1.7609		1.3593	2.0055	1.902	0.0182	0.2204	559.189	20.8996	0.0316	0.6676	2.3845
D81546	m	38	22.515	no	16	no	low	3.05397	1.3408	0.900393	0.2254	0.0015	0.001	0.5584	0.0015	595.818	0.9735	1.0483		0.6112	1.0804	0.4733	0.0182	0.0898	166.53	36.3599	0.0557	0.5127	0.8634
D81547	f	47	24.221	no	16	no	low				9.6136	0.0015	0.001	0.8146	0.0015	1288.86	1.0298	1.0012		0.7852	0.335	0.7461	0.0182	0.002	191.166	20.1581	0.0214	0.7463	1.3397
D81551	m	44	33.126	no	17	no	low	8.80274	3.2093	2.70261	4.9369	0.0513	0.001	1.1312	3.3622	1469.32	1.6009	1.5005	5.8446	0.7036	0.6467	0.0099	0.0634	0.1085	269.337	32.6352	0.0089	0.0327	2.2073
D81552	f	23	24.609	no	16	no	low	11.047	1.68748	1.03794	0.6126	0.0015	0.001	1.3131	0.2014	1438.13	1.5446	1.2992	0.1192	1.0485	1.1387	0.4045	0.6253	0.0945	285.524	45.6892	0.0012	0.8312	1.2674
D81553	f	42	21.484	no	16	no	low	6.75514	1.64359	1.06966	0.713	0.0015	0.001	0.8889	0.0015	1238.48	0.5698	0.6246	1.6676	0.5545	0.3024	0.201	0.0182	0.002	198.54	18.6459	0.0007	0.4784	1.619
D81559	m	39	25.249	no	16	no	low	6.75954	1.35893	1.01334	2.4676	0.2981	0.001	0.8629	0.5937	907.757	1.0194	1.3522	3.0986	0.5889	1.0776	0.1024	0.0182	0.002	122.561	22.7379	0.1709	0.0087	1.106
D81565	f	20	23.495	no	16	no	low	5.72031	1.54222	1.04964	6.9803	0.0015	0.001	0.8866	2.283	871.217	1.2124	1.1467	0.1192	2.2016	1.8862	0.3622	0.0182	0.537	281.928	47.2489	0.0012	0.6181	1.83
D81571	f	46	25.806	no	16	no	low	5.32152	1.60657	0.977213	0.4988	0.0621	0.1468	0.6614	0.717	1713.3	1.4318	1.4644	2.8763	0.8157	1.3636	1.4074	0.0182	0.1051	160.386	337.152	0.0003	0.7961	1.5568
D81578	m	46	25.51	no	16	no	low	1.83306	1.08598	0.582441	0.4018	0.2654	0.001	1.5709	1.4916	2414.78	3.3722	3.4491		3.901	4.9782	2.9324	0.0182	0.3311	364.816	49.0906	0.0012	1.8711
D81579	f	31	29.385	no	16	no	low	1.93812	1.10254	0.588731	3.0987	0.0502	0.001	0.9122	0.0015	1921.7	1.4776	1.3937	2.6808	1.3582	0.8399	1.127	0.0182	0.2421	88.278	21.4433	0.0173	0.0087	0.4464
D81593	f	32	31.25	no	16	no	low	2.84878	1.78459	1.34847	0.9872	0.0445	0.001	0.8738	0.0015	1506.19	0.6823	0.7087	6.0984	0.8999	0.9254	0.67	0.0182	0.1735	90.887	25.1245	0.0008	0.2287	0.3493
D81606	m	35	24.691	no	16	no	low	3.91149	1.79673	1.09579	31.8994	0.0823	0.001	1.2039	0.0441	968.111	0.8659	0.8297	7.0793	2.1882	0.6604	0.7734	0.0182	0.2009	86.1532	29.5779	0.0631	0.0087	0.3774
D81619	m	38	22.598	no	17	no	low	3.58858	0.882878	0.337645	14.7002	0.0015	0.001	1.0054	0.0015	1072.74	1.6489	1.9016	0.1192	0.8769	0.9113	0.8084	0.0182	0.002	267.382	47.514	0.0702	0.0087
D81622	m	45	24.802	no	16	no	low	5.44388	1.35787	0.923156	0.8902	0.0015	0.001	0.95	0.7261	789.098	1.255	1.4014	4.837	0.6818	1.359	0.0099	0.0182	0.002	138.953	18.0008	0.0012	0.4545	1.385
D81747	f	36	24	no	16	no	low	4.41823	2.17634	1.18346	1.1112	0.0015	0.0193	0.7416	0.7532	927.373	0.6197	0.6538	0.8115	0.4052	0.2746	0.6201	0.0182	0.002	176.54	25.9902	0.0141	0.2593	1.5072
D81754	f	43	21.502	no	16	no	low	3.72347	2.22976	1.01877	1.5226	0.0015	0.0222	1.1543	0.0015	1170.95	1.535	1.5852	0.3846	0.5146	0.6685	0.9294	0.0182	0.2203	249.351	29.2773	0.005	0.0845	1.4981
D81756	m	21	22.344	no	16	no	low	3.81398	1.95019	1.2819	6.9576	0.0015	0.0648	1.5293	0.6595	999.312	1.5974	2.018	0.1192	0.5368	0.5849	0.0099	0.0182	0.002	121.345	18.4995	0.0012	0.527	0.96
D81770	f	29	23.508	no	16	no	low	10.7161	1.48271	0.984427	3.853	0.0015	0.001	0.4585	0.3794	880.77	0.9502	1.0208	0.7467	0.1952	0.4681	0.0099	0.0182	0.002	154.728	9.2936	0.6015	1.7781	1.4215
D82008	m	49	20.199	no	17	no	low	4.75138	0.976585	0.608915	15.484	0.0015	0.0444	0.689	0.0015	899.239	1.2013	1.1961		4.0139	0.8246	0.9527	0.0182	0.1348	242.894	62.8031	0.0239	0.3515	1.3806
D82070	m	36	26.424	no	16	no	low	10.3995	1.92975	1.46223	0.8409	0.0726	0.001	0.5208	0.4593	982.658	1.5004	1.269	0.1192	0.8572	1.0294	0.6034	0.1978	0.2446	191.6	18.4252	0.0012	1.3581	1.6418
D82072	f	34	25.216	no	16	no	low	6.94553	1.52342	0.892069	1.4677	0.0015	0.001	0.6408	0.0015	1216.65	1.279	1.2965	0.9146	0.7026	0.6536	0.563	0.0182	0.002	301.888	19.6177	0.022	0.543	1.6654
D82161	m	28	21.914	no	17	no	low	2.16895	1.81202	0.528738	1.3173	0.0015	0.001	0.9897	0.0015	1142.55	1.5647	1.5356	0.1192	0.283	0.9559	0.5536	0.0182	0.002	246.653	26.9131	0.016	0.4629	1.9458
D82247	m	31	28.113	no	16	no	low	12.8821	3.17392	1.78326	3.4801	0.0015	0.1622	0.5103	1.785	862.133	1.4088	1.474	3.7542	0.7968	1.1695	0.0099	0.0182	3.5955	105.783	33.5016	0.0574	1.1047	1.4408
D82269	f	42	19.382	no	16	no	low	9.20488	2.20488	1.6504	1.1387	0.0015	0.001	1.2461	0.124	936.709	0.6666	0.7286	2.8439	1.8499	0.7985	0.4264	0.0182	0.002	178.371	31.0338	0.0012	0.4071	1.4486
D80533	m	37	25.95	no	17	yes	low				0.7982	0.0015	0.0155	0.6892	0.4896	925.931	1.4601	1.4127		5.8252	1.1135	0.6331	0.1654	0.1225	171.928	63.8634	0.0229	0.5143	1.2532
D80638	m	48	24.34	no	18	yes	low				1.6477	0.0015	0.001	0.8335	0.0015	368.255	0.598	0.5499	0.1192	1.264	0.3565	0.0099	0.0182	0.002	126.923	33.0404	0.0012	0.3138	0.8269
D81230	f	20	18.685	no	17	yes	low	4.17181	0.865788	0.378098	0.0015	0.0015	0.0132	0.782	0.5368	695.585	0.9043	0.9574	1.006	0.3171	0.4044	0.528	0.2699	0.0969	128.674	11.2338	0.0233	0.0007	0.528
D81372	m	45	23.739	no	16	yes	low	11.6859	2.93188	1.97025	8.4968	0.0015	0.001	0.8594	7.6369	870.951	2.5718	2.4344	0.8677	0.9131	1.9648	0.7238	1.0815	6.6342	276.931	28.0465	0.0693	0.8848	1.61
D80355	m	34	22.79	yes	17	no	low				2.2613	0.0015	0.001	0.8669	0.0015	810.729	1.5989	1.642		0.6662	2.4559	0.0361	0.0182	0.002	200.456	17.8492	0.0012	0.2713	1.166
D80422	f	28	26.57	yes	17	no	low				2.1069	0.0015	0.1906	0.3708	0.5876	1608.76	1.6907	1.4985	0.5007	0.8547	3.2994	1.4873	0.1201	0.1745	214.461	37.1514	0.0118	0.2592	1.9316
D80628	m	46	27.76	yes	18	no	low				4.6307	0.0015	2.9352	1.0063	2.4919	546.174	0.8711	0.907	0.1192	0.8201	1.9933	0.0099	0.0182	0.002	139.345	26.2942	0.096	0.4525	0.9403
D80661	m	43	25.31	yes	16	no	low				0.3672	0.0015	0.0154	0.5816	0.0015	993.136	1.2167	1.2393		0.8662	0.7534	1.5304	0.0182	0.1027	218.655	32.186	0.0078	0.2898	1.4259
D80672	m	32	32.28	yes	16	no	low				4.4913	0.0015	0.0182	0.7934	0.0015	1240.61	0.9207	0.959		1.8531	0.7092	1.4855	0.0182	0.1075	181.21	21.2195	0.249	0.238	1.2987
D80744	m	48	29.98	yes	18	no	low				0.6993	0.0015	0.0103	0.8052	0.0015	1039.17	1.6289	1.6246		1.1999	1.1294	1.4077	0.0182	0.002	150.315	25.9947	0.01	0.2243	1.171
D80356	m	20	20.66	yes	17	yes	low				2.6457	0.0015	0.001	0.6161	0.0015	731.832	1.3029	1.3253	1.2135	0.5013	0.8242	0.7295	0.0182	0.002	221.426	24.371	0.0077	0.5411	1.4108
D80007	f	45	25.952	no	21	no	medium	11.338	9.869		0.6605	0.073	0.2402	1.3894	0.0015	1680.91	0.9928	1.1783	2.6019	1.1946	1.095	0.8319	0.0182	0.2037	155.882	59.2672	0.0012	1.2559	1.7675
D80010	m	37	26.265	no	20	no	medium	11.196	11.074		0.0015	0.0015	0.001	1.4664	0.3786	1226.71	0.5957	0.5908	2.0396	1.1733	1.2343	1.1115	0.0182	2.3847	162.873	39.7534	0.0012	0.8335	1.292
D80014	m	31	27.042	no	20	no	medium	2.10007	0.776376	0.280141	3.3753	0.0117	0.0251	1.4497	1.0235	1027.74	3.3709	2.9999	4.0914	1.0909	1.4871	0.7744	0.1211	0.002	304.957	26.6509	0.0012	0.0043	1.6049
D80018	m	31	18.286	no	21	no	medium	3.91121	1.5909	0.948374	0.0015	0.0969	0.001	2.4275	0.8101	881.772	1.7372	1.6987	1.3182	1.5739	2.4983	1.0301	0.1371	0.3193	138.771	22.0329	0.0012	0.8987	1.8657
D80035	m	49	27.336	no	20	no	medium	6.60705	2.21653	1.64895	16.4076	0.0015	0.001	1.6185	2.8304	1115.06	1.6078	1.5497	6.4294	4.032	2.0035	1.5607	0.0676	0.2905	289.918	40.3567	0.0354	2.3018	1.9591
D80036	f	45	28.345	no	21	no	medium	17.735	13.692		4.8854	0.0015	0.1458	1.0644	0.0015	1258.87	0.6366	0.6781	3.529	2.2528	1.4939	1.293	0.0182	0.1701	232.978	34.1035	0.0666	1.5645	1.7052
D80040	f	35	23.147	no	21	no	medium	14.81	14.216		3.4584	0.0509	0.0619	1.3049	0.7168	919.204	1.277	1.1352	0.1192	0.8438	2.2622	0.941	0.0182	0.2621	167.589	18.0101	0.0002	0.8697	1.3616
D80042	f	25	19.814	no	20	no	medium	2.65414	1.34779	0.617645	3.867	0.0015	0.2225	1.0349	1.4171	878.049	2.0329	1.7228	8.5837	1.3105	1.6286	1.0844	0.062	0.0282	135.665	19.6197	0.0442	0.9388	1.6946
D80045	f	43	24.913	no	20	no	medium	8.362	5.267		3.5217	0.0015	0.1423	0.5395	0.4698	1084.03	1.2198	1.0198	5.496	2.3623	1.4003	0.6604	0.0182	0.2107	170.578	23.0671	0.0167	0.6991	0.9674
D80047	f	35	19.377	no	21	no	medium	16.503	15.892		0.2069	0.0015	0.3952	1.8506	0.2012	1573.3	2.5209	2.1281	1.2441	1.7548	2.1865	1.3749	0.0001	0.3432	275.876	31.82	0.0012	1.1912	1.8465
D80049	m	48	22.052	no	21	no	medium	3.826	3.759		25.6224	0.0015	0.001	1.4687	0.5446	873.413	1.5256	1.377	3.2098	0.9148	1.2025	0.9627	0.0182	0.0531	184.599	20.4953	0.0181	0.5384	1.8743
D80054	m	48	24.221	no	21	no	medium	1.88842	0.438037	0.153566	15.6116	0.0015	0.1082	1.648	1.2552	1178.97	0.8233	0.8862	7.5813	1.5164	0.9204	1.1893	0.0182	0.1361	268.434	44.2677	0.0284	0.1666	1.6459
D80057	m	33	30.694	no	21	no	medium	2.62031	1.89014	1.38364	0.0015	0.1063	0.0042	0.0016	0.0015	83.4201	0.1144	1.0246	17.7643	1.5135	0.0096	0.8407	0.0182	0.1214	0.1114	33.4022	0.0012	0.0087	0.1282
D80058	f	39	33.058	no	21	no	medium	12.851	11.226		0.9871	0.0015	0.001	1.4303	2.1447	1635.14	1.1726	1.3114	1.2647	0.7485	2.3696	1.2837	0.0182	0.2293	227.787	40.1961	0.0369	1.4533	1.5312
D80059	f	31	20.703	no	20	no	medium	16.197	16.053		5.1899	0.0015	0.3003	1.8229	11.8392	868.783	1.2942	1.2419	7.9145	1.671	2.8448	3.1773	0.0182	48.7237	135.974	39.3083	0.0012	0.6552	1.3969
D80060	m	36	26.543	no	21	no	medium	3.98527	3.21291	1.29432	10.3078	0.0015	0.2095	1.4749	1.4493	1141.65	1.2305	1.1158	13.3673	3.8592	1.1335	0.8702	0.6249	0.1762	201.301	28.6606	0.0036	1.0912	1.7477
D80061	m	24	20.703	no	21	no	medium	21.877	20.12		0.0516	0.0015	0.1572	1.6764	0.0015	1133.09	1.8598	1.8834	2.4861	1.6149	1.5615	0.7703	0.0182	0.3718	227.481	29.0416	0.0423	0.56	1.8955
D80070	f	27	25.637	no	21	no	medium	2.65273	2.06638	1.15464	5.9106	0.1975	0.1234						17.3037	2.5736	1.1501	1.0429	0.1313	0.061	100.673	32.2387	0.0012		0.9603
D80072	m	48	27.682	no	20	no	medium	36.894	21.328		3.0503	0.0224	0.0486	1.2889	0.6195	766.843	1.7686	1.6316	6.2778	1.6535	0.4743	0.9357	0.0182	0.125	174.161	34.205	0.0219	0.3739	1.368
D80079	m	21	26.298	no	21	no	medium	7.836	7.739		5.3822	0.1657	0.1191	0.8392	1.2744	1080.4	1.3694	1.2917	23.0248	1.1821	0.8491	1.4417	0.014	0.229	249.405	22.0815	0.0484	0.2074	1.742
D80090	m	40	27.429	no	20	no	medium	6.31	5.525		1.3501	0.0015	0.0666	1.5686	0.539	1229.16	1.1597	0.9729	7.4643	0.9591	2.0318	1.4283	0.0182	0.002	179.943	23.0505	0.0046	0.0862	1.6444
D80093	m	47	27.745	no	20	no	medium	14.723	13.346		9.2191	0.0015	0.0295	1.2886	0.4969	877.007	1.0864	0.7878	4.149	2.6904	0.9181	0.6402	0.0182	0.0184	136.678	33.8138	0.02	0.9275	1.7462
D80107	m	42	23.661	no	21	no	medium	3.20742	1.59387	1.14275	9.4476	0.0015	0.053	1.613	0.9838	966.992	1.2913	1.3063	8.7435	1.8896	0.7449	1.1098	0.0182	0.1701	191.667	40.7237	0.0012	0.6535	1.8113
D80120	m	27	19.568	no	21	no	medium	25.129	24.957		1.2739	0.0015	0.0273	1.0452	0.0738	616.14	1.4447	1.3517	39.5867	1.3481	1.5638	0.6892	0.0182	0.1188	181.389	25.6269	0.0162	0.2772	1.4398
D80124	f	26	34.199	no	20	no	medium	2.6663	2.30285	0.733745	3.4383	0.0015	0.1564	2.1739	0.0015	1353.58	1.1783	1.1449	1.8892	1.3935	0.561	0.2391	0.0182	0.0797	210.602	24.7477	0.0297	0.393	1.6933
D80125	m	26	28.082	no	21	no	medium	8.5	8.377		9.6527	0.0015	0.001	1.645	1.5627	1340.36	0.9244	0.7091	3.2138	2.4852	2.1707	1.3617	0.5919	0.2062	276.143	36.18	0.0012	0.174	2.1723
D80131	f	22	19.835	no	20	no	medium	6.251	5.952		0.0015	0.0015	0.0527	2.3539	2.2457	812.864	0.6579	0.5083	0.8665	0.8875	1.555	1.019	0.0182	0.2627	147.657	27.6046	0.0299	0.0087	1.3406
D80134	f	45	22.862	no	20	no	medium	47.867	40.38		6.0281	0.0015	0.0323	1.3395	2.8804	1230.69	1.457	1.2796	9.4121	0.5937	1.2759	1.2614	0.0182	0.1083	145.82	19.9737	0.0195	0.8541	1.4094
D80144	f	39	19.147	no	21	no	medium	18.596	17.261		7.8269	0.0015	0.001	1.3572	1.4316	902.165	1.6308	1.3966	2.9974	1.0593	0.7694	0.0537	0.0182	0.0985	122.238	46.4138	0.0221	0.6604	1.656
D80156	f	27	22.773	no	21	no	medium	9.9	9.733		0.0015	0.0015	0.001	1.2447	1.4952	930.271	0.8232	0.73	1.3636	0.7129	0.5788	1.2322	0.0102	0.0357	228.152	23.874	0.0014	0.8057	1.5395
D80158	m	44	31.347	no	21	no	medium	10.147	9.859		2.2	0.0015	0.1414	2.672	0.8639	802.477	1.2652	1.4147	16.362	1.1931	1.7791	1.2251	0.0182	0.128	243.297	23.4837	0.0001	0.648	1.9856
D80159	m	34	22.79	no	21	no	medium	12.808	12.659		0.0015	0.0015	0.1642	1.4375	0.0015	1049.84	0.8296	0.8047	0.3818	1.5041	2.2014	1.6129	0.0975	0.2267	152.153	14.8689	0.0366	0.0087	1.5829
D80161	m	47	21.605	no	21	no	medium	2.14272	1.44935	1.01192	3.1428	0.0015	0.2933	0.5274	0.2592	1191.43	1.2902	0.9849	2.0408	3.1349	1.97	1.2564	1.0546	0.3033	245.55	43.3537	0.0187	0.0087	1.9122
D80162	m	30	29.483	no	21	no	medium	2.23649	1.37418	1.03134	0.0015	0.0075	0.2218	1.9109	0.0015	885.598	1.7525	1.9537	3.16	1.3162	1.0699	0.7886	0.0182	0.1538	216.387	28.2475	0.0345	1.0122	1.7948
D80164	f	22	20.957	no	20	no	medium	15.159	15.038		0.0015	0.0015	0.1892	1.114	0.0015	921.377	1.0352	0.9927	3.0268	1.9894	1.6544	1.6294	0.0182	0.1455	226.363	37.3898	0.0012	1.5036	1.6814
D80189	f	43	18.819	no	20	no	medium	21.641	20.965		0.8716	0.0015	0.042	1.0985	0.3626	755.968	1.0911	1.0342	14.5769	1.1981	1.6837	1.0544	1.1517	0.1235	163.685	22.2077	0.0248	0.3123	1.4649
D80191	m	41	30.19	no	20	no	medium	33.528	30.796		5.8461	0.0015	0.2148	1.288	0.0015	954.06	1.0546	0.8126	3.5603	2.847	1.2423	0.7555	0.0182	0.0632	197.893	32.4455	0.0032	0.0512	1.9664
D80193	m	20	30.247	no	21	no	medium	17.669	17.48		0.9226	0.0015	0.001	1.7256	0.0015	1045.6	1.0349	0.9618	9.8244	1.0509	1.4462	1.6508	0.0182	0.2596	226.281	35.2034	0.0828	1.0371	1.6936
D80194	f	30	19.133	no	20	no	medium	2.16621	1.65885	1.03731	3.9155	0.0499	0.4367	0.9864	1.1795	1016.35	0.8848	0.8095	20.6487	0.955	1.6517	1.9795	0.0182	0.3051	222.6	20.354	0.0269	0.3328	1.72
D80198	m	38	25.469	no	21	no	medium	2.30538	0.702367	0.245311	4.3552	0.2681	0.001	0.0706	0.0015	296.731	0.348	4.119	3.3857	1.2515	1.5094	1.9548	0.5018	0.2565	214.634	19.6816	0.0205	0.1749	1.2943
D80271	f	43	20.428	no	21	no	medium	14.459	12.044		38.2184	0.0015	0.001	0.1081	0.0015	1068.19	0.4268	0.5945	3.1945	0.9962	0.0096	0.0099	0.0182	0.1569	217.947	19.5321	0.0431	0.0087	2.2773
D80282	f	26	19.382	no	21	no	medium	8.433	8.293		5.6419	0.0015	0.0274	1.3089	0.1019	673.265	0.663	0.6722	12.9605	1.024	1.3648	0.9856	0.9704	0.1502	150.654	21.1696	0.0234	0.4271	1.607
D80336	m	42	22.204	no	13	no	medium	4.90908	2.50419	1.35704	2.2911	0.0787	0.0678	0.7978	9.1079	1015.51	2.0099	2.0221	1.0885	1.8385	2.3712	1.6534	0.0182	0.211	211.243	22.6789	0.021	0.0481	1.6534
D80498	f	35	23.81	no	20	no	medium	2.64931	2.0283	1.0754	0.7626	0.0015	0.0344	1.1294	0.1037	799.584	0.8206	0.7728	3.1148	1.1955	1.4447	1.2539	0.0182	0.1094	162.868	26.527	0.011	0.2345	1.2403
D80554	f	39	23.147	no	13	no	medium	3.99954	2.71751	1.00267	0.8962	0.0015	0.0474	1.1278	0.4057	1069.62	1.4382	1.4015		0.9175	1.4983	0.9332	0.2562	0.1655	213.206	22.9592	0.0123	0.419	1.3637
D80557	m	29	20.453	no	13	no	medium	2.13959	1.76598	0.809347	2.2549	0.0015	0.0136	0.9579	8.8466	726.484	1.3068	1.3255	0.8137	3.9059	2.5337	2.1208	0.0182	0.2266	163.903	25.5126	0.0465	0.233	2.1208
D80558	f	46	27.344	no	13	no	medium	2.44046	1.79846	1.07109	2.3395	0.0253	0.1016	0.8738	1.7276	1389.55	2.0138	2.0491	1.8481	0.8997	1.5299	0.0099	0.0182	0.0888	232.815	21.0692	0.0061	0.9719	1.6065
D80590	f	43	24.219	no	14	no	medium	3.6885	2.774	1.01122	5.498	0.0339	0.001	1.0219	0.8285	1336.65	1.046	1.1397		1.0037	2.1428	0.0099	0.0182	0.002	202.678	17.6497	0.1467	1.4073
D80597	m	48	26.396	no	14	no	medium	7.442	6.858		5.2642	0.0015	0.1143	1.9154	0.0015	923.721	1.8189	1.9731	1.4124	1.6627	0.9196	1.408	0.0182	0.6972	181.112	49.0255	0.1367	0.7766	1.7331
D80885	m	28	25.249	no	21	no	medium	18.49	18.333		0.2632	0.0015	0.0168	1.3569	0.2889	799.996	1.578	1.5336	0.4349	3.8958	1.685	0.4036	0.0182	0.1053	188.506	55.9005	0.0179	0.5849	1.8346
D80912	f	29	22.032	no	19	no	medium	3.29892	2.96526	1.06936	0.5565	0.0073	0.093	0.9852	1.0274	1066.02	0.894	0.8453	2.4665	0.4945	0.6891	1.0034	0.0182	0.3117	155.602	27.5977	0.0196	0.2598	1.4551
D80931	f	41	20.077	no	19	no	medium	6.65971	2.47361	1.47297	1.6891	0.0615	0.001	1.0935	1.3537	1216.95	1.5982	1.4795	0.5541	0.514	1.4544	1.3984	0.0182	0.19	214.789	22.201	0.0294	0.359	1.4798
D81002	f	26	19.1	no	19	no	medium	14.869	14.753		2.3935	0.0769	0.4707	0.872	1.0973	828.847	1.6389	1.6454	2.1805	1.1502	2.3003	0.9221	0.1136	0.2741	218.471	24.5196	0.0921	1.1083	1.5148
D81003	m	28	24.965	no	19	no	medium	11.204	10.079		0.9075	0.0393	0.0152	0.5375	0.9118	845.668	1.1376	1.09	0.5096	0.9756	1.3494	0.6897	0.0182	0.2728	217.752	28.2265	0.1194	0.1609	1.1495
D81004	f	44	29.297	no	19	no	medium	13.14	13.063		1.0103	0.0579	0.2132	1.4877	0.0015	1140.42	0.8113	0.9059	3.1344	1.6135	2.2736	0.9149	1.2354	0.1769	195.096	35.2178	0.1016	1.4899	1.2897
D81008	m	48	28.345	no	19	no	medium	31.718	21.119		2.4881	0.0528	0.001	1.2755	0.0015	1083.11	1.21	1.0343	0.4292	1.2753	1.7111	1.1438	0.2299	0.2887	220.004	34.2604	0.0833	0.8737	1.3592
D81016	f	24	21.453	no	14	no	medium	4.00909	2.42894	0.83553	0.4239	0.0015	0.0072	0.7915	0.3469	1186.17	0.8234	0.8434	0.1558	0.6188	1.1009	0.9938	0.0406	0.1848	226.404	16.422	0.0133	0.463	1.3354
D81018	f	44	21.411	no	14	no	medium	7.00499	2.10169	1.09146	1.5726	0.0079	0.0074	1.0646	0.2723	1211.45	2.919	3.15	0.8707	1.5529	1.4569	1.8601	1.037	0.2045	206.052	28.1146	0.0197	0.6799	1.9003
D81024	m	34	25.763	no	14	no	medium	3.33965	1.96784	0.909165	1.9187	0.0015	0.0398	0.9503	0.4713	889.386	1.4742	1.4155		0.8164	1.4381	0.9323	0.0182	0.1076	203.506	39.8188	0.0502	0.5005	1.206
D81033	f	43	30.864	no	14	no	medium	3.85267	1.9612	0.792633	1.5782	0.0578	0.001	0.0016	0.8525	269.345	0.3216	0.3065	0.1192	0.3256	1.086	0.1069	1.2894	0.0251	31.9779	11.9614	0.0012	0.9203	0.3626
D81035	m	50	27.682	no	14	no	medium	34.6209	5.84501	5.36112	4.0021	0.0015	0.0743	0.4119	0.0015	1278.08	0.7981	0.7074	2.7583	0.4502	0.7445	1.2976	0.0182	0.1061	182.827	18.3031	0.0546	1.1734	1.3977
D81039	f	23	30.854	no	14	no	medium	3.15877	1.97947	0.894908	3.5946	0.0015	0.1765	0.4535	0.0015	1075.96	0.7453	0.7017	2.5029	0.5606	1.4401	1.7995	0.0182	0.1492	156.326	24.1788	0.0356	1.7715	1.3042
D81045	m	39	25.469	no	14	no	medium	2.81297	1.76394	0.779326	0.3788	0.0015	0.001	1.2637	0.0015	875.334	2.3472	2.101	0.56	1.0817	0.6547	1.0323	0.0182	0.002	339.176	22.2069	0.0086	0.096	1.3517
D81051	f	47	24.802	no	14	no	medium	8.69896	4.95257	1.70265	0.0015	0.0015	0.001	1.9588	0.0015	1067.11	1.0296	0.8077	0.1192	2.9196	0.981	0.2453	0.0182	0.002	179.301	39.3206	0.1041	0.5854
D81052	m	49	28.65	no	14	no	medium	4.33456	3.07801	1.29448	1.6439	0.0015	0.001	0.8246	0.0015	859.05	1.2963	1.2079	0.2062	1.379	0.8026	0.1798	1.4507	0.002	167.313	17.6369	0.1188	0.3364	1.4664
D81060	f	31	31.195	no	14	no	medium	4.02388	2.13264	1.01672	0.0015	0.0854	0.001	0.2397	0.0015	907.374	1.2123	1.021	0.1192	3.4712	0.0096	0.0099	0.0182	0.724	260.187	31.3661	0.0656	0.7773	1.277
D81061	f	29	26.37	no	14	no	medium	1.80149	1.33371	0.593602	0.3705	0.0015	0.1791	1.7749	0.0015	2345.2	3.1658	2.4611	0.1192	1.4667	2.4591	1.1994	0.7875	0.002	317.626	86.621	0.0012	0.41
D81070	m	30	23.055	no	14	no	medium	1.79976	1.50456	0.665355	15.8545	0.0015	0.001	1.2983	0.0015	1217.96	1.2011	1.1925		1.3184	1.5279	0.0099	0.0182	0.1536	229.192	44.456	0.0521	0.1998	1.8962
D81071	m	22	28.735	no	14	no	medium	6.48267	2.14385	1.0504	0.0015	0.0015	0.3229	2.1879	0.0015	1508.72	3.4922	2.5361	0.1192	2.46	1.8926	1.1118	0.7791	0.002	361.374	34.344	0.1087	0.9091
D81077	m	49	25.249	no	14	no	medium	8.25443	3.06465	1.69344	0.1135	0.0027	0.001	0.5217	0.2475	565.737	1.2873	1.3098	0.1192	1.1149	1.0904	0.5649	1.632	0.0296	125.225	18.0917	0.0146	0.0237	1.0562
D81089	f	47	22.491	no	14	no	medium	3.76247	1.72086	0.697007	23.0826	0.0015	0.001	0.945	1.7284	982.94	1.3468	1.3343	0.2965	0.9949	1.0024	0.5965	0.0355	0.082	133.627	35.7708	0.0481	0.8038	1.3229
D81093	f	31	20.202	no	13	no	medium	1.56011	1.14352	0.54911	5.1855	0.0015	0.0191	0.8928	0.6184	831.036	1.4828	1.4931	0.6082	1.018	1.6887	1.0526	0.0281	0.2391	189.532	22.2612	0.016	0.3342	1.3464
D81113	f	20	23.111	no	19	no	medium	11.949	11.849		1.9985	0.0015	0.001	1.5908	0.0359	814.356	1.4422	1.5208	2.3392	1.4427	2.0699	0.1546	0.0936	0.417	151.47	25.0318	0.0128	0.3943	1.6147
D81115	f	46	24.221	no	19	no	medium	6.136	4.72		2.6476	0.0612	0.0773	0.8645	0.8269	997.01	0.9544	0.8207	3.2308	3.835	2.5017	0.3457	0.0182	0.1223	169.129	61.3071	0.1616	1.1632	1.2274
D81117	m	44	28.732	no	19	no	medium	15.546	11.042		4.6298	0.0591	0.1217	1.5576	0.0015	1176.19	1.3766	1.3318	3.3753	1.3256	2.3469	1.6254	0.639	0.3392	193.719	45.3482	0.0649	0.3757	1.4954
D81118	f	27	21.484	no	19	no	medium	13.153	13.061		1.0959	0.0622	0.001	2.2331	0.4388	1077.4	1.3188	1.2708	1.3246	2.0122	2.6318	0.903	0.8833	0.3162	170.405	42.0067	0.0677	0.5856	1.399
D81121	m	41	23.529	no	19	no	medium	16.175	15.987		3.4229	0.0015	0.0619	0.8553	1.3884	952.988	1.1086	1.2937	4.3624	2.2938	1.5327	0.8063	0.0182	0.3231	249.387	50.0572	0.9664	0.8919	1.6066
D81125	m	41	28.405	no	19	no	medium	5.7102	3.67149	1.51356	1.5586	0.0015	0.1971	1.0163	0.6398	962.322	1.117	0.9279	1.488	1.0731	1.5077	1.0869	0.0182	0.2183	243.498	38.0844	0.2039	0.0087	1.565
D81127	f	22	26.563	no	19	no	medium	12.634	11.961		3.2781	0.0015	0.538	0.5008	2.6294	1005.71	0.6101	0.5307	1.8417	2.0844	1.1812	3.098	0.1293	0.1295	247.793	36.3886	0.0334	0.6364	1.5427
D81129	f	35	29.744	no	19	no	medium	6.803	5.952		3.7876	0.0015	0.001	1.2002	0.0015	1283.33	2.4452	2.0525	2.1907	0.9698	2.054	1.1714	0.344	0.1134	199.729	28.8078	0.5103	1.0942	1.3819
D81137	m	45	30.76	no	19	no	medium	25.76	21.208		0.2427	0.0015	0.1676	1.4192	0.8644	1065.17	1.0828	1.1699	1.6169	1.2095	1.8462	0.37	0.0182	0.3119	189.437	61.654	0.0417	0.2999	1.1446
D81148	f	45	27.755	no	19	no	medium	11.857	9.77		3.0228	0.0015	0.0376	0.9888	0.0015	1266.68	1.089	1.0422	1.3349	0.7252	2.5938	0.3081	0.4517	0.1856	162.063	38.2745	1.1111	0.0087	1.3878
D81154	f	29	24.088	no	19	no	medium	11.606	9.935		1.9263	0.0392	0.1273	1.4387	1.7225	808.897	1.2379	1.3106	3.2396	1.0665	1.6976	0.7822	0.0182	0.1973	140.557	26.3899	0.0356	0.7005	1.1204
D81169	m	46	22.724	no	19	no	medium	6.646	5.023		2.7367	0.1165	0.1132	0.8911	0.0015	1054.7	1.5079	1.2563	1.1551	0.9162	3.5154	0.9679	0.3328	0.498	265.458	18.6456	0.0454	1.066	1.8451
D81177	m	22	25.469	no	19	no	medium	10.13	9.031		1.1059	0.0015	0.2958	0.8191	0.0015	1060.29	1.1103	1.1947	1.0021	1.586	2.3356	0.0099	0.0372	0.1669	221.072	41.0297	0.8093	0.0087	1.2614
D81178	m	24	26.852	no	19	no	medium	17.275	14.721		2.873	0.1092	0.0607	0.8934	0.0015	848.243	2.0396	2.1136	3.1939	1.5422	2.3475	0.6548	0.0182	0.1046	201.636	46.3951	0.037	1.0448	1.7545
D81205	f	41	28	no	19	no	medium	13.423	12.34		2.2253	0.0586	0.0688	0.7127	0.3597	1145.95	0.5051	0.577	0.9289	0.6759	1.7194	1.6216	0.0182	0.2813	148.884	23.7935	0.0126	0.3845	1.2879
D81222	f	41	29.412	no	19	no	medium	12.062	11.967		1.947	0.0015	0.0922	0.7202	0.5293	782.274	0.651	0.635	1.2452	1.1203	0.9252	0.4585	0.0182	0.1833	171.649	30.9888	0.0302	0.3959	0.7795
D81229	f	45	23.438	no	14	no	medium	1.95091	1.62054	0.714028	0.1774	0.0015	0.001	1.5407	2.0799	1283.56	1.0434	1.0569	0.1192	1.2021	1.5828	1.5836	0.0182	0.096	236.546	26.3558	0.0009	0.4186	1.2624
D81232	f	24	23.335	no	14	no	medium	2.42986	1.58882	0.937871	0.7921	0.0015	0.001	1.0105	1.034	635.685	1.7103	1.657	0.1192	4.1209	0.9465	0.0099	0.0182	0.002	161.601	31.7734	0.0012	0.2524	0.9411
D81233	f	35	24.442	no	14	no	medium	3.65576	1.52146	1.07789	3.1157	0.3584	0.235	0.5071	0.0015	906.765	1.2267	1.2816	0.1192	1.7164	0.0096	0.1393	0.0182	0.002	279.719	40.2352	0.0558	1.8439	1.5651
D81248	f	42	25.391	no	19	no	medium	11.216	11.145		5.3025	0.0015	0.1699	1.3545	1.0256	1045.01	0.5752	0.6236	2.271	1.3104	0.9874	1.0617	0.1767	0.2557	284.352	43.5567	0.0345	0.343	1.3092
D81249	f	35	25.909	no	19	no	medium	19.192	17.142		3.1378	0.1097	0.2042	1.1129	0.3229	1854.26	0.9023	0.8636	6.7097	0.536	2.3506	1.1094	0.0182	0.1992	120.124	32.8131	0.0606	1.0769	1.2719
D81255	f	36	21.259	no	19	no	medium	6.868	5.646		3.0029	0.0015	0.0796	0.6864	2.1499	820.754	1.1943	1.1343	1.0118	0.9597	0.7478	1.0285	0.0182	0.2798	186.615	37.4215	0.0004	0.3093	1.4598
D81257	m	27	28.374	no	19	no	medium	12.673	12.594		2.0187	0.0636	0.1295	0.9577	0.1975	1185.42	1.3408	1.3712	0.8622	1.7648	1.6726	0.5784	0.4402	0.0668	163.961	31.3812	0.0267	0.7895	1.4951
D81259	m	40	29.321	no	19	no	medium	5.087	3.538		22.9494	0.0015	0.0684	0.2972	0.0015	1067.81	1.1512	1.2247	3.244	0.9096	0.9813	0.9946	0.7406	0.0968	161.442	22.2083	0.0661	0.9696	1.2402
D81271	f	45	23.508	no	19	no	medium	6.017	4.339		0.1437	0.1213	0.001	0.8836	0.8978	987.389	1.2636	1.3618	2.998	0.9616	2.3868	1.1415	0.0182	0.1166	167.428	20.1646	0.0528	0.3929	1.4368
D81280	f	35	25.059	no	19	no	medium	5.894	4.632		10.7639	0.1164	0.2673	1.2155	0.0015	1041.89	1.2295	1.2871	6.8008	1.3316	2.147	0.3255	0.0182	0.2278	180.934	32.3489	0.3082	0.3857	1.1619
D81281	m	38	27.682	no	19	no	medium	12.9	12.03		2.9321	0.0015	0.0684	0.3896	1.0279	1020.79	0.9543	1.0796	2.7248	1.2902	1.5694	0.973	0.3454	0.2781	172.873	34.6424	0.0129	0.2057	1.5773
D81282	m	24	24.159	no	19	no	medium	17.04	15.301		0.8875	0.0015	0.0437	0.8578	1.3425	738.166	1.2627	1.1877	0.9382	0.8725	2.0444	1.1704	0.0182	0.2217	198.194	23.3858	0.0057	0.0423	1.4648
D81285	f	30	21.484	no	19	no	medium	22.984	21.97		4.6927	0.0015	0.001	1.196	2.4891	875.782	1.1686	1.144	5.1237	1.053	2.8581	0.92	2.9005	0.3454	152.713	32.4139	0.0012	1.0532	1.2931
D81294	f	31	23.335	no	19	no	medium	4.975	4.52		3.273	0.0015	0.0765	0.7211	0.0015	1227.61	0.9486	1.0746	2.2013	0.9333	1.1393	1.1742	0.1901	0.1389	164.384	21.7682	0.2285	0.0087	1.2498
D81299	f	20	21.799	no	19	no	medium	7.035	5.222		2.9284	0.1111	0.3047	1.8221	0.0015	995.196	0.987	0.9943	3.996	1.1306	2.4957	1.263	0.4636	0.4996	177.125	29.9422	0.0496	0.3632	1.5069
D81323	m	33	22.275	no	19	no	medium	14.535	14.428		3.6006	0.0015	0.3035	1.3081	1.6878	931.102	1.5562	1.6285	0.6564	1.028	2.1956	1.2181	0.0182	0.3859	272.583	43.1332	0.0177	0.0087	1.7817
D81329	m	45	30.478	no	13	no	medium	5.10093	2.62675	0.92284	0.0015	0.0015	0.001	2.3094	0.0015	2178.33	2.476	1.8786	0.1192	1	4.0231	1.6639	0.521	0.002	270.509	38.1127	0.0012	0.0087
D81332	f	26	21.875	no	13	no	medium	5.07519	2.6461	1.19171	1.504	0.0015	0.001	1.2315	0.0015	2436.91	2.0776	2.3584	1.0504	0.3302	1.7067	1.0816	0.0182	0.149	306.763	20.4023	0.0158	0.5701	1.753
D81352	m	30	23.095	no	19	no	medium	6.679	4.575		3.2306	0.0015	0.2757	1.0025	0.2862	770.796	0.8802	0.7513	2.9627	0.7821	2.2895	0.5847	0.0182	0.3059	209.682	32.0288	0.0262	0.1975	1.2995
D81362	m	48	23.723	no	13	no	medium	5.41138	3.56355	1.25338	1.5211	0.0015	0.0003	1.1711	0.7451	920.375	1.9422	1.8672		1.7322	1.6468	0.4239	0.073	0.2974	263.472	35.6044	0.0353	0.2599	1.7131
D81365	m	42	24.442	no	13	no	medium	6.81601	3.5965	1.61952	3.5417	0.1486	0.001	0.7358	0.2774	886.348	1.096	1.1039	3.9254	0.9245	0.2993	0.2645	0.0182	0.002	141.17	32.1995	0.0586	0.3546	1.4095
D81366	f	29	27.099	no	13	no	medium	4.46405	3.99779	1.26737	0.2514	0.0015	0.0747	0.9823	9.0177	843.6	2.4955	2.3336	0.1192	0.9148	2.5865	1.7604	3.6557	0.3356	145.633	22.6972	0.0264	0.2576	1.7604
D81368	f	47	24.382	no	13	no	medium	3.64136	2.75722	1.26828	0.4933	0.0965	0.0219	0.683	8.1964	958.003	1.0945	1.023	0.1192	0.7533	1.816	2.0846	0.0182	0.1903	149.479	26.1652	0.0313	0.3553	2.0846
D81373	m	41	25.309	no	13	no	medium	4.30112	3.39529	1.39697	1.4327	0.0015	0.1644	0.8423	15.6789	860.421	1.4728	1.5203	0.9696	0.8221	5.7938	2.1558	1.8166	0.7924	159.861	19.5401	0.045	0.7799	2.1558
D81384	m	30	24.163	no	13	no	medium	2.22608	1.79286	1.07768	0.816	0.0015	0.0402	0.8016	0.0015	783.48	0.9289	0.8511	2.9821	0.8741	0.2664	0.3236	0.0182	0.002	153.925	27.6039	0.0393	0.6771	1.4853
D81386	m	27	26.675	no	13	no	medium	2.80314	2.43371	1.07428	0.5798	0.0015	0.0214	1.0137	0.3362	974.596	1.7462	1.679		1.1308	1.3297	1.0836	0.0278	0.2439	258.92	23.0063	0.0322	0.3257	1.4939
D81391	f	27	23.459	no	13	no	medium	2.33435	1.98656	0.706694	8.8938	0.8658	0.8597	0.9148	4.9633	1219.65	1.0892	1.0939	0.1192	1.8675	2.5331	2.1511	0.0182	0.002	291.178	36.9573	0.1268	0.0087	2.2608
D81394	f	46	24.61	no	13	no	medium	2.9458	1.24004	0.794555	2.1181	0.0015	0.0539	1.0596	0.4927	1068.49	1.2392	1.1736		3.999	1.3113	1.1392	0.4168	0.21	196.346	38.3935	0.0094	0.2914	1.4274
D81404	m	27	20.37	no	14	no	medium	1.83065	1.40426	0.767881	0.1833	0.2722	0.1409	2.9173	0.0015	1935.04	1.8228	1.4409	0.1192	1.5789	4.3224	1.3698	0.9815	0.002	423.622	49.8603	0.0012	1.9636
D81414	m	29	26.297	no	13	no	medium	4.02639	3.12451	1.63154	1.3791	0.0015	0.001	0.717	0.8246	904.933	1.5227	1.5473	3.4214	1.7007	0.2199	0.2618	0.0182	0.002	160.787	29.3115	0.0302	0.338	1.457
D81422	m	24	29.366	no	14	no	medium	3.17871	2.37989	1.04438	29.2029	0.0015	0.2004	0.6621	1.1544	1160.71	0.935	0.8681	2.1316	0.7219	1.9039	1.8388	0.0182	0.2033	208.139	29.952	0.0833	0.9026	1.3945
D81426	m	24	32.147	no	14	no	medium	3.37907	2.33189	1.52124	0.0958	0.0015	0.1601	1.141	0.0015	939.775	2.2893	2.4017	0.1192	2.3988	0.0096	0.0099	0.0182	0.002	178.518	36.5136	0.0758	1.6173	1.4322
D81442	m	26	22.344	no	14	no	medium	2.84853	2.23447	0.910909	0.4586	0.0015	0.012	0.9676	0.1022	961.664	2.2055	2.2994		0.8174	1.192	0.5646	0.0182	0.1068	258.05	27.2574	0.0485	0.6299	1.337
D81450	m	22	25.464	no	14	no	medium	2.55472	1.64811	0.728445	0.1217	0.0015	0.001	0.4973	0.2869	553.904	1.154	1.2164	0.1192	0.3312	0.5723	0.6682	0.0182	0.002	128.599	21.4931	0.0012	0.1072	1.0208
D81451	f	40	22.773	no	14	no	medium	5.0277	3.32502	1.67032	5	0.0648	0.001	1.1579	0.2605	1200.17	1.3321	1.0506	4.0561	1.3432	1.9	1.6428	0.0182	1.014	174.402	21.2538	0.1495	0.7809	1.609
D81456	m	45	27.102	no	14	no	medium	6.32345	3.63525	1.59165	4.2925	0.0624	0.1636	2.4796	0.0015	1518.61	1.862	1.533	0.1192	2.933	1.6944	1.3505	0.9309	0.002	399.847	61.1258	0.0527	1.585
D81459	m	28	22.642	no	14	no	medium	2.135	1.65299	0.593185	0.4719	0.0661	0.0626	0.896	0.454	1179.94	1.4658	1.46		1.2897	1.3645	1.0909	0.0455	0.2803	244.689	28.2335	0.0836	0.5472	1.7226
D81469	m	43	23.408	no	14	no	medium	4.15547	2.84425	1.29697	1.8902	0.1946	0.001	0.3345	1.0059	1197.99	2.0187	2.1509	0.1192	1.1306	0.2355	0.1022	0.0182	0.002	220.884	30.1529	0.0012	0.9865	1.8889
D81474	m	30	26.644	no	14	no	medium	4.69708	4.24144	0.756373	14.2592	0.0015	0.0903	1.711	0.2144	2388.33	1.7899	1.4181		2.9327	1.553	3.6191	0.0182	0.2667	431.397	48.8174	0.051	1.5999
D81479	m	43	25.249	no	14	no	medium	5.03071	3.70078	1.36771	1.4903	0.1621	0.0867	0.6286	0.0015	933.234	0.8261	0.8484	0.1192	1.2916	0.0734	0.0099	0.0182	0.002	159.935	46.0848	0.0634	1.1205	1.4028
D81488	f	33	35.856	no	14	no	medium	3.10869	1.83473	0.816567	3.2098	0.0015	0.1987	0.9223	0.0015	1406.92	1.6244	1.5593	0.1192	1.2606	0.0096	0.499	0.0182	0.002	212.416	27.927	0.0947	1.2644	1.2455
D81516	f	45	24.219	no	13	no	medium	3.95522	2.71398	0.88592	3.5164	0.1302	0.0453	1.0273	0.2321	1315.64	2.8488	2.6943	0.1192	1.8405	1.9365	0.242	0.0182	0.002	195.017	25.7733	0.0688	0.0087	1.7033
D81541	f	41	27.609	no	13	no	medium	4.29673	2.59426	1.12944	0.4385	0.0142	0.0118	1.1897	8.0204	1272.32	1.5655	1.4965	0.408	0.8901	2.313	1.2092	0.0182	0.2358	196.196	26.6736	0.0501	0.2811	1.2092
D81542	f	25	22.773	no	13	no	medium	3.48828	1.6591	0.93372	8.5708	0.0015	0.001	0.5259	0.6263	1833.52	1.6397	1.6239	3.8225	4.6833	1.6275	1.103	0.3232	0.2927	240.284	65.7673	0.0212	1.3685	1.2577
D81544	m	29	23.255	no	13	no	medium	3.64347	2.43523	0.804802	0.8808	0.0015	0.0054	0.8196	0.0015	825.729	1.3923	1.4397		0.7604	0.9451	0.8682	0.0182	0.1607	205.323	15.6295	0.0185	0.218	1.5829
D81600	m	46	23.987	no	19	no	medium	11.369	10.515		1.2035	0.0015	0.3299	1.0495	0.7478	1039.37	2.0763	2.0621	2.9	1.1691	1.6931	0.3236	0.0182	0.2377	253.326	30.4882	0.043	0.1712	1.242
D81737	f	46	29.762	no	13	no	medium	5.07068	3.46084	1.24977	0.6237	0.0015	0.2858	2.9075	0.0015	1986.18	0.7188	0.5059	0.1192	2.2575	1.6367	0.7547	0.5729	0.002	308.788	48.4038	0.0012	2.1879
D82064	f	30	19.572	no	13	no	medium	2.18732	1.6079	0.70913	2.6251	0.0309	0.001	0.3494	0.432	619.944	0.8505	0.8757	3.611	2.2087	0.0942	0.0886	0.0182	0.002	127.931	28.5193	0.0147	0.5404	1.1757
D82068	m	34	25.51	no	13	no	medium	3.56827	1.82847	0.702986	4.3366	0.0015	0.001	1.2981	0.225	615.232	1.7386	1.7256	2.5547	1.0339	1.4798	0.6344	0.0392	0.3038	233.317	14.0539	0.0143	0.3929	1.3204
D82073	m	35	24.811	no	13	no	medium	3.35567	1.79964	0.714286	0.7792	0.0015	0.0049	1.2601	0.0015	1045.84	1.672	1.6936	0.8599	1.4438	1.5148	0.9498	0.0182	0.2032	233.814	33.9423	0.0215	0.7194	2.0667
D82113	f	45	27.755	no	13	no	medium	2.40882	1.71355	0.951854	0.0015	0.0015	0.1118	1.8793	0.0015	1783.67	1.9378	1.6236	0.1192	1.0452	3.7065	1.2442	0.5644	0.002	210.767	58.7085	0.0877	0.5674
D82148	f	27	20.069	no	13	no	medium	3.36596	2.29262	1.1211	11.2702	0.0015	0.3241	0.0741	0.3673	806.612	0.925	0.8745	0.1192	0.9041	2.4672	0.4417	1.355	0.0395	90.9627	33.2112	0.0012	0.91	0.8189
D82241	m	45	33.577	no	13	no	medium	3.8404	2.65556	1.81469	0.0015	0.0469	0.001	2.3319	0.0015	1094.49	3.3868	3.427		1.2655	2.5813	0.0099	0.0182	0.3468	264.593	39.6459	0.0176	1.9912	1.9969
D82259	m	34	30.219	no	13	no	medium	2.6618	2.24394	1.14007	1.8178	0.4112	0.001	2.4965	3.6177	1051.08	2.0064	1.8641	0.1192	0.6382	0.0096	0.1545	0.0182	0.002	209.572	23.0095	0.0012	1.0768	1.5422
D82263	m	23	19.198	no	13	no	medium	4.30101	3.07769	1.48863	0.8011	0.0015	0.001	0.9372	0.0015	797.934	2.4666	2.5278		0.4737	2.6533	0.0099	0.6567	0.2889	199.319	23.9273	0.0535	0.0293	2.2924
D82271	f	36	22.432	no	13	no	medium	1.87919	1.6053	0.444958	1.6286	0.0015	0.001	0.9137	0.67	1021.87	3.5193	3.4356	0.1192	1.6695	2.001	1.1109	0.0182	0.002	298.701	49.5251	0.0617	0.4617	1.6869
D82275	m	29	24.387	no	14	no	medium	4.14	4.071		4.7615	0.0847	0.001	0.8601	0.0015	1297.07	1.8515	1.6579	1.4475	1.4182	1.3187	0.7626	0.1832	0.2044	282.897	37.2583	0.0371	0.3718	1.6418
D82278	f	41	23.438	no	13	no	medium	3.79602	2.14287	1.1001	0.8998	0.0015	0.001	0.9075	2.9138	849.51	1.1216	1.0413	1.62	0.3101	0.8822	0.7495	0.0182	3.5693	165.937	23.5799	0.0165	0.5987	1.43
D82279	f	30	25.352	no	14	no	medium	2.65503	1.31123	0.733144	4.1614	0.0015	0.001	1.1526	1.7658	1213.16	1.5406	1.391	0.1192	1.3069	1.4476	0.5035	0.5796	0.002	255.107	38.0475	0.0012	0.4399	1.4876
D82287	m	49	30.962	no	13	no	medium	9.11858	5.72125	3.9676	7.7781	0.0015	0.001	1.2338	0.0015	967.023	1.8255	1.6831	1.9829	0.8063	1.4236	0.8387	0.0182	0.2381	191.835	45.7497	0.0639	0.5347	1.5336
D82295	f	44	28.516	no	13	no	medium	4.08339	1.8492	1.16724	1.4315	0.0015	0.001	0.996	0.6499	1044.89	1.2271	1.2389	0.8264	0.3214	0.4622	0.5592	0.0182	0.002	157.107	21.9028	0.0153	0.631	1.5685
D80143	f	27	20.069	no	20	yes	medium	3.18422	1.62979	1.00031	0.0015	0.0015	0.0285	0.8622	0.179	1030.26	0.4969	0.4352	0.5542	0.5923	1.7228	1.0261	0.0182	0.0467	190.582	27.9495	0.0564	0.2545	1.2449
D80556	f	27	19.228	no	13	yes	medium	2.8245	1.41055	0.774344	3.2312	0.0015	0.001	1.0923	0.0015	954.075	1.9681	1.9527	2.2707	1.4702	0.607	0.1164	0.0182	0.002	257.094	52.9527	0.0038	0.3203	1.1742
D80559	f	35	23.951	no	13	yes	medium	3.35738	2.6212	1.02376	1.9771	0.0015	0.0065	1.3742	0.0176	1031.82	1.5295	1.5359		0.7663	1.1442	0.7622	0.0182	0.1349	224.619	26.5923	0.0843	0.5769	1.4706
D81057	f	29	21.453	no	14	yes	medium	2.32441	1.60202	0.779373	0.7909	0.0015	0.0223	1.0172	0.0015	580.675	1.0333	1.0832	0.1192	0.1407	4.6146	0.0387	0.0182	1.2643	160.988	17.2651	0.0217	0.0087	1.3736
D81337	f	32	20.957	no	13	yes	medium	3.03896	1.77105	0.80323	0.7832	0.0015	0.001	0.6672	0.0015	864.985	1.1722	1.097	3.6107	1.2282	0.6181	0.2626	0.0182	0.002	242.591	33.8082	0.0023	0.5098	1.3674
D81346	f	21	21.755	no	13	yes	medium	1.75302	1.45071	0.735281	0.3847	0.0015	0.001	1.5886	0.0015	1471.19	1.6959	1.5236	0.1192	0.9807	2.2803	0.4064	0.0182	0.002	294.401	23.8047	0.0012	0.7481	1.8318
D80043	m	34	26.062	yes	20	no	medium	3.30969	2.7739	1.89613	4.0732	0.0015	0.0729	1.4491	0.0015	856.49	1.5099	1.3148	1.5456	1.1237	1.9481	1.3371	0.0182	0.3023	176.141	20.6511	0.0859	1.0623	1.7911
D80331	f	20	30.779	yes	13	no	medium	1.16093	0.96778	0.587274	0.5396	0.0618	0.0436	0.7382	0.6452	989.359	0.8942	0.8788	2.5729	1.1432	0.2152	0.3767	0.0182	0.002	138.049	32.4268	0.0166	0.6368	1.7038
D80595	m	46	25.781	yes	14	no	medium	3.35456	2.82831	1.01826	4.4812	0.0015	0.001	0.8352	0.0015	861.92	1.0832	1.0762	0.9767	2.576	0.2292	0.0099	0.0182	0.002	200.382	36.4176	0.0012	1.9088	1.349
D81012	m	34	22.204	yes	19	no	medium	15.806	13.565		1.2307	0.0015	0.0717	2.2523	0.0015	1436.84	1.6075	1.7488	1.4005	1.4948	1.8514	0.6562	0.4722	0.4239	273.331	32.9445	0.0489	0.2622	2.1775
D81131	m	35	21.008	yes	19	no	medium	6.547	4.555		9.724	0.0532	0.2954	0.8628	0.0015	1042.72	1.6758	1.8375	6.0338	0.9837	1.4885	0.9343	0.0182	0.4072	181.46	25.8145	0.0012	0.6768	1.8117
D82297	m	46	26.122	yes	13	no	medium				1.0537	0.0015	0.0073	1.0189	0.0015	1176.48	1.1655	1.2129		0.935	1.1428	0.86	0.0182	0.1244	233.497	26.8339	0.0159	0.6573	1.3859
