# Supplementary material for: Exposure to environmental pollutants selects for xenobiotic-degrading functions in the human gut microbiome
Source: Nat Commun. 2024 May 27;15:4482. doi: 10.1038/s41467-024-48739-7 (PMC11130323; doi:10.1038/s41467-024-48739-7)
Supplement: Supplementary file 5 — Supplementary Dataset 2 [file 41467_2024_48739_MOESM5_ESM.xlsx]

## Sheet: Foglio1
Supplementary Data S2. List of significantly different taxa between HIGH, MEDIUM and LOW groups.
p-value was computed using pairwise Wilcoxon's tests and corrected using the False Discovery Rate approach.
		corrected p-value			average relative abundance
mOTU tax ID	taxonomy	low vs high	low vs medium	high vs medium	HIGH	MEDIUM	LOW
ref_mOTU_v3_02098	k__Bacteria|p__Actinobacteria|c__Actinobacteria|o__Actinomycetales|f__Actinomycetaceae|g__Actinomyces|s__Actinomycesdentalis	0.568	0.0023	0.0131	0.0012767	0.000427459	0.0017008
ref_mOTU_v3_04054	k__Bacteria|p__Actinobacteria|c__Actinobacteria|o__Actinomycetales|f__Actinomycetaceae|g__Actinomyces|s__Actinomycesgraevenitzii	0.807	0.04	0.024	0.00450517	0.00274966	0.00469055
ref_mOTU_v3_03846	k__Bacteria|p__Actinobacteria|c__Actinobacteria|o__Actinomycetales|f__Actinomycetaceae|g__Actinomyces|s__Actinomycesmarseillensis/pacaensis[Actinomycessp.S6-Spd3/Actinomycesmarseillensis/Actinomycespacaensis]	0.1305	0.1452	0.0046	0.00352974	0.00192193	0.00271733
ext_mOTU_v3_17926	k__Bacteria|p__Actinobacteria|c__Actinobacteria|o__Actinomycetales|f__Actinomycetaceae|g__Actinomyces|s__Actinomycesspeciesincertaesedis	0.13	0.29	0.021	0.0110339	0.00808086	0.00932569
ref_mOTU_v3_01303	k__Bacteria|p__Actinobacteria|c__Actinobacteria|o__Bifidobacteriales|f__Bifidobacteriaceae|g__Bifidobacterium|s__Bifidobacteriumanimalis	8.4e-05	0.084	0.0043	0.111524	0.00371226	0.00164063
ext_mOTU_v3_26998	k__Bacteria|p__Actinobacteria|c__Actinobacteria|o__Bifidobacteriales|f__Bifidobacteriaceae|g__Bifidobacterium|s__Bifidobacteriumspeciesincertaesedis	0.0021	0.0811	0.0539	0.0134151	0.00201976	0.000575371
ref_mOTU_v3_06543	k__Bacteria|p__Actinobacteria|c__Actinobacteria|o__Corynebacteriales|f__Corynebacteriaceae|g__Corynebacterium|s__Corynebacteriumdurum	0.052	0.713	0.052	0.00165165	0.000899344	0.000789177
ext_mOTU_v3_17411	k__Bacteria|p__Actinobacteria|c__Coriobacteriia|o__Coriobacteriales|f__Atopobiaceae|g__Atopobium|s__Atopobiumspeciesincertaesedis	0.0515	0.0076	0.5354	0.01851	0.0209037	0.00242348
ext_mOTU_v3_17334	k__Bacteria|p__Actinobacteria|c__Coriobacteriia|o__Coriobacteriales|f__Coriobacteriaceae|g__Collinsella|s__Collinsellaspeciesincertaesedis	0.4472	0.0066	0.0968	0.0144881	0.0163719	0.016181
ext_mOTU_v3_17336	k__Bacteria|p__Actinobacteria|c__Coriobacteriia|o__Coriobacteriales|f__Coriobacteriaceae|g__Collinsella|s__Collinsellaspeciesincertaesedis	0.949	0.028	0.028	0.00654527	0.00265158	0.00760765
ext_mOTU_v3_17340	k__Bacteria|p__Actinobacteria|c__Coriobacteriia|o__Coriobacteriales|f__Coriobacteriaceae|g__Collinsella|s__Collinsellaspeciesincertaesedis	0.505	0.017	0.101	0.00406555	0.00162316	0.00874734
ext_mOTU_v3_17349	k__Bacteria|p__Actinobacteria|c__Coriobacteriia|o__Coriobacteriales|f__Coriobacteriaceae|g__Collinsella|s__Collinsellaspeciesincertaesedis	0.224	0.308	0.041	0.0251741	0.00667184	0.00695968
meta_mOTU_v3_13400	k__Bacteria|p__Actinobacteria|c__Coriobacteriia|o__Coriobacteriales|f__Coriobacteriaceae|g__Collinsella|s__Collinsellaspeciesincertaesedis	0.049	0.044	0.991	0.00610814	0.0207889	0.00202088
ext_mOTU_v3_15441	k__Bacteria|p__Actinobacteria|c__Coriobacteriia|o__Eggerthellales|f__Eggerthellaceae|g__Eggerthellaceaegen.incertaesedis|s__Eggerthellaceaespeciesincertaesedis	0.00014	0.01226	0.05146	0.0256342	0.00765027	0.00111525
meta_mOTU_v3_12847	k__Bacteria|p__Bacteriaphylumincertaesedis|c__Bacteriaclassincertaesedis|o__Bacteriaorderincertaesedis|f__Bacteriafam.incertaesedis|g__Bacteriagen.incertaesedis|s__Bacteriaspeciesincertaesedis	0.017	0.147	0.172	0.00381075	0.00141931	0.000967518
ref_mOTU_v3_11279	k__Bacteria|p__Bacteroidetes|c__Bacteroidia|o__Bacteroidales|f__Bacteroidaceae|g__Bacteroides|s__Bacteroidescoprocola	0.033	0.509	0.049	0.0730734	0.192263	0.317585
ref_mOTU_v3_02140	k__Bacteria|p__Bacteroidetes|c__Bacteroidia|o__Bacteroidales|f__Bacteroidaceae|g__Bacteroides|s__Bacteroidessalyersiae	0.012	0.344	0.043	0.0353246	0.00749383	0.00820034
ext_mOTU_v3_17856	k__Bacteria|p__Bacteroidetes|c__Bacteroidia|o__Bacteroidales|f__Bacteroidaceae|g__Bacteroides|s__Bacteroidesspeciesincertaesedis	0.018	0.124	0.124	0.00368889	0.0234321	0.0371375
ext_mOTU_v3_18052	k__Bacteria|p__Bacteroidetes|c__Bacteroidia|o__Bacteroidales|f__Bacteroidaceae|g__Bacteroides|s__Bacteroidesspeciesincertaesedis	0.038	0.099	0.386	0.0141685	0.018533	0.00748798
ref_mOTU_v3_07698	k__Bacteria|p__Bacteroidetes|c__Bacteroidia|o__Bacteroidales|f__Prevotellaceae|g__Prevotella|s__Prevotellasp.CAG:485	0.051	0.131	0.204	0.00286079	0.00416622	0.0093234
ref_mOTU_v3_01014	k__Bacteria|p__Bacteroidetes|c__Bacteroidia|o__Bacteroidales|f__Rikenellaceae|g__Alistipes|s__Alistipesshahii[Alistipessp.56_sp_Nov_56_25/Alistipesshahii]	0.68	0.028	0.065	0.121942	0.213427	0.120178
meta_mOTU_v3_12985	k__Bacteria|p__Bacteroidetes|c__Bacteroidia|o__Bacteroidales|f__Rikenellaceae|g__Alistipes|s__Alistipesspeciesincertaesedis	0.0088	0.2942	0.0318	0.112242	0.0487144	0.034987
ref_mOTU_v3_05400	k__Bacteria|p__Bacteroidetes|c__Bacteroidia|o__Bacteroidales|f__Tannerellaceae|g__Parabacteroides|s__Parabacteroidesjohnsonii	0.0334	0.4683	0.0043	0.0161409	0.00635644	0.00725223
ext_mOTU_v3_26689	k__Bacteria|p__Bacteroidetes|c__Bacteroidia|o__Bacteroidales|f__Tannerellaceae|g__Parabacteroides|s__Parabacteroidesspeciesincertaesedis	0.079	0.043	0.868	0.0104933	0.00799566	0.00705562
meta_mOTU_v3_12295	k__Bacteria|p__Bacteroidetes|c__Bacteroidia|o__Bacteroidales|f__Tannerellaceae|g__Parabacteroides|s__Parabacteroidesspeciesincertaesedis	0.0017	0.0152	0.2487	0.00994868	0.0105352	8.21117e-05
meta_mOTU_v3_14202	k__Bacteria|p__Bacteroidetes|c__Flavobacteriia|o__Flavobacteriiaorderincertaesedis|f__Flavobacteriiafam.incertaesedis|g__Flavobacteriiagen.incertaesedis|s__Flavobacteriiaspeciesincertaesedis	0.132	0.579	0.044	0.00227776	0.00424914	0.00132019
ext_mOTU_v3_19463	k__Bacteria|p__Firmicutes|c__Bacilli|o__Lactobacillales|f__Carnobacteriaceae|g__Granulicatella|s__Granulicatellaspeciesincertaesedis	0.9005	0.0083	0.0083	0.00292246	0.00140426	0.00321862
ref_mOTU_v3_01298	k__Bacteria|p__Firmicutes|c__Bacilli|o__Lactobacillales|f__Lactobacillaceae|g__Lactobacillus|s__Lactobacillusdelbrueckii[Lactobacillussp.HMSC08B12/Lactobacillusdelbrueckii]	0.038	0.424	0.07	0.0148673	0.00340889	0.00496364
ref_mOTU_v3_01407	k__Bacteria|p__Firmicutes|c__Bacilli|o__Lactobacillales|f__Lactobacillaceae|g__Lactobacillus|s__Lactobacillusfermentum	0.039	0.174	0.174	0.0121839	0.00234742	0.0159058
ref_mOTU_v3_07469	k__Bacteria|p__Firmicutes|c__Bacilli|o__Lactobacillales|f__Leuconostocaceae|g__Leuconostoc|s__Leuconostoccarnosum	0.0392	0.421	0.0034	0.00464321	0.000875506	0.00154774
ref_mOTU_v3_00311	k__Bacteria|p__Firmicutes|c__Bacilli|o__Lactobacillales|f__Streptococcaceae|g__Streptococcus|s__Streptococcusaustralis[Streptococcusaustralis/Streptococcussp.400_SSPC/Streptococcussp.343_SSPC/Streptococcussp.1171_SSPC/Streptococcussp.A12]	0.023	0.877	0.023	0.0267062	0.0111408	0.00982297
ref_mOTU_v3_00296	k__Bacteria|p__Firmicutes|c__Bacilli|o__Lactobacillales|f__Streptococcaceae|g__Streptococcus|s__Streptococcusoralis	0.3421	0.0467	0.0093	0.0105466	0.00557742	0.00918548
ref_mOTU_v3_00282	k__Bacteria|p__Firmicutes|c__Bacilli|o__Lactobacillales|f__Streptococcaceae|g__Streptococcus|s__Streptococcuspneumoniae	0.302	0.302	0.016	0.00364751	0.00140214	0.00285378
ref_mOTU_v3_00283	k__Bacteria|p__Firmicutes|c__Bacilli|o__Lactobacillales|f__Streptococcaceae|g__Streptococcus|s__Streptococcussp.[Streptococcuspneumoniae/Streptococcussp.HMSC070B10/Streptococcussp.HMSC063B03/Streptococcussp.HMSC077D04/Streptococcussp.HMSC073F11/Streptococcussp.CCUG49591/Streptococcuspseudopneumoniae/Streptococcusmitis/Streptococcussp.M334]	0.981	0.044	0.049	0.0377521	0.0125542	0.0189267
ext_mOTU_v3_17921	k__Bacteria|p__Firmicutes|c__Bacilli|o__Lactobacillales|f__Streptococcaceae|g__Streptococcus|s__Streptococcusspeciesincertaesedis	0.067	0.23	0.0022	0.00233639	0.000270132	0.000724477
ext_mOTU_v3_19491	k__Bacteria|p__Firmicutes|c__Bacilli|o__Lactobacillales|f__Streptococcaceae|g__Streptococcus|s__Streptococcusspeciesincertaesedis	0.035	0.845	0.035	0.0103893	0.00441722	0.00207838
ext_mOTU_v3_28826	k__Bacteria|p__Firmicutes|c__Bacilli|o__Lactobacillales|f__Streptococcaceae|g__Streptococcus|s__Streptococcusspeciesincertaesedis	0.0034	0.3336	0.0083	0.00174201	0.000435551	0.000529194
ext_mOTU_v3_28876	k__Bacteria|p__Firmicutes|c__Bacilli|o__Lactobacillales|f__Streptococcaceae|g__Streptococcus|s__Streptococcusspeciesincertaesedis	0.051	0.597	0.017	0.00196195	0.000973406	0.00043817
ext_mOTU_v3_28879	k__Bacteria|p__Firmicutes|c__Bacilli|o__Lactobacillales|f__Streptococcaceae|g__Streptococcus|s__Streptococcusspeciesincertaesedis	0.021	0.772	0.021	0.00539274	0.00274341	0.00274794
ref_mOTU_v3_01348	k__Bacteria|p__Firmicutes|c__Bacilli|o__Lactobacillales|f__Streptococcaceae|g__Streptococcus|s__Streptococcusthermophilus[StreptococcusthermophilusCAG:236/Streptococcusthermophilus]	0.003	0.227	0.016	0.363913	0.234579	0.229022
ref_mOTU_v3_00309	k__Bacteria|p__Firmicutes|c__Bacilli|o__Lactobacillales|f__Streptococcaceae|g__Streptococcus|s__Streptococcustimonensis	0.0024	0.3916	0.005	0.00227187	0.000522146	0.000218952
ref_mOTU_v3_10040	k__Bacteria|p__Firmicutes|c__Clostridia|o__Clostridiales|f__Christensenellaceae|g__Christensenella|s__Christensenellatimonensis	0.032	0.04	0.525	0.00149258	0.000654879	0.00037821
ref_mOTU_v3_03612	k__Bacteria|p__Firmicutes|c__Clostridia|o__Clostridiales|f__Clostridiaceae|g__Clostridium|s__Clostridiumsp.[Clostridiumsp.CAG:354/Clostridiumsp.CAG:354_28_25]	0.045	0.206	0.206	0.203862	0.102464	0.0716761
ref_mOTU_v3_07613	k__Bacteria|p__Firmicutes|c__Clostridia|o__Clostridiales|f__Clostridiaceae|g__Clostridium|s__Clostridiumsp.CAG:167	0.0035	0.0779	0.0779	0.0221047	0.0156708	0.00373842
ref_mOTU_v3_07632	k__Bacteria|p__Firmicutes|c__Clostridia|o__Clostridiales|f__Clostridiaceae|g__Clostridium|s__Clostridiumsp.CAG:465	0.00053	0.07269	0.02155	0.913615	0.272457	0.00771939
ext_mOTU_v3_17427	k__Bacteria|p__Firmicutes|c__Clostridia|o__Clostridiales|f__Clostridiaceae|g__Clostridium|s__Clostridiumspeciesincertaesedis	0.027	0.513	0.045	0.0168947	0.0225553	0.030083
ext_mOTU_v3_17477	k__Bacteria|p__Firmicutes|c__Clostridia|o__Clostridiales|f__Clostridiaceae|g__Clostridium|s__Clostridiumspeciesincertaesedis	0.014	0.291	0.06	0.00269605	0.00703378	0.00857901
ext_mOTU_v3_18071	k__Bacteria|p__Firmicutes|c__Clostridia|o__Clostridiales|f__Clostridiaceae|g__Clostridium|s__Clostridiumspeciesincertaesedis	0.05	0.17	0.31	0.00492795	0.00360207	0.00288071
ext_mOTU_v3_26487	k__Bacteria|p__Firmicutes|c__Clostridia|o__Clostridiales|f__Clostridiaceae|g__Clostridium|s__Clostridiumspeciesincertaesedis	0.045	0.066	0.585	0.00304891	0.00346207	0.0017328
ext_mOTU_v3_26660	k__Bacteria|p__Firmicutes|c__Clostridia|o__Clostridiales|f__Clostridiaceae|g__Clostridium|s__Clostridiumspeciesincertaesedis	0.052	0.986	0.052	0.000276185	0.00198853	0.00609145
meta_mOTU_v3_12399	k__Bacteria|p__Firmicutes|c__Clostridia|o__Clostridiales|f__Clostridiaceae|g__Clostridium|s__Clostridiumspeciesincertaesedis	0.0067	0.756	0.0067	0.376476	0.190825	0.269825
ref_mOTU_v3_06391	k__Bacteria|p__Firmicutes|c__Clostridia|o__Clostridiales|f__Clostridiaceae|g__Clostridium|s__unculturedClostridiumsp.	0.03	0.98	0.03	0.004739	0.00878354	0.00873655
ext_mOTU_v3_16178	k__Bacteria|p__Firmicutes|c__Clostridia|o__Clostridiales|f__Clostridialesfam.incertaesedis|g__Clostridialesgen.incertaesedis|s__Clostridialesspeciesincertaesedis	0.029	0.144	0.182	0.00916804	0.0106941	0.00687914
ext_mOTU_v3_16179	k__Bacteria|p__Firmicutes|c__Clostridia|o__Clostridiales|f__Clostridialesfam.incertaesedis|g__Clostridialesgen.incertaesedis|s__Clostridialesspeciesincertaesedis	0.003	0.775	0.003	0.0199873	0.00369108	0.0012413
ext_mOTU_v3_16180	k__Bacteria|p__Firmicutes|c__Clostridia|o__Clostridiales|f__Clostridialesfam.incertaesedis|g__Clostridialesgen.incertaesedis|s__Clostridialesspeciesincertaesedis	0.019	0.146	0.146	0.00413056	0.00431937	0.00135813
ext_mOTU_v3_16181	k__Bacteria|p__Firmicutes|c__Clostridia|o__Clostridiales|f__Clostridialesfam.incertaesedis|g__Clostridialesgen.incertaesedis|s__Clostridialesspeciesincertaesedis	0.037	0.532	0.047	0.0233711	0.0128813	0.00994356
ext_mOTU_v3_16398	k__Bacteria|p__Firmicutes|c__Clostridia|o__Clostridiales|f__Clostridialesfam.incertaesedis|g__Clostridialesgen.incertaesedis|s__Clostridialesspeciesincertaesedis	0.038	0.261	0.128	0.0164316	0.0133245	0.0119441
ext_mOTU_v3_16417	k__Bacteria|p__Firmicutes|c__Clostridia|o__Clostridiales|f__Clostridialesfam.incertaesedis|g__Clostridialesgen.incertaesedis|s__Clostridialesspeciesincertaesedis	0.0083	0.3294	0.0282	0.00972106	0.00833995	0.0108183
ext_mOTU_v3_16427	k__Bacteria|p__Firmicutes|c__Clostridia|o__Clostridiales|f__Clostridialesfam.incertaesedis|g__Clostridialesgen.incertaesedis|s__Clostridialesspeciesincertaesedis	0.0091	0.0767	0.1243	0.0128328	0.0142791	0.00795266
ext_mOTU_v3_17713	k__Bacteria|p__Firmicutes|c__Clostridia|o__Clostridiales|f__Clostridialesfam.incertaesedis|g__Clostridialesgen.incertaesedis|s__Clostridialesspeciesincertaesedis	0.025	0.081	0.272	0.0386703	0.0118807	0.004612
ext_mOTU_v3_17903	k__Bacteria|p__Firmicutes|c__Clostridia|o__Clostridiales|f__Clostridialesfam.incertaesedis|g__Clostridialesgen.incertaesedis|s__Clostridialesspeciesincertaesedis	0.019	0.43	0.039	0.00684014	0.005147	0.00230382
ext_mOTU_v3_17908	k__Bacteria|p__Firmicutes|c__Clostridia|o__Clostridiales|f__Clostridialesfam.incertaesedis|g__Clostridialesgen.incertaesedis|s__Clostridialesspeciesincertaesedis	0.0048	0.0054	0.41	0.0221565	0.0189932	0.0140873
ext_mOTU_v3_17995	k__Bacteria|p__Firmicutes|c__Clostridia|o__Clostridiales|f__Clostridialesfam.incertaesedis|g__Clostridialesgen.incertaesedis|s__Clostridialesspeciesincertaesedis	0.127	0.053	0.722	0.0138563	0.012759	0.010039
ext_mOTU_v3_24924	k__Bacteria|p__Firmicutes|c__Clostridia|o__Clostridiales|f__Clostridialesfam.incertaesedis|g__Clostridialesgen.incertaesedis|s__Clostridialesspeciesincertaesedis	0.00098	0.04874	0.05084	0.00183762	0.00120351	0.000506434
ext_mOTU_v3_26501	k__Bacteria|p__Firmicutes|c__Clostridia|o__Clostridiales|f__Clostridialesfam.incertaesedis|g__Clostridialesgen.incertaesedis|s__Clostridialesspeciesincertaesedis	0.0039	0.078	0.078	0.0297521	0.0248052	0.0237444
ext_mOTU_v3_26512	k__Bacteria|p__Firmicutes|c__Clostridia|o__Clostridiales|f__Clostridialesfam.incertaesedis|g__Clostridialesgen.incertaesedis|s__Clostridialesspeciesincertaesedis	0.052	0.053	0.893	0.00462235	0.00333631	0.00161282
ext_mOTU_v3_26520	k__Bacteria|p__Firmicutes|c__Clostridia|o__Clostridiales|f__Clostridialesfam.incertaesedis|g__Clostridialesgen.incertaesedis|s__Clostridialesspeciesincertaesedis	0.008	0.5466	0.0095	0.00206098	0.00861083	0.0145046
ext_mOTU_v3_26617	k__Bacteria|p__Firmicutes|c__Clostridia|o__Clostridiales|f__Clostridialesfam.incertaesedis|g__Clostridialesgen.incertaesedis|s__Clostridialesspeciesincertaesedis	0.044	0.217	0.217	0.0165068	0.012973	0.00904103
ext_mOTU_v3_26944	k__Bacteria|p__Firmicutes|c__Clostridia|o__Clostridiales|f__Clostridialesfam.incertaesedis|g__Clostridialesgen.incertaesedis|s__Clostridialesspeciesincertaesedis	0.016	0.092	0.198	0.0106451	0.00743984	0.00478531
meta_mOTU_v3_12251	k__Bacteria|p__Firmicutes|c__Clostridia|o__Clostridiales|f__Clostridialesfam.incertaesedis|g__Clostridialesgen.incertaesedis|s__Clostridialesspeciesincertaesedis	0.041	0.799	0.041	0.012726	0.0291777	0.0600115
meta_mOTU_v3_12265	k__Bacteria|p__Firmicutes|c__Clostridia|o__Clostridiales|f__Clostridialesfam.incertaesedis|g__Clostridialesgen.incertaesedis|s__Clostridialesspeciesincertaesedis	0.0021	0.0253	0.1577	0.478495	0.430599	0.236217
meta_mOTU_v3_12309	k__Bacteria|p__Firmicutes|c__Clostridia|o__Clostridiales|f__Clostridialesfam.incertaesedis|g__Clostridialesgen.incertaesedis|s__Clostridialesspeciesincertaesedis	0.028	0.028	0.87	0.0291419	0.0594454	0.0431018
meta_mOTU_v3_12323	k__Bacteria|p__Firmicutes|c__Clostridia|o__Clostridiales|f__Clostridialesfam.incertaesedis|g__Clostridialesgen.incertaesedis|s__Clostridialesspeciesincertaesedis	0.145	0.032	0.666	0.0401166	0.00974826	0.0598975
meta_mOTU_v3_12351	k__Bacteria|p__Firmicutes|c__Clostridia|o__Clostridiales|f__Clostridialesfam.incertaesedis|g__Clostridialesgen.incertaesedis|s__Clostridialesspeciesincertaesedis	0.0046	0.0356	0.1703	0.0280131	0.0210151	0.013626
meta_mOTU_v3_12445	k__Bacteria|p__Firmicutes|c__Clostridia|o__Clostridiales|f__Clostridialesfam.incertaesedis|g__Clostridialesgen.incertaesedis|s__Clostridialesspeciesincertaesedis	0.015	0.61	0.015	0.0394924	0.0316808	0.0233435
meta_mOTU_v3_12463	k__Bacteria|p__Firmicutes|c__Clostridia|o__Clostridiales|f__Clostridialesfam.incertaesedis|g__Clostridialesgen.incertaesedis|s__Clostridialesspeciesincertaesedis	0.0056	0.0956	0.0956	0.224894	0.138842	0.0878816
meta_mOTU_v3_12522	k__Bacteria|p__Firmicutes|c__Clostridia|o__Clostridiales|f__Clostridialesfam.incertaesedis|g__Clostridialesgen.incertaesedis|s__Clostridialesspeciesincertaesedis	0.029	0.419	0.044	0.00701778	0.00778675	0.016602
meta_mOTU_v3_12623	k__Bacteria|p__Firmicutes|c__Clostridia|o__Clostridiales|f__Clostridialesfam.incertaesedis|g__Clostridialesgen.incertaesedis|s__Clostridialesspeciesincertaesedis	0.033	0.282	0.107	0.0085402	0.0340307	0.0134729
meta_mOTU_v3_12668	k__Bacteria|p__Firmicutes|c__Clostridia|o__Clostridiales|f__Clostridialesfam.incertaesedis|g__Clostridialesgen.incertaesedis|s__Clostridialesspeciesincertaesedis	0.0021	0.0746	0.0499	0.0754436	0.0715998	0.0756987
meta_mOTU_v3_12841	k__Bacteria|p__Firmicutes|c__Clostridia|o__Clostridiales|f__Clostridialesfam.incertaesedis|g__Clostridialesgen.incertaesedis|s__Clostridialesspeciesincertaesedis	0.036	0.131	0.148	0.00348466	0.0183135	0.00891671
meta_mOTU_v3_12851	k__Bacteria|p__Firmicutes|c__Clostridia|o__Clostridiales|f__Clostridialesfam.incertaesedis|g__Clostridialesgen.incertaesedis|s__Clostridialesspeciesincertaesedis	0.187	0.481	0.187	0.0119314	0.00796295	0.0184678
meta_mOTU_v3_13031	k__Bacteria|p__Firmicutes|c__Clostridia|o__Clostridiales|f__Clostridialesfam.incertaesedis|g__Clostridialesgen.incertaesedis|s__Clostridialesspeciesincertaesedis	0.02	0.344	0.045	0.00371313	0.00221469	0.00484081
meta_mOTU_v3_13328	k__Bacteria|p__Firmicutes|c__Clostridia|o__Clostridiales|f__Clostridialesfam.incertaesedis|g__Clostridialesgen.incertaesedis|s__Clostridialesspeciesincertaesedis	0.052	0.226	0.226	0.00393548	0.00164758	0.000492138
meta_mOTU_v3_13377	k__Bacteria|p__Firmicutes|c__Clostridia|o__Clostridiales|f__Clostridialesfam.incertaesedis|g__Clostridialesgen.incertaesedis|s__Clostridialesspeciesincertaesedis	0.052	0.7	0.053	0.00914053	0.0159668	0.0156272
meta_mOTU_v3_13502	k__Bacteria|p__Firmicutes|c__Clostridia|o__Clostridiales|f__Clostridialesfam.incertaesedis|g__Clostridialesgen.incertaesedis|s__Clostridialesspeciesincertaesedis	0.042	0.701	0.027	0.0050805	0.0231604	0.0183817
meta_mOTU_v3_13580	k__Bacteria|p__Firmicutes|c__Clostridia|o__Clostridiales|f__Clostridialesfam.incertaesedis|g__Clostridialesgen.incertaesedis|s__Clostridialesspeciesincertaesedis	0.00026	0.1188	0.007	0.016061	0.00495819	0.000968649
meta_mOTU_v3_13690	k__Bacteria|p__Firmicutes|c__Clostridia|o__Clostridiales|f__Clostridialesfam.incertaesedis|g__Clostridialesgen.incertaesedis|s__Clostridialesspeciesincertaesedis	0.0012	0.1707	0.0192	0.0260532	0.0326156	0.0193305
meta_mOTU_v3_13729	k__Bacteria|p__Firmicutes|c__Clostridia|o__Clostridiales|f__Clostridialesfam.incertaesedis|g__Clostridialesgen.incertaesedis|s__Clostridialesspeciesincertaesedis	0.0083	0.3132	0.0533	0.0213807	0.0279251	0.0158973
meta_mOTU_v3_13922	k__Bacteria|p__Firmicutes|c__Clostridia|o__Clostridiales|f__Clostridialesfam.incertaesedis|g__Clostridialesgen.incertaesedis|s__Clostridialesspeciesincertaesedis	0.071	0.468	0.028	0.00419658	0.0170827	0.015113
meta_mOTU_v3_14076	k__Bacteria|p__Firmicutes|c__Clostridia|o__Clostridiales|f__Clostridialesfam.incertaesedis|g__Clostridialesgen.incertaesedis|s__Clostridialesspeciesincertaesedis	0.593	0.025	0.107	0.0247724	0.0248919	0.00192496
ext_mOTU_v3_16402	k__Bacteria|p__Firmicutes|c__Clostridia|o__Clostridiales|f__ClostridialesFamilyXIII.IncertaeSedis|g__ClostridialesFamilyXIII.IncertaeSedisgen.incertaesedis|s__ClostridialesFamilyXIII.IncertaeSedisspeciesincertaesedis	0.008	0.144	0.08	0.0459542	0.029709	0.0272586
ext_mOTU_v3_17501	k__Bacteria|p__Firmicutes|c__Clostridia|o__Clostridiales|f__ClostridialesFamilyXIII.IncertaeSedis|g__ClostridialesFamilyXIII.IncertaeSedisgen.incertaesedis|s__ClostridialesFamilyXIII.IncertaeSedisspeciesincertaesedis	0.034	0.115	0.291	0.0221577	0.0179842	0.0116662
ext_mOTU_v3_26457	k__Bacteria|p__Firmicutes|c__Clostridia|o__Clostridiales|f__ClostridialesFamilyXIII.IncertaeSedis|g__ClostridialesFamilyXIII.IncertaeSedisgen.incertaesedis|s__ClostridialesFamilyXIII.IncertaeSedisspeciesincertaesedis	0.0067	0.3657	0.0147	0.00242064	0.00452455	0.00624797
ext_mOTU_v3_28958	k__Bacteria|p__Firmicutes|c__Clostridia|o__Clostridiales|f__ClostridialesFamilyXIII.IncertaeSedis|g__ClostridialesFamilyXIII.IncertaeSedisgen.incertaesedis|s__ClostridialesFamilyXIII.IncertaeSedisspeciesincertaesedis	9.9e-05	0.28271	0.00064	0.0487032	0.039136	0.0267492
meta_mOTU_v3_12474	k__Bacteria|p__Firmicutes|c__Clostridia|o__Clostridiales|f__Eubacteriaceae|g__Eubacterium|s__Eubacteriumspeciesincertaesedis	0.0089	0.0089	0.8436	0.0711283	0.0532601	0.106432
ref_mOTU_v3_03703	k__Bacteria|p__Firmicutes|c__Clostridia|o__Clostridiales|f__Lachnospiraceae|g__Blautia|s__[Ruminococcus]torques[[Ruminococcus]torquesCAG:61/Roseburiasp.UNK.MGS-15/unculturedRuminococcussp./[Ruminococcus]torques/Lachnospiraceaebacterium1_1_57FAA/Lachnospiraceaebacterium3_1_46FAA/Lachnospiraceaebacterium8_1_57FAA]	0.013	0.252	0.072	0.253199	0.255534	0.301396
ref_mOTU_v3_03685	k__Bacteria|p__Firmicutes|c__Clostridia|o__Clostridiales|f__Lachnospiraceae|g__Blautia|s__Blautiahydrogenotrophica[BlautiahydrogenotrophicaCAG:147/Blautiahydrogenotrophica]	0.025	0.933	0.025	0.0251014	0.0151619	0.0174138
ref_mOTU_v3_03692	k__Bacteria|p__Firmicutes|c__Clostridia|o__Clostridiales|f__Lachnospiraceae|g__Dorea|s__Dorealongicatena[DorealongicatenaCAG:42/Dorealongicatena]	0.046	0.543	0.028	1.29889	0.938981	1.04649
ext_mOTU_v3_16293	k__Bacteria|p__Firmicutes|c__Clostridia|o__Clostridiales|f__Lachnospiraceae|g__Lachnoclostridium|s__Lachnoclostridiumspeciesincertaesedis	0.04	0.81	0.04	0.00240889	0.00133824	0.00163372
ext_mOTU_v3_16324	k__Bacteria|p__Firmicutes|c__Clostridia|o__Clostridiales|f__Lachnospiraceae|g__Lachnospiraceaegen.incertaesedis|s__Lachnospiraceaespeciesincertaesedis	0.048	0.491	0.011	0.00980923	0.0203023	0.0216175
ext_mOTU_v3_16334	k__Bacteria|p__Firmicutes|c__Clostridia|o__Clostridiales|f__Lachnospiraceae|g__Lachnospiraceaegen.incertaesedis|s__Lachnospiraceaespeciesincertaesedis	0.317	0.205	0.039	0.00156675	0.000277444	0.000866514
ext_mOTU_v3_16395	k__Bacteria|p__Firmicutes|c__Clostridia|o__Clostridiales|f__Lachnospiraceae|g__Lachnospiraceaegen.incertaesedis|s__Lachnospiraceaespeciesincertaesedis	0.126	0.59	0.045	0.000948093	0.00032466	0.000497402
ext_mOTU_v3_17986	k__Bacteria|p__Firmicutes|c__Clostridia|o__Clostridiales|f__Lachnospiraceae|g__Lachnospiraceaegen.incertaesedis|s__Lachnospiraceaespeciesincertaesedis	0.052	0.573	0.053	0.0185095	0.0251992	0.031827
ext_mOTU_v3_18295	k__Bacteria|p__Firmicutes|c__Clostridia|o__Clostridiales|f__Lachnospiraceae|g__Lachnospiraceaegen.incertaesedis|s__Lachnospiraceaespeciesincertaesedis	0.052	0.044	0.99	0.00798697	0.00642595	0.00305563
ext_mOTU_v3_26210	k__Bacteria|p__Firmicutes|c__Clostridia|o__Clostridiales|f__Lachnospiraceae|g__Lachnospiraceaegen.incertaesedis|s__Lachnospiraceaespeciesincertaesedis	0.052	0.052	0.639	0.00263407	0.00224988	0.000370922
ref_mOTU_v3_00860	k__Bacteria|p__Firmicutes|c__Clostridia|o__Clostridiales|f__Lachnospiraceae|g__Roseburia|s__Roseburiainulinivorans[RoseburiainulinivoransCAG:15/Roseburiainulinivorans]	0.339	0.034	0.188	0.3203	0.33749	0.491113
ext_mOTU_v3_17371	k__Bacteria|p__Firmicutes|c__Clostridia|o__Clostridiales|f__Lachnospiraceae|g__Roseburia|s__Roseburiaspeciesincertaesedis	0.024	0.168	0.168	0.122698	0.0828871	0.050288
ext_mOTU_v3_17445	k__Bacteria|p__Firmicutes|c__Clostridia|o__Clostridiales|f__Oscillospiraceae|g__Oscillibacter|s__Oscillibacterspeciesincertaesedis	0.419	0.104	0.011	0.00174409	0.000811298	0.00234474
ext_mOTU_v3_17998	k__Bacteria|p__Firmicutes|c__Clostridia|o__Clostridiales|f__Oscillospiraceae|g__Oscillibacter|s__Oscillibacterspeciesincertaesedis	0.332	0.012	0.166	0.0035012	0.00758009	0.00131252
meta_mOTU_v3_13917	k__Bacteria|p__Firmicutes|c__Clostridia|o__Clostridiales|f__Ruminococcaceae|g__Faecalibacterium|s__Faecalibacteriumprausnitzii	0.015	0.371	0.044	0.0246802	0.0197809	0.00747965
ext_mOTU_v3_26504	k__Bacteria|p__Firmicutes|c__Clostridia|o__Clostridiales|f__Ruminococcaceae|g__Faecalibacterium|s__Faecalibacteriumspeciesincertaesedis	0.028	0.817	0.024	0.00172939	0.00923805	0.00831536
meta_mOTU_v3_12325	k__Bacteria|p__Firmicutes|c__Clostridia|o__Clostridiales|f__Ruminococcaceae|g__Faecalibacterium|s__Faecalibacteriumspeciesincertaesedis	0.0083	0.9957	0.002	0.229417	0.436698	0.528908
meta_mOTU_v3_12331	k__Bacteria|p__Firmicutes|c__Clostridia|o__Clostridiales|f__Ruminococcaceae|g__Faecalibacterium|s__Faecalibacteriumspeciesincertaesedis	0.037	0.368	0.068	0.00676367	0.0182353	0.042646
meta_mOTU_v3_12403	k__Bacteria|p__Firmicutes|c__Clostridia|o__Clostridiales|f__Ruminococcaceae|g__Faecalibacterium|s__Faecalibacteriumspeciesincertaesedis	0.0031	0.043	0.0886	0.0752745	0.122802	0.216911
ref_mOTU_v3_10172	k__Bacteria|p__Firmicutes|c__Clostridia|o__Clostridiales|f__Ruminococcaceae|g__Massilimaliae|s__Massilimaliaemassiliensis	0.00044	0.23825	0.00636	0.00525458	0.00313427	0.00220223
ref_mOTU_v3_09386	k__Bacteria|p__Firmicutes|c__Clostridia|o__Clostridiales|f__Ruminococcaceae|g__Neglecta|s__Neglectatimonensis	0.019	0.06	0.348	0.0031856	0.00320286	0.000794667
ext_mOTU_v3_16198	k__Bacteria|p__Firmicutes|c__Clostridia|o__Clostridiales|f__Ruminococcaceae|g__Ruminococcaceaegen.incertaesedis|s__Ruminococcaceaespeciesincertaesedis	0.052	0.205	0.205	0.00224455	0.0020559	0.00779003
ext_mOTU_v3_16264	k__Bacteria|p__Firmicutes|c__Clostridia|o__Clostridiales|f__Ruminococcaceae|g__Ruminococcaceaegen.incertaesedis|s__Ruminococcaceaespeciesincertaesedis	0.052	0.4	0.111	0.00559939	0.00457638	0.00826748
ext_mOTU_v3_16451	k__Bacteria|p__Firmicutes|c__Clostridia|o__Clostridiales|f__Ruminococcaceae|g__Ruminococcaceaegen.incertaesedis|s__Ruminococcaceaespeciesincertaesedis	0.042	0.444	0.071	0.0145384	0.00593542	0.00662173
ext_mOTU_v3_17469	k__Bacteria|p__Firmicutes|c__Clostridia|o__Clostridiales|f__Ruminococcaceae|g__Ruminococcaceaegen.incertaesedis|s__Ruminococcaceaespeciesincertaesedis	0.036	0.015	0.735	0.0426136	0.0780478	0.0253762
ext_mOTU_v3_17698	k__Bacteria|p__Firmicutes|c__Clostridia|o__Clostridiales|f__Ruminococcaceae|g__Ruminococcaceaegen.incertaesedis|s__Ruminococcaceaespeciesincertaesedis	0.03	0.17	0.14	0.00751508	0.00332453	0.00475273
ext_mOTU_v3_17927	k__Bacteria|p__Firmicutes|c__Clostridia|o__Clostridiales|f__Ruminococcaceae|g__Ruminococcaceaegen.incertaesedis|s__Ruminococcaceaespeciesincertaesedis	0.00052	0.02355	0.08115	0.0132755	0.0138707	0.00688895
ext_mOTU_v3_17981	k__Bacteria|p__Firmicutes|c__Clostridia|o__Clostridiales|f__Ruminococcaceae|g__Ruminococcaceaegen.incertaesedis|s__Ruminococcaceaespeciesincertaesedis	0.036	0.998	0.036	0.0052665	0.00453143	0.00467239
ext_mOTU_v3_18268	k__Bacteria|p__Firmicutes|c__Clostridia|o__Clostridiales|f__Ruminococcaceae|g__Ruminococcaceaegen.incertaesedis|s__Ruminococcaceaespeciesincertaesedis	0.0061	0.7384	0.0012	0.00235931	0.00136292	0.00068892
ext_mOTU_v3_26976	k__Bacteria|p__Firmicutes|c__Clostridia|o__Clostridiales|f__Ruminococcaceae|g__Ruminococcaceaegen.incertaesedis|s__Ruminococcaceaespeciesincertaesedis	0.005	0.052	0.119	0.00554998	0.00513793	0.00235652
ext_mOTU_v3_33174	k__Bacteria|p__Firmicutes|c__Clostridia|o__Clostridiales|f__Ruminococcaceae|g__Ruminococcaceaegen.incertaesedis|s__Ruminococcaceaespeciesincertaesedis	0.015	0.245	0.078	0.0084457	0.00567139	0.00582497
meta_mOTU_v3_12664	k__Bacteria|p__Firmicutes|c__Clostridia|o__Clostridiales|f__Ruminococcaceae|g__Ruminococcaceaegen.incertaesedis|s__Ruminococcaceaespeciesincertaesedis	0.5784	0.0084	0.0057	0.144788	0.0385228	0.0972957
meta_mOTU_v3_13455	k__Bacteria|p__Firmicutes|c__Clostridia|o__Clostridiales|f__Ruminococcaceae|g__Ruminococcaceaegen.incertaesedis|s__Ruminococcaceaespeciesincertaesedis	0.034	0.255	0.146	0.0459524	0.0683184	0.0305895
ext_mOTU_v3_16285	k__Bacteria|p__Firmicutes|c__Clostridia|o__Clostridiales|f__Ruminococcaceae|g__Ruminococcus|s__Ruminococcusspeciesincertaesedis	0.047	0.725	0.047	0.0193662	0.0108925	0.0103165
meta_mOTU_v3_12766	k__Bacteria|p__Firmicutes|c__Clostridia|o__Clostridiales|f__Ruminococcaceae|g__Ruminococcus|s__Ruminococcusspeciesincertaesedis	0.016	0.061	0.217	0.24974	0.141592	0.104957
ref_mOTU_v3_07715	k__Bacteria|p__Firmicutes|c__Clostridia|o__Clostridiales|f__Ruminococcaceae|g__Subdoligranulum|s__Subdoligranulumsp.CAG:314	0.016	0.061	0.28	0.00394004	0.00901063	0.00494404
ref_mOTU_v3_09093	k__Bacteria|p__Firmicutes|c__Clostridia|o__Clostridiaorderincertaesedis|f__Clostridiafam.incertaesedis|g__Clostridiagen.incertaesedis|s__ClostridiabacteriumUC5.1-2E3	0.052	0.106	0.338	0.0116664	0.00899054	0.00698283
ext_mOTU_v3_26913	k__Bacteria|p__Firmicutes|c__Erysipelotrichia|o__Erysipelotrichales|f__Erysipelotrichaceae|g__Erysipelotrichaceaegen.incertaesedis|s__Erysipelotrichaceaespeciesincertaesedis	0.029	0.148	0.239	0.0111855	0.00683167	0.000160175
ref_mOTU_v3_04329	k__Bacteria|p__Firmicutes|c__Negativicutes|o__Selenomonadales|f__Selenomonadaceae|g__Mitsuokella|s__Mitsuokellamultacida	0.00137	0.00012	0.75675	0.000468253	0.0019948	0.070866
ref_mOTU_v3_01516	k__Bacteria|p__Firmicutes|c__Negativicutes|o__Veillonellales|f__Veillonellaceae|g__Megasphaera|s__Megasphaeraelsdenii[MegasphaeraelsdeniiCAG:570/Megasphaeraelsdenii]	0.00281	0.00061	0.78563	0.00500856	0.0064579	0.0712339
ref_mOTU_v3_01941	k__Bacteria|p__Firmicutes|c__Negativicutes|o__Veillonellales|f__Veillonellaceae|g__Veillonella|s__Veillonellaatypica[Veillonellasp.HPA0037/Veillonellaatypica/Veillonellasp.ACP1/Veillonellasp.ICM51a]	0.029	0.029	0.506	0.00926712	0.00244619	0.0173564
ref_mOTU_v3_01940	k__Bacteria|p__Firmicutes|c__Negativicutes|o__Veillonellales|f__Veillonellaceae|g__Veillonella|s__Veillonelladispar	0.023	0.123	0.156	0.0038407	0.00422133	0.013408
ext_mOTU_v3_18094	k__Bacteria|p__Proteobacteria|c__Alphaproteobacteria|o__Rhizobiales|f__Phyllobacteriaceae|g__Phyllobacterium|s__Phyllobacteriumspeciesincertaesedis	0.0015	2e-16	2e-16	0.0138565	0	0.0108451
ref_mOTU_v3_01471	k__Bacteria|p__Proteobacteria|c__Betaproteobacteria|o__Burkholderiales|f__Burkholderiaceae|g__Caballeronia|s__Caballeroniajiangsuensis	0.00641	0.1238	0.00053	0	0.00276293	0.00114035
ext_mOTU_v3_26637	k__Bacteria|p__Proteobacteria|c__Betaproteobacteria|o__Burkholderiales|f__Sutterellaceae|g__Sutterella|s__Sutterellaspeciesincertaesedis	0.0195	0.0038	0.9106	0.000836656	0.00168754	0.00398253
ref_mOTU_v3_04772	k__Bacteria|p__Proteobacteria|c__Betaproteobacteria|o__Burkholderiales|f__Sutterellaceae|g__Sutterella|s__Sutterellawadsworthensis[Sutterellasp.KLE1602/Sutterellasp.63_29/Sutterellawadsworthensis]	0.026	0.012	0.949	0.00297307	0.00633939	0.0181676
ref_mOTU_v3_01646	k__Bacteria|p__Proteobacteria|c__Gammaproteobacteria|o__Enterobacterales|f__Enterobacteralesfam.[Erwiniaceae/Enterobacteriaceae]|g__Enterobacteralesgen.[Pantoea/Enterobacter]|s__Enterobacteralessp.[Pantoearwandensis/Type-EsymbiontofPlautiastali/Pantoeasp.BL1/Pantoeasp.SM3/Enterobactercancerogenus]	0.17	2.2e-13	9.1e-13	0.000492041	0.0460184	0.00127983
ref_mOTU_v3_00085	k__Bacteria|p__Proteobacteria|c__Gammaproteobacteria|o__Enterobacterales|f__Enterobacteriaceae|g__Klebsiella|s__Klebsiellapneumoniae	0.0084	0.7949	0.0034	0.0439733	0.168662	0.150846
ref_mOTU_v3_01648	k__Bacteria|p__Proteobacteria|c__Gammaproteobacteria|o__Enterobacterales|f__Erwiniaceae|g__Pantoea|s__Pantoearodasii	0.15	1.7e-10	3.2e-10	0.000128569	0.0279951	0.000858312
ref_mOTU_v3_00185	k__Bacteria|p__Proteobacteria|c__Gammaproteobacteria|o__Pseudomonadales|f__Pseudomonadaceae|g__Pseudomonas|s__Pseudomonascapeferrum[Pseudomonassp.LAIL14HWK12:I7/Pseudomonassp.LAIL14HWK12:I11/Pseudomonascapeferrum/Pseudomonassp.H2]	0.11	8.4e-12	3.2e-12	0.000313915	0.165205	0.00125041
ref_mOTU_v3_00128	k__Bacteria|p__Proteobacteria|c__Gammaproteobacteria|o__Pseudomonadales|f__Pseudomonadaceae|g__Pseudomonas|s__Pseudomonascedrina/orientalis[Pseudomonassp.24E13/Pseudomonassp.28E9/Pseudomonassp.31R17/Pseudomonassp.34E7/Pseudomonassp.37R15/Pseudomonassp.44R15/Pseudomonascedrina/Pseudomonasorientalis]	0.99	7.5e-07	1.7e-05	0	0.0196432	0
ref_mOTU_v3_00140	k__Bacteria|p__Proteobacteria|c__Gammaproteobacteria|o__Pseudomonadales|f__Pseudomonadaceae|g__Pseudomonas|s__Pseudomonaschlororaphis[Pseudomonassp.GM17/Pseudomonassp.NFIX51/Pseudomonassp.NFACC41-3/Pseudomonassp.NFPP07/Pseudomonassp.NFIX28/Pseudomonaschlororaphis]	0.41	4.4e-13	1.5e-10	0	0.0180218	0.000120128
ref_mOTU_v3_00154	k__Bacteria|p__Proteobacteria|c__Gammaproteobacteria|o__Pseudomonadales|f__Pseudomonadaceae|g__Pseudomonas|s__Pseudomonasfluorescens/jessenii[Pseudomonassp.GM33/Pseudomonassp.GM48/Pseudomonassp.GM55/Pseudomonassp.GM74/Pseudomonassp.UW4/Pseudomonassp.Root68/Pseudomonassp.Root71/Pseudomonassp.B28(2017)/Pseudomonasfluorescens/Pseudomonasjessenii]	0.12	2.5e-12	2.5e-12	0.00113125	0.431214	0.00311561
ref_mOTU_v3_00163	k__Bacteria|p__Proteobacteria|c__Gammaproteobacteria|o__Pseudomonadales|f__Pseudomonadaceae|g__Pseudomonas|s__Pseudomonasfluorescens/migulae[Pseudomonassp.GM60/Pseudomonassp.GM67/Pseudomonasfluorescens/Pseudomonasmigulae]	0.14	1.6e-12	6.1e-11	0	0.0334299	0.000495305
ref_mOTU_v3_00170	k__Bacteria|p__Proteobacteria|c__Gammaproteobacteria|o__Pseudomonadales|f__Pseudomonadaceae|g__Pseudomonas|s__Pseudomonasfluorescens/putida[Pseudomonassp.GM25/Pseudomonassp.DR5-09/Pseudomonassp.NFIX49/Pseudomonassp.NFIX46/Pseudomonassp.MS586/Pseudomonassp.R47(2017)/Pseudomonassp.R45(2017)/Pseudomonassp.R43(2017)/Pseudomonassp.R41(2017)/Pseudomonassp.R40(2017)/Pseudomonassp.R39(2017)/Pseudomonassp…	0.14	3.7e-12	1.5e-10	0	0.0267997	0.000196025
ref_mOTU_v3_00158	k__Bacteria|p__Proteobacteria|c__Gammaproteobacteria|o__Pseudomonadales|f__Pseudomonadaceae|g__Pseudomonas|s__Pseudomonasfrederiksbergensis/fluorescens	1	1.1e-07	4.1e-06	0	0.012653	0
ref_mOTU_v3_00168	k__Bacteria|p__Proteobacteria|c__Gammaproteobacteria|o__Pseudomonadales|f__Pseudomonadaceae|g__Pseudomonas|s__Pseudomonaskoreensis/fluorescens[Pseudomonassp.GM30/Pseudomonassp.URIL14HWK12:I6/Pseudomonassp.H1h/Pseudomonassp.RIT288/Pseudomonaskoreensis/Pseudomonasfluorescens/Pseudomonassp.W15Feb9B]	0.82	1.2e-11	5.5e-09	5.96829e-05	0.0321921	0.000118792
ref_mOTU_v3_00152	k__Bacteria|p__Proteobacteria|c__Gammaproteobacteria|o__Pseudomonadales|f__Pseudomonadaceae|g__Pseudomonas|s__Pseudomonasmoorei/mohnii[Pseudomonassp.11/12A/Pseudomonasmoorei/Pseudomonasmohnii]	0.091	3e-12	6.1e-11	0	0.0406947	0.00029733
ref_mOTU_v3_00162	k__Bacteria|p__Proteobacteria|c__Gammaproteobacteria|o__Pseudomonadales|f__Pseudomonadaceae|g__Pseudomonas|s__Pseudomonassilesiensis[Pseudomonassilesiensis/Pseudomonassp.VI4.1]	0.24	1.2e-11	8.2e-10	0	0.0671188	0.000441839
ref_mOTU_v3_00133	k__Bacteria|p__Proteobacteria|c__Gammaproteobacteria|o__Pseudomonadales|f__Pseudomonadaceae|g__Pseudomonas|s__Pseudomonassp.[Paraburkholderiainsulsa/PseudomonadalesbacteriumRIFCSPLOWO2_12_60_38/PseudomonadalesbacteriumRIFCSPLOWO2_12_FULL_59_450/Pseudomonasazotoformans/Pseudomonascanadensis/Pseudomonasextremorientalis/Pseudomonasfluorescens/Pseudomonaslactis/Pseudomonaslibanensis/Pseudomonasmargin…	0.5	2.8e-11	1.3e-09	0.000305359	0.0401965	0.000520774
ref_mOTU_v3_00164	k__Bacteria|p__Proteobacteria|c__Gammaproteobacteria|o__Pseudomonadales|f__Pseudomonadaceae|g__Pseudomonas|s__Pseudomonassp.[Pseudomonasfrederiksbergensis/Pseudomonassp.GM102/Pseudomonassp.GM21/Pseudomonassp.GM50/Pseudomonassp.GM79/Pseudomonassp.GM41(2012)/Pseudomonassp.URMO17WK12:I12/Pseudomonassp.URMO17WK12:I11/Pseudomonassp.C9/Pseudomonassp.QTF5/Pseudomonaslini/Pseudomonassp.RIT-PI-q/Pseudomon…	0.068	6.2e-13	6.2e-13	0.000600067	0.303514	0.00292407
ref_mOTU_v3_00146	k__Bacteria|p__Proteobacteria|c__Gammaproteobacteria|o__Pseudomonadales|f__Pseudomonadaceae|g__Pseudomonas|s__Pseudomonassp.[Pseudomonasfrederiksbergensis/Pseudomonassp.URIL14HWK12:I7/Pseudomonaskilonensis/Pseudomonassp.NFACC16-2/Pseudomonassp.NFACC24-1/Pseudomonassp.NFACC23-1/Pseudomonassp.NFACC17-2/Pseudomonassp.NFACC39-1/Pseudomonassp.NFACC37-1/Pseudomonassp.NFACC46-3/Pseudomonassp.NFACC45/Pse…	0.41	2.2e-07	3e-06	0	0.0066062	4.65445e-05
ref_mOTU_v3_00129	k__Bacteria|p__Proteobacteria|c__Gammaproteobacteria|o__Pseudomonadales|f__Pseudomonadaceae|g__Pseudomonas|s__Pseudomonassp.[Pseudomonassp.AP19/Pseudomonascostantinii/Pseudomonassp.Leaf15/Pseudomonassp.58R3/Pseudomonassalomonii/Pseudomonasantarctica/Pseudomonasfluorescens/Pseudomonasputida/Pseudomonassimiae]	0.41	1.7e-05	2.6e-06	0	0.00748491	8.06478e-05
ref_mOTU_v3_00167	k__Bacteria|p__Proteobacteria|c__Gammaproteobacteria|o__Pseudomonadales|f__Pseudomonadaceae|g__Pseudomonas|s__Pseudomonassp.[Pseudomonassp.GM16/Pseudomonassp.GM80/Pseudomonassp.P1.31/Pseudomonassp.RIT-PI-r/Pseudomonassp.ok266/Pseudomonaskoreensis/Pseudomonasfluorescens/Pseudomonaschlororaphis]	0.24	3.7e-13	6.1e-11	0	0.0267042	0.000122882
ref_mOTU_v3_00150	k__Bacteria|p__Proteobacteria|c__Gammaproteobacteria|o__Pseudomonadales|f__Pseudomonadaceae|g__Pseudomonas|s__Pseudomonassp.[Pseudomonassp.GM78/Pseudomonassp.G5(2012)/Pseudomonassp.Root562/Pseudomonasumsongensis/Pseudomonasfluorescens/Pseudomonasputida/Pseudomonasreinekei]	0.76	5e-12	6.1e-11	0.00629193	3.17001	0.0201169
ref_mOTU_v3_00120	k__Bacteria|p__Proteobacteria|c__Gammaproteobacteria|o__Pseudomonadales|f__Pseudomonadaceae|g__Pseudomonas|s__Pseudomonassp.[Pseudomonassp.MF4836/Pseudomonassp.CF161]	0.99	2.2e-09	2.2e-07	0	0.0240574	0
ref_mOTU_v3_00131	k__Bacteria|p__Proteobacteria|c__Gammaproteobacteria|o__Pseudomonadales|f__Pseudomonadaceae|g__Pseudomonas|s__Pseudomonassp.[Pseudomonassp.MIACH/Pseudomonassp.LAMO17WK12:I2/Pseudomonassp.LAMO17WK12:I1/Pseudomonasgrimontii/Pseudomonassp.TKP/Pseudomonassp.NFACC25/Pseudomonassp.NFACC42-2/Pseudomonassp.1R17/Pseudomonassp.8R14/Pseudomonassp.S3E12/Pseudomonassp.PDC86/Pseudomonasfluorescens/Pseudomonasm…	0.23835	0.00061	0.00955	0.000136868	0.00175264	0
ref_mOTU_v3_00149	k__Bacteria|p__Proteobacteria|c__Gammaproteobacteria|o__Pseudomonadales|f__Pseudomonadaceae|g__Pseudomonas|s__Pseudomonassp.[Pseudomonassp.ok272/Pseudomonassp.ok602]	1	4.7e-07	1.2e-05	0	0.0130304	0
ref_mOTU_v3_00137	k__Bacteria|p__Proteobacteria|c__Gammaproteobacteria|o__Pseudomonadales|f__Pseudomonadaceae|g__Pseudomonas|s__Pseudomonassp.[Pseudomonassp.Os17/Pseudomonassp.St29/Pseudomonassp.NFPP16/Pseudomonassp.NFPP15/Pseudomonassp.NFPP14/Pseudomonassp.NFPP13/Pseudomonassp.NFPP12/Pseudomonassp.NFPP10/Pseudomonassp.NFPP09/Pseudomonassp.NFPP08/Pseudomonassp.NFPP05/Pseudomonassp.NFPP19/Pseudomonassp.NFPP18/Pseud…	1	2.9e-07	8.2e-06	0	0.00711771	0
ref_mOTU_v3_00169	k__Bacteria|p__Proteobacteria|c__Gammaproteobacteria|o__Pseudomonadales|f__Pseudomonadaceae|g__Pseudomonas|s__Pseudomonassp.[Pseudomonassp.R62/Pseudomonassp.B10/Pseudomonasgranadensis/Pseudomonassp.PTA1/Pseudomonassp.RIT-PI-o/Pseudomonassp.Leaf434/Pseudomonassp.Z003-0.4C(8344-21)/Pseudomonaskoreensis/Pseudomonasfluorescens/Pseudomonasmoraviensis]	1	3.6e-09	3.2e-07	0	0.00984679	0
ref_mOTU_v3_00153	k__Bacteria|p__Proteobacteria|c__Gammaproteobacteria|o__Pseudomonadales|f__Pseudomonadaceae|g__Pseudomonas|s__Pseudomonassp.KK4	0.41	3.2e-07	1.3e-08	0	0.0227106	0.000218373
ref_mOTU_v3_00157	k__Bacteria|p__Proteobacteria|c__Gammaproteobacteria|o__Pseudomonadales|f__Pseudomonadaceae|g__Pseudomonas|s__Pseudomonassp.P1.8	1	0.00011	0.00065	0	0.0116097	0
ref_mOTU_v3_00161	k__Bacteria|p__Proteobacteria|c__Gammaproteobacteria|o__Pseudomonadales|f__Pseudomonadaceae|g__Pseudomonas|s__Pseudomonasumsongensis/mandelii[Pseudomonassp.GM18/Pseudomonassp.35MFCvi1.1/Pseudomonassp.45MFCol3.1/Pseudomonassp.GR6-02/Pseudomonasumsongensis/Pseudomonasmandelii]	0.058	4.7e-13	6.4e-12	0	0.146499	0.000675406
ref_mOTU_v3_00156	k__Bacteria|p__Proteobacteria|c__Gammaproteobacteria|o__Pseudomonadales|f__Pseudomonadaceae|g__Pseudomonas|s__Pseudomonasvancouverensis	0.41	2.6e-05	9.7e-05	0	0.010096	6.50595e-05
