# Supplementary material for: Exposure to environmental pollutants selects for xenobiotic-degrading functions in the human gut microbiome
Source: Nat Commun. 2024 May 27;15:4482. doi: 10.1038/s41467-024-48739-7 (PMC11130323; doi:10.1038/s41467-024-48739-7)
Supplement: Supplementary file 6 — Supplementary Dataset 3 [file 41467_2024_48739_MOESM6_ESM.xlsx]

## Sheet: MAGs_completed
Supplementary data S3. Number of MAGs reconstructed in this study and taxonomic identification
MAG_id	reference_id	MASH_distance_from_reference	known/unknown_SGB	taxonomy	SGB_id	number of MAGs in the SGB	impact_area
POLLGUT__D80703__bin,91,fa	9387/XieH_2016__YSZC12003_37103__bin,21,fa	0.0197694	kSGB	k__Bacteria|p__Proteobacteria|c__Betaproteobacteria|o__Burkholderiales|f__Oxalobacteraceae|g__Oxalobacter|s__Oxalobacter_formigenes|t__SGB9387	1	2	low
POLLGUT__D80665__bin,78,fa	9387/XieH_2016__YSZC12003_37103__bin,21,fa	0.0202071	kSGB	k__Bacteria|p__Proteobacteria|c__Betaproteobacteria|o__Burkholderiales|f__Oxalobacteraceae|g__Oxalobacter|s__Oxalobacter_formigenes|t__SGB9387	1	2	low
POLLGUT__D80665__bin,85,fa	/shares/CIBIO-Storage/CM/scratch/databases/MetaRefSGB/utils/furnace/zoe/fna/AsnicarF_2020__1369__bin,11,fna	0.0103647	kSGB	k__Bacteria|p__Actinobacteria|c__CFGB2163|o__OFGB2163|f__FGB2163|g__GGB6123|s__GGB6123_SGB8768|t__SGB8768	2	2	low
POLLGUT__D80703__bin,45,fa	/shares/CIBIO-Storage/CM/scratch/databases/MetaRefSGB/utils/furnace/zoe/fna/AsnicarF_2020__1369__bin,11,fna	0.0105133	kSGB	k__Bacteria|p__Actinobacteria|c__CFGB2163|o__OFGB2163|f__FGB2163|g__GGB6123|s__GGB6123_SGB8768|t__SGB8768	2	2	low
POLLGUT__D80638__bin,73,fa	/shares/CIBIO-Storage/CM/scratch/databases/MetaRefSGB/utils/furnace/zoe/fna/AsnicarF_2020__1368__bin,59,fna	0.00214026	kSGB	k__Bacteria|p__Actinobacteria|c__CFGB2163|o__OFGB2163|f__FGB2163|g__GGB6124|s__GGB6124_SGB8769|t__SGB8769	3	1	low
POLLGUT__D80544__bin,85,fa	8774/BritoIL_2016__W2,46,ST__bin,75,fa	0.00931768	kSGB	k__Bacteria|p__Actinobacteria|c__CFGB2163|o__OFGB2163|f__FGB2163|g__GGB6128|s__GGB6128_SGB8774|t__SGB8774	4	1	low
POLLGUT__D81247__bin,6,fa	/shares/CIBIO-Storage/CM/scratch/databases/MetaRefSGB/utils/furnace/NB/bins/CM_Neuroblastoma__NB_M_PZ14__bin,61,fna	0.00886113	kSGB	k__Bacteria|p__Firmicutes|c__CFGB2163|o__OFGB2163|f__FGB2163|g__GGB6130|s__GGB6130_SGB8777|t__SGB8777	5	1	high
POLLGUT__D81129__bin,49,fa	/shares/CIBIO-Storage/CM/scratch/databases/MetaRefSGB/utils/furnace/Nov20/bins/CM_tanzania2__C16-20615-TZ__bin,21,fna	0.00716356	kSGB	k__Bacteria|p__Proteobacteria|c__Betaproteobacteria|o__Burkholderiales|f__Comamonadaceae|g__Comamonas|s__Comamonas_kerstersii|t__SGB12676	6	2	medium
POLLGUT__D81488__bin,68,fa	12676/CM_madagascar__A55_02_1FE__bin,32,fa	0.0116706	kSGB	k__Bacteria|p__Proteobacteria|c__Betaproteobacteria|o__Burkholderiales|f__Comamonadaceae|g__Comamonas|s__Comamonas_kerstersii|t__SGB12676	6	2	medium
POLLGUT__D80010__bin,69,fa	13976/HMP_2012__SRS022609__bin,84,fa	0.0156376	kSGB	k__Bacteria|p__Firmicutes|c__CFGB2833|o__OFGB2833|f__FGB2833|g__GGB9059|s__GGB9059_SGB13976|t__SGB13976	7	3	medium
POLLGUT__D81902__bin,63,fa	13976/HMP_2012__SRS022609__bin,84,fa	0.0165609	kSGB	k__Bacteria|p__Firmicutes|c__CFGB2833|o__OFGB2833|f__FGB2833|g__GGB9059|s__GGB9059_SGB13976|t__SGB13976	7	3	high
POLLGUT__D81154__bin,48,fa	13976/HMP_2012__SRS022609__bin,84,fa	0.017861	kSGB	k__Bacteria|p__Firmicutes|c__CFGB2833|o__OFGB2833|f__FGB2833|g__GGB9059|s__GGB9059_SGB13976|t__SGB13976	7	3	medium
POLLGUT__D81285__bin,4,fa	13956/NielsenHB_2014__O2_UC58_2__bin,4,fa	0.0260348	kSGB	k__Bacteria|p__Actinobacteria|c__CFGB2831|o__OFGB2831|f__FGB2831|g__GGB9051|s__GGB9051_SGB13956|t__SGB13956	8	1	medium
POLLGUT__D81479__bin,101,fa	13968/LeChatelierE_2013__MH0096__bin,30,fa	0.017861	kSGB	k__Bacteria|p__Firmicutes|c__CFGB2833|o__OFGB2833|f__FGB2833|g__GGB9057|s__GGB9057_SGB13968|t__SGB13968	9	1	medium
POLLGUT__D80010__bin,53,fa	14099/AsnicarF_2017__MV_FEM2_t1Q14__bin,32,fa	0.010918	kSGB	k__Bacteria|p__Firmicutes|c__CFGB2870|o__OFGB2870|f__FGB2870|g__GGB9161|s__GGB9161_SGB14099|t__SGB14099	10	2	medium
POLLGUT__D81902__bin,57,fa	/shares/CIBIO-Storage/CM/scratch/databases/MetaRefSGB/utils/furnace/Jan20/bins/MehtaRS_2018__SID70059005_SF06__bin,13,fna	0.0109571	kSGB	k__Bacteria|p__Firmicutes|c__CFGB2870|o__OFGB2870|f__FGB2870|g__GGB9161|s__GGB9161_SGB14099|t__SGB14099	10	2	high
POLLGUT__D80630__bin,85,fa	15503/ZellerG_2014__CCIS12656533ST-4-0__bin,39,fa	0.0159595	kSGB	k__Bacteria|p__Synergistetes|c__Synergistia|o__Synergistales|f__Synergistaceae|g__Cloacibacillus|s__Cloacibacillus_SGB15503|t__SGB15503	11	2	low
POLLGUT__D81285__bin,6,fa	/shares/CIBIO-Storage/CM/scratch/databases/MetaRefSGB/utils/furnace/Dec19_msh/bins/GCA_900544635,fna	0.032638	kSGB	k__Bacteria|p__Synergistetes|c__Synergistia|o__Synergistales|f__Synergistaceae|g__Cloacibacillus|s__Cloacibacillus_SGB15503|t__SGB15503	11	2	medium
POLLGUT__D81902__bin,53,fa	15506/YuJ_2015__SZAXPI017465-43__bin,8,fa	0.00682512	kSGB	k__Bacteria|p__Synergistetes|c__Synergistia|o__Synergistales|f__Synergistaceae|g__Cloacibacillus|s__Cloacibacillus_evryensis|t__SGB15506	12	1	high
POLLGUT__D80036__bin,55,fa	/shares/CIBIO-Storage/CM/scratch/databases/MetaRefSGB/utils/furnace/Jan20/bins/ShaoY_2019__SID87a79076-7ae6-11e9-a106-68b59976a384__bin,3,fna	0.00859606	kSGB	k__Bacteria|p__Firmicutes|c__CFGB10718|o__OFGB10718|f__FGB10718|g__GGB32462|s__GGB32462_SGB48618|t__SGB48618	13	4	medium
POLLGUT__D81376__bin,53,fa	/shares/CIBIO-Storage/CM/scratch/databases/MetaRefSGB/utils/furnace/Jan20/bins/ShaoY_2019__SID87a79076-7ae6-11e9-a106-68b59976a384__bin,3,fna	0.0127862	kSGB	k__Bacteria|p__Firmicutes|c__CFGB10718|o__OFGB10718|f__FGB10718|g__GGB32462|s__GGB32462_SGB48618|t__SGB48618	13	4	high
POLLGUT__D81339__bin,67,fa	/shares/CIBIO-Storage/CM/scratch/databases/MetaRefSGB/utils/furnace/Nov20/NEW_BINS/bins/KimCY_2020__KIJ_genome_13784,fna	0.0171438	kSGB	k__Bacteria|p__Firmicutes|c__Bacilli|o__Lactobacillales|f__Lactobacillaceae|g__Lactobacillus|s__Lactobacillus_mucosae|t__SGB7088	13	4	high
POLLGUT__D80554__bin,44,fa	/shares/CIBIO-Storage/CM/scratch/users/fabio,cumbo/MetaRefSGB_clustering/Nov19/bins/LuW_2019__S_6G16__bin,1796,fna	0.0180589	kSGB	k__Bacteria|p__Firmicutes|c__Bacilli|o__Lactobacillales|f__Lactobacillaceae|g__Lactobacillus|s__Lactobacillus_mucosae|t__SGB7088	13	4	medium
POLLGUT__D80638__bin,13,fa	/shares/CIBIO-Storage/CM/scratch/databases/MetaRefSGB/utils/furnace/Dec19_msh/bins/AlmeidaA_2019__ERR505084__bin,22,fna	0.0233537	kSGB	k__Bacteria|p__Firmicutes|c__CFGB2845|o__OFGB2845|f__FGB2845|g__GGB9114|s__GGB9114_SGB14047|t__SGB14047	14	1	low
POLLGUT__D81247__bin,5,fa	14048/RaymondF_2016__P1E0__bin,49,fa	0.0220055	kSGB	k__Bacteria|p__Firmicutes|c__CFGB2845|o__OFGB2845|f__FGB2845|g__GGB9115|s__GGB9115_SGB14048|t__SGB14048	15	1	high
POLLGUT__D81131__bin,68,fa	7061/BritoIL_2016__W1,36,ST__bin,13,fa	0.0101962	kSGB	k__Bacteria|p__Firmicutes|c__Bacilli|o__Lactobacillales|f__Lactobacillaceae|g__Lactobacillus|s__Lactobacillus_ruminis|t__SGB7061	16	5	medium
POLLGUT__D80595__bin,39,fa	/shares/CIBIO-Storage/CM/scratch/databases/MetaRefSGB/utils/furnace/Dec19_msh/bins/NayfachS_2019__ERS396529__bin,3,fna	0.010441	kSGB	k__Bacteria|p__Firmicutes|c__Bacilli|o__Lactobacillales|f__Lactobacillaceae|g__Lactobacillus|s__Lactobacillus_ruminis|t__SGB7061	16	5	medium
POLLGUT__D80429__bin,19,fa	7061/BritoIL_2016__W1,36,ST__bin,13,fa	0.0107276	kSGB	k__Bacteria|p__Firmicutes|c__Bacilli|o__Lactobacillales|f__Lactobacillaceae|g__Lactobacillus|s__Lactobacillus_ruminis|t__SGB7061	16	5	low
POLLGUT__D81368__bin,8,fa	7061/XieH_2016__YSZC12003_36212__bin,29,fa	0.0108702	kSGB	k__Bacteria|p__Firmicutes|c__Bacilli|o__Lactobacillales|f__Lactobacillaceae|g__Lactobacillus|s__Lactobacillus_ruminis|t__SGB7061	16	5	medium
POLLGUT__D81771__bin,66,fa	7061/ZeeviD_2015__PNP_Main_177__bin,39,fa	0.0196532	kSGB	k__Bacteria|p__Firmicutes|c__Bacilli|o__Lactobacillales|f__Lactobacillaceae|g__Lactobacillus|s__Lactobacillus_ruminis|t__SGB7061	16	5	high
POLLGUT__D80413__bin,39,fa	4046/RaymondF_2016__P23C0__bin,99,fa	0.0129868	kSGB	k__Bacteria|p__Firmicutes|c__Erysipelotrichia|o__Erysipelotrichales|f__Erysipelotrichaceae|g__Holdemania|s__Holdemania_filiformis|t__SGB4046	17	1	low
POLLGUT__D81096__bin,70,fa	4045/GeversD_2014__SKBSTL008__bin,25,fa	0.0110751	kSGB	k__Bacteria|p__Firmicutes|c__Erysipelotrichia|o__Erysipelotrichales|f__Erysipelotrichaceae|g__Holdemania|s__Holdemania_sp_Marseille_P2844|t__SGB4045	18	1	high
POLLGUT__D80703__bin,32,fa	/shares/CIBIO-Storage/CM/scratch/databases/MetaRefSGB/utils/furnace/zoe/fna/AsnicarF_2020__69__bin,116,fna	0.0179388	kSGB	k__Bacteria|p__Lentisphaerae|c__Lentisphaeria|o__Victivallales|f__Victivallaceae|g__GGB6512|s__GGB6512_SGB9197|t__SGB9197	19	2	low
POLLGUT__D80665__bin,12,fa	/shares/CIBIO-Storage/CM/scratch/databases/MetaRefSGB/utils/furnace/zoe/fna/AsnicarF_2020__69__bin,116,fna	0.0207335	kSGB	k__Bacteria|p__Lentisphaerae|c__Lentisphaeria|o__Victivallales|f__Victivallaceae|g__GGB6512|s__GGB6512_SGB9197|t__SGB9197	19	2	low
POLLGUT__D80638__bin,63,fa	9203/Bengtsson-PalmeJ_2015__TRAVELRES1__bin,76,fa	0.00785531	kSGB	k__Bacteria|p__Lentisphaerae|c__Lentisphaeria|o__Victivallales|f__Victivallales_unclassified|g__Victivallales_unclassified|s__Victivallales_bacterium_CCUG_44730|t__SGB9203	20	1	low
POLLGUT__D80655__bin,79,fa	/shares/CIBIO-Storage/CM/scratch/users/fabio,cumbo/MetaRefSGB_clustering/Nov19/bins/LuW_2019__S_6G16__bin,723,fna	0.00542446	kSGB	k__Bacteria|p__Firmicutes|c__Bacilli|o__Lactobacillales|f__Lactobacillaceae|g__Lactobacillus|s__Lactobacillus_fermentum|t__SGB7106	21	3	low
POLLGUT__D80326__bin,35,fa	/shares/CIBIO-Storage/CM/scratch/users/fabio,cumbo/MetaRefSGB_clustering/Nov19/bins/LuW_2019__S_6G16__bin,723,fna	0.0077735	kSGB	k__Bacteria|p__Firmicutes|c__Bacilli|o__Lactobacillales|f__Lactobacillaceae|g__Lactobacillus|s__Lactobacillus_fermentum|t__SGB7106	21	3	high
POLLGUT__D80432__bin,41,fa	/shares/CIBIO-Storage/CM/scratch/databases/MetaRefSGB/utils/furnace/Dec20/bins/CM_tanzania_TB_DAR__83686_31__bin,13,fna	0.0190176	kSGB	k__Bacteria|p__Firmicutes|c__Bacilli|o__Lactobacillales|f__Lactobacillaceae|g__Lactobacillus|s__Lactobacillus_fermentum|t__SGB7106	21	3	low
POLLGUT__D80760__bin,48,fa	/shares/CIBIO-Storage/CM/scratch/databases/MetaRefSGB/utils/furnace/Dec19_msh/bins/AlmeidaA_2019__SRR4444820__bin,24,fna	0.0137588	kSGB	k__Bacteria|p__Firmicutes|c__Bacilli|o__Lactobacillales|f__Lactobacillaceae|g__Lactobacillus|s__Lactobacillus_delbrueckii|t__SGB7020	22	3	low
POLLGUT__D80326__bin,56,fa	/shares/CIBIO-Storage/CM/scratch/databases/MetaRefSGB/utils/furnace/Dec19_msh/bins/AlmeidaA_2019__SRR4444820__bin,24,fna	0.0166627	kSGB	k__Bacteria|p__Firmicutes|c__Bacilli|o__Lactobacillales|f__Lactobacillaceae|g__Lactobacillus|s__Lactobacillus_delbrueckii|t__SGB7020	22	3	high
POLLGUT__D81336__bin,88,fa	/shares/CIBIO-Storage/CM/scratch/databases/MetaRefSGB/utils/furnace/Nov20/bins/WalshAM_2020__ERR752914,hiseq_unpaired__bin,4,fna	0.0179148	kSGB	k__Bacteria|p__Firmicutes|c__Bacilli|o__Lactobacillales|f__Lactobacillaceae|g__Lactobacillus|s__Lactobacillus_delbrueckii|t__SGB7020	22	3	high
POLLGUT__D81247__bin,101,fa	3677/NielsenHB_2014__MH0126__bin,50,fa	0.00803504	kSGB	k__Bacteria|p__Proteobacteria|c__CFGB1062|o__OFGB1062|f__FGB1062|g__GGB2734|s__GGB2734_SGB3677|t__SGB3677	23	3	high
POLLGUT__D80427__bin,54,fa	/shares/CIBIO-Storage/CM/scratch/databases/MetaRefSGB/utils/furnace/zoe/fna/AsnicarF_2020__1155__bin,11,fna	0.0106502	kSGB	k__Bacteria|p__Proteobacteria|c__CFGB1062|o__OFGB1062|f__FGB1062|g__GGB2734|s__GGB2734_SGB3677|t__SGB3677	23	3	low
POLLGUT__D80630__bin,87,fa	3677/CosteaPI_2017__SID713B061-11-90-0__bin,33,fa	0.0169077	kSGB	k__Bacteria|p__Proteobacteria|c__CFGB1062|o__OFGB1062|f__FGB1062|g__GGB2734|s__GGB2734_SGB3677|t__SGB3677	23	3	low
POLLGUT__D81077__bin,86,fa	/shares/CIBIO-Storage/CM/scratch/users/fabio,cumbo/MetaRefSGB_clustering/Nov19/bins/LuW_2019__S_7G25__bin,1017,fna	0.0037949	kSGB	k__Bacteria|p__Proteobacteria|c__CFGB2404|o__OFGB2404|f__FGB2404|g__GGB6608|s__GGB6608_SGB9342|t__SGB9342	24	2	medium
POLLGUT__D80646__bin,52,fa	/shares/CIBIO-Storage/CM/scratch/databases/MetaRefSGB/utils/furnace/Jan20/bins/HansenLBS_2018__SID5477-4__bin,80,fna	0.00443395	kSGB	k__Bacteria|p__Proteobacteria|c__CFGB2404|o__OFGB2404|f__FGB2404|g__GGB6608|s__GGB6608_SGB9342|t__SGB9342	24	2	low
POLLGUT__D81902__bin,11,fa	/shares/CIBIO-Storage/CM/scratch/databases/MetaRefSGB/utils/furnace/Jan20/bins/ShaoY_2019__d1b6cb82-7ae6-11e9-a106-68b59976a384__bin,15,fna	0.00331152	kSGB	k__Bacteria|p__Proteobacteria|c__CFGB2404|o__OFGB2404|f__FGB2404|g__GGB6606|s__GGB6606_SGB9340|t__SGB9340	25	2	high
POLLGUT__D81101__bin,81,fa	/shares/CIBIO-Storage/CM/scratch/databases/MetaRefSGB/utils/furnace/zoe/fna/AsnicarF_2020__861__bin,24,fna	0.00862318	kSGB	k__Bacteria|p__Proteobacteria|c__CFGB2404|o__OFGB2404|f__FGB2404|g__GGB6606|s__GGB6606_SGB9340|t__SGB9340	25	2	high
POLLGUT__D81101__bin,92,fa	9333/NielsenHB_2014__MH0136__bin,5,fa	0.00702032	kSGB	k__Bacteria|p__Proteobacteria|c__CFGB2403|o__OFGB2403|f__FGB2403|g__GGB6601|s__GGB6601_SGB9333|t__SGB9333	26	5	high
POLLGUT__D80320__bin,18,fa	/shares/CIBIO-Storage/CM/scratch/databases/MetaRefSGB/utils/furnace/zoe/fna/AsnicarF_2020__391__bin,21,fna	0.00768094	kSGB	k__Bacteria|p__Proteobacteria|c__CFGB2403|o__OFGB2403|f__FGB2403|g__GGB6601|s__GGB6601_SGB9333|t__SGB9333	26	5	high
POLLGUT__D82161__bin,9,fa	9333/LouisS_2016__AS56_6__bin,21,fa	0.0102508	kSGB	k__Bacteria|p__Proteobacteria|c__CFGB2403|o__OFGB2403|f__FGB2403|g__GGB6601|s__GGB6601_SGB9333|t__SGB9333	26	5	low
POLLGUT__D81770__bin,30,fa	/shares/CIBIO-Storage/CM/scratch/databases/MetaRefSGB/utils/furnace/Jan20/bins/HMP2__M2047C11__bin,22,fna	0.0138985	kSGB	k__Bacteria|p__Proteobacteria|c__CFGB2403|o__OFGB2403|f__FGB2403|g__GGB6601|s__GGB6601_SGB9333|t__SGB9333	26	5	low
POLLGUT__D81442__bin,69,fa	/shares/CIBIO-Storage/CM/scratch/databases/MetaRefSGB/utils/furnace/zoe/fna/AsnicarF_2020__78__bin,47,fna	0.014803	kSGB	k__Bacteria|p__Proteobacteria|c__CFGB2403|o__OFGB2403|f__FGB2403|g__GGB6601|s__GGB6601_SGB9333|t__SGB9333	26	5	medium
POLLGUT__D80320__bin,51,fa	9346/CosteaPI_2017__SID713B014-11-0-0__bin,58,fa	0.00249406	kSGB	k__Bacteria|p__Proteobacteria|c__CFGB2404|o__OFGB2404|f__FGB2404|g__GGB6612|s__GGB6612_SGB9346|t__SGB9346	27	7	high
POLLGUT__D80628__bin,54,fa	/shares/CIBIO-Storage/CM/scratch/databases/MetaRefSGB/utils/furnace/Jan20/bins/WirbelJ_2018__CCMD65222621ST-11-0__bin,22,fna	0.00335518	kSGB	k__Bacteria|p__Proteobacteria|c__CFGB2404|o__OFGB2404|f__FGB2404|g__GGB6612|s__GGB6612_SGB9346|t__SGB9346	27	7	low
POLLGUT__D80345__bin,34,fa	9346/CosteaPI_2017__SID713B014-11-0-0__bin,58,fa	0.00395401	kSGB	k__Bacteria|p__Proteobacteria|c__CFGB2404|o__OFGB2404|f__FGB2404|g__GGB6612|s__GGB6612_SGB9346|t__SGB9346	27	7	low
POLLGUT__D81521__bin,62,fa	9346/HMP_2012__SRS050299__bin,15,fa	0.00467416	kSGB	k__Bacteria|p__Proteobacteria|c__CFGB2404|o__OFGB2404|f__FGB2404|g__GGB6612|s__GGB6612_SGB9346|t__SGB9346	27	7	high
POLLGUT__D81451__bin,32,fa	9346/ZeeviD_2015__PNP_Main_382__bin,7,fa	0.00571152	kSGB	k__Bacteria|p__Proteobacteria|c__CFGB2404|o__OFGB2404|f__FGB2404|g__GGB6612|s__GGB6612_SGB9346|t__SGB9346	27	7	medium
POLLGUT__D82102__bin,65,fa	/shares/CIBIO-Storage/CM/scratch/databases/MetaRefSGB/utils/furnace/Jan20/bins/ThomasAM_2019__LILT_VF102_T017__bin,32,fna	0.00839575	kSGB	k__Bacteria|p__Proteobacteria|c__CFGB2404|o__OFGB2404|f__FGB2404|g__GGB6612|s__GGB6612_SGB9346|t__SGB9346	27	7	high
POLLGUT__D80413__bin,34,fa	/shares/CIBIO-Storage/CM/scratch/databases/MetaRefSGB/utils/furnace/NB/bins/CM_Neuroblastoma__NB_CTR77__bin,71,fna	0.00843411	kSGB	k__Bacteria|p__Proteobacteria|c__CFGB2404|o__OFGB2404|f__FGB2404|g__GGB6612|s__GGB6612_SGB9346|t__SGB9346	27	7	low
POLLGUT__D81096__bin,60,fa	9347/XieH_2016__YSZC12003_35629__bin,16,fa	0.00278196	kSGB	k__Bacteria|p__Proteobacteria|c__CFGB2404|o__OFGB2404|f__FGB2404|g__GGB6613|s__GGB6613_SGB9347|t__SGB9347	28	5	high
POLLGUT__D81361__bin,43,fa	/shares/CIBIO-Storage/CM/scratch/databases/MetaRefSGB/utils/furnace/Jan20/bins/ThomasAM_2019__LILT_VF207_T017__bin,27,fna	0.00515153	kSGB	k__Bacteria|p__Proteobacteria|c__CFGB2404|o__OFGB2404|f__FGB2404|g__GGB6613|s__GGB6613_SGB9347|t__SGB9347	28	5	high
POLLGUT__D80628__bin,4,fa	/shares/CIBIO-Storage/CM/scratch/databases/MetaRefSGB/utils/furnace/zoe/fna/AsnicarF_2020__67__bin,81,fna	0.00568493	kSGB	k__Bacteria|p__Proteobacteria|c__CFGB2404|o__OFGB2404|f__FGB2404|g__GGB6613|s__GGB6613_SGB9347|t__SGB9347	28	5	low
POLLGUT__D80036__bin,27,fa	/shares/CIBIO-Storage/CM/scratch/databases/MetaRefSGB/utils/furnace/Nov20/bins/CM_tanzania2__C16-20095-TZ__bin,32,fna	0.0174585	kSGB	k__Bacteria|p__Proteobacteria|c__CFGB2404|o__OFGB2404|f__FGB2404|g__GGB6613|s__GGB6613_SGB9347|t__SGB9347	28	5	medium
POLLGUT__D80093__bin,1,fa	/shares/CIBIO-Storage/CM/scratch/databases/MetaRefSGB/utils/furnace/Jan20/bins/ViscontiA_2019__SID687319__bin,50,fna	0.0200298	kSGB	k__Bacteria|p__Proteobacteria|c__CFGB2404|o__OFGB2404|f__FGB2404|g__GGB6613|s__GGB6613_SGB9347|t__SGB9347	28	5	medium
POLLGUT__D81332__bin,17,fa	9344/LeChatelierE_2013__MH0136__bin,28,fa	0.00653781	kSGB	k__Bacteria|p__Proteobacteria|c__CFGB2404|o__OFGB2404|f__FGB2404|g__GGB6610|s__GGB6610_SGB9344|t__SGB9344	29	1	medium
POLLGUT__D80421__bin,22,fa	5868/BackhedF_2015__SID570_4M__bin,1,fa	0.00664941	kSGB	k__Bacteria|p__Firmicutes|c__Negativicutes|o__Veillonellales|f__Veillonellaceae|g__Megasphaera|s__Megasphaera_micronuciformis|t__SGB5868	30	1	low
POLLGUT__D81706__bin,21,fa	5870/NielsenHB_2014__V1_CD35_1__bin,28,fa	0.0159156	kSGB	k__Bacteria|p__Firmicutes|c__Negativicutes|o__Veillonellales|f__Veillonellaceae|g__Anaeroglobus|s__Anaeroglobus_geminatus|t__SGB5870	31	1	high
POLLGUT__D81361__bin,27,fa	/shares/CIBIO-Storage/CM/scratch/databases/MetaRefSGB/utils/furnace/NB/bins/CM_Neuroblastoma__NB_M_CTR52__bin,114,fna	0.00608439	kSGB	k__Bacteria|p__Proteobacteria|c__Betaproteobacteria|o__Burkholderiales|f__Sutterellaceae|g__Mesosutterella|s__Mesosutterella_multiformis|t__SGB9272	32	12	high
POLLGUT__D81096__bin,25,fa	/shares/CIBIO-Storage/CM/scratch/databases/MetaRefSGB/utils/furnace/Jan20/bins/ViscontiA_2019__SID640362__bin,20,fna	0.00708822	kSGB	k__Bacteria|p__Proteobacteria|c__Betaproteobacteria|o__Burkholderiales|f__Sutterellaceae|g__Mesosutterella|s__Mesosutterella_multiformis|t__SGB9272	32	12	high
POLLGUT__D81329__bin,55,fa	/shares/CIBIO-Storage/CM/scratch/databases/MetaRefSGB/utils/furnace/NB/bins/CM_Neuroblastoma__NB_CTR61__bin,38,fna	0.00723558	kSGB	k__Bacteria|p__Proteobacteria|c__Betaproteobacteria|o__Burkholderiales|f__Sutterellaceae|g__Mesosutterella|s__Mesosutterella_multiformis|t__SGB9272	32	12	medium
POLLGUT__D81125__bin,63,fa	9272/ZeeviD_2015__PNP_Main_699__bin,50,fa	0.00736592	kSGB	k__Bacteria|p__Proteobacteria|c__Betaproteobacteria|o__Burkholderiales|f__Sutterellaceae|g__Mesosutterella|s__Mesosutterella_multiformis|t__SGB9272	32	12	medium
POLLGUT__D81248__bin,30,fa	/shares/CIBIO-Storage/CM/scratch/databases/MetaRefSGB/utils/furnace/NB/bins/CM_Neuroblastoma__NB_CTR61__bin,38,fna	0.00833453	kSGB	k__Bacteria|p__Proteobacteria|c__Betaproteobacteria|o__Burkholderiales|f__Sutterellaceae|g__Mesosutterella|s__Mesosutterella_multiformis|t__SGB9272	32	12	medium
POLLGUT__D81018__bin,26,fa	9272/LiJ_2017__nHM412703__bin,57,fa	0.00996255	kSGB	k__Bacteria|p__Proteobacteria|c__Betaproteobacteria|o__Burkholderiales|f__Sutterellaceae|g__Mesosutterella|s__Mesosutterella_multiformis|t__SGB9272	32	12	medium
POLLGUT__D82068__bin,26,fa	9272/CosteaPI_2017__SID713B033-11-0-0__bin,54,fa	0.0124327	kSGB	k__Bacteria|p__Proteobacteria|c__Betaproteobacteria|o__Burkholderiales|f__Sutterellaceae|g__Mesosutterella|s__Mesosutterella_multiformis|t__SGB9272	32	12	medium
POLLGUT__D81559__bin,10,fa	9272/WenC_2017__RA130__bin,18,fa	0.0148605	kSGB	k__Bacteria|p__Proteobacteria|c__Betaproteobacteria|o__Burkholderiales|f__Sutterellaceae|g__Mesosutterella|s__Mesosutterella_multiformis|t__SGB9272	32	12	low
POLLGUT__D82279__bin,21,fa	9272/LiJ_2017__H1M412809__bin,24,fa	0.0187556	kSGB	k__Bacteria|p__Proteobacteria|c__Betaproteobacteria|o__Burkholderiales|f__Sutterellaceae|g__Mesosutterella|s__Mesosutterella_multiformis|t__SGB9272	32	12	medium
POLLGUT__D81061__bin,100,fa	9272/XieH_2016__YSZC12003_37308R1__bin,1,fa	0.0195889	kSGB	k__Bacteria|p__Proteobacteria|c__Betaproteobacteria|o__Burkholderiales|f__Sutterellaceae|g__Mesosutterella|s__Mesosutterella_multiformis|t__SGB9272	32	12	medium
POLLGUT__D82113__bin,50,fa	9272/XieH_2016__YSZC12003_37308R1__bin,1,fa	0.0240597	kSGB	k__Bacteria|p__Proteobacteria|c__Betaproteobacteria|o__Burkholderiales|f__Sutterellaceae|g__Mesosutterella|s__Mesosutterella_multiformis|t__SGB9272	32	12	medium
POLLGUT__D80534__bin,43,fa	/shares/CIBIO-Storage/CM/scratch/databases/MetaRefSGB/utils/furnace/Jan20/bins/HansenLBS_2018__SID5451-4__bin,89,fna	0.0293669	kSGB	k__Bacteria|p__Proteobacteria|c__Betaproteobacteria|o__Burkholderiales|f__Sutterellaceae|g__Mesosutterella|s__Mesosutterella_multiformis|t__SGB9272	32	12	low
POLLGUT__D80542__bin,33,fa	/shares/CIBIO-Storage/CM/scratch/databases/MetaRefSGB/utils/furnace/zoe/fna/AsnicarF_2020__1417__bin,27,fna	0.0185026	kSGB	k__Bacteria|p__Proteobacteria|c__Betaproteobacteria|o__Burkholderiales|f__Sutterellaceae|g__Dakarella|s__Dakarella_massiliensis|t__SGB9271	33	1	low
POLLGUT__D81229__bin,59,fa	/shares/CIBIO-Storage/CM/scratch/databases/MetaRefSGB/utils/furnace/NB/bins/CM_Neuroblastoma__NB_PZ13_T1_1__bin,86,fna	0.0118835	kSGB	k__Bacteria|p__Firmicutes|c__CFGB2882|o__OFGB2882|f__FGB2882|g__GGB9186|s__GGB9186_SGB14125|t__SGB14125	34	1	medium
POLLGUT__D81303__bin,30,fa	/shares/CIBIO-Storage/CM/scratch/databases/MetaRefSGB/utils/furnace/Nov20/NEW_BINS/bins/KimCY_2020__KIJ_genome_14122,fna	0.0263188	kSGB	k__Bacteria|p__Actinobacteria|c__CFGB9187|o__OFGB9187|f__FGB9187|g__GGB45656|s__GGB45656_SGB63371|t__SGB63371	35	1	low
POLLGUT__D81479__bin,85,fa	/shares/CIBIO-Storage/CM/scratch/databases/MetaRefSGB/utils/furnace/Jan20/bins/ViscontiA_2019__SID347348__bin,16,fna	0.00351914	kSGB	k__Bacteria|p__Firmicutes|c__CFGB2960|o__OFGB2960|f__FGB2960|g__GGB9302|s__GGB9302_SGB14263|t__SGB14263	36	3	medium
POLLGUT__D81077__bin,46,fa	/shares/CIBIO-Storage/CM/scratch/databases/MetaRefSGB/utils/furnace/Jan20/bins/ViscontiA_2019__SID220002__bin,20,fna	0.00519997	kSGB	k__Bacteria|p__Firmicutes|c__CFGB2960|o__OFGB2960|f__FGB2960|g__GGB9302|s__GGB9302_SGB14263|t__SGB14263	36	3	medium
POLLGUT__D81117__bin,97,fa	14263/XieH_2016__YSZC12003_35991__bin,69,fa	0.00650307	kSGB	k__Bacteria|p__Firmicutes|c__CFGB2960|o__OFGB2960|f__FGB2960|g__GGB9302|s__GGB9302_SGB14263|t__SGB14263	36	3	medium
POLLGUT__D81205__bin,51,fa	/shares/CIBIO-Storage/CM/scratch/databases/MetaRefSGB/utils/furnace/NB/bins/CM_Neuroblastoma__NB_PZ3_T1_1__bin,17,fna	0.019049	kSGB	k__Bacteria|p__Firmicutes|c__CFGB1507|o__OFGB1507|f__FGB1507|g__GGB3817|s__GGB3817_SGB5182|t__SGB5182	37	2	medium
POLLGUT__D80556__bin,68,fa	/shares/CIBIO-Storage/CM/scratch/databases/MetaRefSGB/utils/furnace/NB/bins/CM_Neuroblastoma__NB_PZ3_T1_1__bin,17,fna	0.0215486	kSGB	k__Bacteria|p__Firmicutes|c__CFGB1507|o__OFGB1507|f__FGB1507|g__GGB3817|s__GGB3817_SGB5182|t__SGB5182	37	2	medium
POLLGUT__D80630__bin,92,fa	/shares/CIBIO-Storage/CM/scratch/databases/MetaRefSGB/utils/furnace/Jan20/bins/GlendinningL_2020__mag_11413_24_idba__bin,191,fna	0.0173006	kSGB	k__Bacteria|p__Firmicutes|c__CFGB1507|o__OFGB1507|f__FGB1507|g__GGB3816|s__GGB3816_SGB5181|t__SGB5181	38	1	low
POLLGUT__D80415__bin,60,fa	/shares/CIBIO-Storage/CM/scratch/databases/MetaRefSGB/utils/furnace/Jan20/bins/JieZ_2017__SAMEA104142206__bin,6,fna	0.00556578	kSGB	k__Bacteria|p__Firmicutes|c__CFGB1507|o__OFGB1507|f__FGB1507|g__GGB3819|s__GGB3819_SGB5184|t__SGB5184	39	2	low
POLLGUT__D80194__bin,54,fa	5184/YuJ_2015__SZAXPI003422-11__bin,49,fa	0.0137488	kSGB	k__Bacteria|p__Firmicutes|c__CFGB1507|o__OFGB1507|f__FGB1507|g__GGB3819|s__GGB3819_SGB5184|t__SGB5184	39	2	medium
POLLGUT__D80325__bin,44,fa	/shares/CIBIO-Storage/CM/scratch/databases/MetaRefSGB/utils/furnace/NB/bins/CM_Neuroblastoma__NB_M_CTR51__bin,54,fna	0.0155727	kSGB	k__Bacteria|p__Firmicutes|c__CFGB3819|o__OFGB3819|f__FGB3819|g__GGB51515|s__GGB51515_SGB71890|t__SGB71890	40	1	high
POLLGUT__D80630__bin,62,fa	/shares/CIBIO-Storage/CM/scratch/databases/MetaRefSGB/utils/furnace/Nov20/NEW_BINS/bins/YoungblutND_2020__SAMEA3663108__metabat2_low_PE,025,fna	0.014673	kSGB	k__Bacteria|p__Bacteroidetes|c__CFGB619|o__OFGB619|f__FGB619|g__GGB1458|s__GGB1458_SGB2021|t__SGB2021	41	4	low
POLLGUT__D80590__bin,96,fa	/shares/CIBIO-Storage/CM/scratch/databases/MetaRefSGB/utils/furnace/Nov20/NEW_BINS/bins/YoungblutND_2020__SAMEA3663108__metabat2_low_PE,025,fna	0.0151342	kSGB	k__Bacteria|p__Bacteroidetes|c__CFGB619|o__OFGB619|f__FGB619|g__GGB1458|s__GGB1458_SGB2021|t__SGB2021	41	4	medium
POLLGUT__D80331__bin,70,fa	/shares/CIBIO-Storage/CM/scratch/databases/MetaRefSGB/utils/furnace/Nov20/NEW_BINS/bins/YoungblutND_2020__SAMEA3663108__metabat2_low_PE,025,fna	0.0159705	kSGB	k__Bacteria|p__Bacteroidetes|c__CFGB619|o__OFGB619|f__FGB619|g__GGB1458|s__GGB1458_SGB2021|t__SGB2021	41	4	medium
POLLGUT__D82288__bin,37,fa	2021/LiuW_2016__SRR3992991__bin,110,fa	0.0287071	kSGB	k__Bacteria|p__Bacteroidetes|c__CFGB619|o__OFGB619|f__FGB619|g__GGB1458|s__GGB1458_SGB2021|t__SGB2021	41	4	high
POLLGUT__D81247__bin,79,fa	/shares/CIBIO-Storage/CM/scratch/databases/MetaRefSGB/utils/furnace/Dec19_msh/bins/NayfachS_2019__ERS396409__bin,39,fna	0.0144922	kSGB	k__Bacteria|p__Bacteroidetes|c__Bacteroidia|o__Bacteroidales|f__Prevotellaceae|g__Prevotellamassilia|s__Prevotellamassilia_timonensis|t__SGB1477	42	2	high
POLLGUT__D82270__bin,42,fa	/shares/CIBIO-Storage/CM/scratch/databases/MetaRefSGB/utils/furnace/Sep20/bins/KeohaneDM_2020__Travel062__bin,39,fna	0.0307758	kSGB	k__Bacteria|p__Bacteroidetes|c__Bacteroidia|o__Bacteroidales|f__Prevotellaceae|g__Prevotellamassilia|s__Prevotellamassilia_timonensis|t__SGB1477	42	2	high
POLLGUT__D80597__bin,6,fa	9283/LiJ_2014__V1,FI19__bin,50,fa	0.00410241	kSGB	k__Bacteria|p__Proteobacteria|c__Betaproteobacteria|o__Burkholderiales|f__Sutterellaceae|g__Sutterella|s__Sutterella_wadsworthensis|t__SGB9283	43	4	medium
POLLGUT__D81320__bin,10,fa	9283/LiJ_2017__nHM512828__bin,11,fa	0.00475916	kSGB	k__Bacteria|p__Proteobacteria|c__Betaproteobacteria|o__Burkholderiales|f__Sutterellaceae|g__Sutterella|s__Sutterella_wadsworthensis|t__SGB9283	43	4	low
POLLGUT__D82113__bin,7,fa	9283/BackhedF_2015__SID201_12M__bin,15,fa	0.00518058	kSGB	k__Bacteria|p__Proteobacteria|c__Betaproteobacteria|o__Burkholderiales|f__Sutterellaceae|g__Sutterella|s__Sutterella_wadsworthensis|t__SGB9283	43	4	medium
POLLGUT__D80638__bin,4,fa	9283/BackhedF_2015__SID128_4M__bin,9,fa	0.00580821	kSGB	k__Bacteria|p__Proteobacteria|c__Betaproteobacteria|o__Burkholderiales|f__Sutterellaceae|g__Sutterella|s__Sutterella_wadsworthensis|t__SGB9283	43	4	low
POLLGUT__D80343__bin,27,fa	/shares/CIBIO-Storage/CM/scratch/databases/MetaRefSGB/utils/furnace/Jan20/bins/MehtaRS_2018__SID70053072_SF08__bin,22,fna	0.00306905	kSGB	k__Bacteria|p__Firmicutes|c__Clostridia|o__Clostridiales|f__Ruminococcaceae|g__Ruminococcus|s__Ruminococcus_champanellensis|t__SGB4418	44	2	low
POLLGUT__D81469__bin,84,fa	4418/NielsenHB_2014__V1_CD38_0__bin,62,fa	0.00355448	kSGB	k__Bacteria|p__Firmicutes|c__Clostridia|o__Clostridiales|f__Ruminococcaceae|g__Ruminococcus|s__Ruminococcus_champanellensis|t__SGB4418	44	2	medium
POLLGUT__D81336__bin,114,fa	/shares/CIBIO-Storage/CM/scratch/databases/MetaRefSGB/utils/furnace/Sep20/bins/Leech2019__FS16_2017__bin,7,fna	0.0139787	kSGB	k__Bacteria|p__Firmicutes|c__Bacilli|o__Lactobacillales|f__Leuconostocaceae|g__Leuconostoc|s__Leuconostoc_lactis|t__SGB7121	45	2	high
POLLGUT__D82265__bin,46,fa	/shares/CIBIO-Storage/CM/scratch/databases/MetaRefSGB/utils/furnace/Dec20/bins/CM_tanzania_TB_DAR__83883_31__bin,23,fna	0.0140593	kSGB	k__Bacteria|p__Firmicutes|c__Bacilli|o__Lactobacillales|f__Leuconostocaceae|g__Leuconostoc|s__Leuconostoc_lactis|t__SGB7121	45	2	high
POLLGUT__D81932__bin,80,fa	/shares/CIBIO-Storage/CM/scratch/users/fabio,cumbo/MetaRefSGB_clustering/_pvt/00000009/bins/BlacherE_2019__SAMEA5683174__bin,7,fna	0.0242995	kSGB	k__Bacteria|p__Firmicutes|c__Bacilli|o__Lactobacillales|f__Leuconostocaceae|g__Weissella|s__Weissella_confusa|t__SGB7115	46	1	high
POLLGUT__D82288__bin,52,fa	/shares/CIBIO-Storage/CM/scratch/databases/MetaRefSGB/utils/furnace/Dec20/bins/CM_tanzania_TB_DAR__83237_31__bin,63,fna	0.011603	kSGB	k__Bacteria|p__Firmicutes|c__Bacilli|o__Lactobacillales|f__Leuconostocaceae|g__Weissella|s__Weissella_cibaria|t__SGB7114	47	1	high
POLLGUT__D80010__bin,6,fa	/shares/CIBIO-Storage/CM/scratch/databases/MetaRefSGB/utils/furnace/Jan20/bins/ViscontiA_2019__SID796774__bin,17,fna	0.00385477	kSGB	k__Bacteria|p__Firmicutes|c__CFGB2979|o__OFGB2979|f__FGB2979|g__GGB9337|s__GGB9337_SGB14301|t__SGB14301	48	4	medium
POLLGUT__D81451__bin,9,fa	/shares/CIBIO-Storage/CM/scratch/databases/MetaRefSGB/utils/furnace/Jan20/bins/ThomasAM_2019__CRC_MR_SBJ47C_17__bin,2,fna	0.00546707	kSGB	k__Bacteria|p__Firmicutes|c__CFGB2979|o__OFGB2979|f__FGB2979|g__GGB9337|s__GGB9337_SGB14301|t__SGB14301	48	4	medium
POLLGUT__D81285__bin,90,fa	14301/ZeeviD_2015__PNP_Main_403__bin,44,fa	0.00551307	kSGB	k__Bacteria|p__Firmicutes|c__CFGB2979|o__OFGB2979|f__FGB2979|g__GGB9337|s__GGB9337_SGB14301|t__SGB14301	48	4	medium
POLLGUT__D81255__bin,16,fa	/shares/CIBIO-Storage/CM/scratch/databases/MetaRefSGB/utils/furnace/Jan20/bins/ThomasAM_2019__CRC_MR_SBJ47C_17__bin,2,fna	0.0182342	kSGB	k__Bacteria|p__Firmicutes|c__CFGB2979|o__OFGB2979|f__FGB2979|g__GGB9337|s__GGB9337_SGB14301|t__SGB14301	48	4	medium
POLLGUT__D82145__bin,43,fa	6939/BackhedF_2015__SID526_B__bin,8,fa	0.0083766	kSGB	k__Bacteria|p__Firmicutes|c__Negativicutes|o__Veillonellales|f__Veillonellaceae|g__Veillonella|s__Veillonella_parvula|t__SGB6939	49	4	high
POLLGUT__D80885__bin,21,fa	/shares/CIBIO-Storage/CM/scratch/databases/MetaRefSGB/utils/furnace/NB/bins/CM_Neuroblastoma__NB_CTR23__bin,46,fna	0.00931768	kSGB	k__Bacteria|p__Firmicutes|c__Negativicutes|o__Veillonellales|f__Veillonellaceae|g__Veillonella|s__Veillonella_parvula|t__SGB6939	49	4	medium
POLLGUT__D81115__bin,17,fa	/shares/CIBIO-Storage/CM/scratch/databases/MetaRefSGB/utils/furnace/NB/bins/CM_Neuroblastoma__NB_CTR23__bin,46,fna	0.0121079	kSGB	k__Bacteria|p__Firmicutes|c__Negativicutes|o__Veillonellales|f__Veillonellaceae|g__Veillonella|s__Veillonella_parvula|t__SGB6939	49	4	medium
POLLGUT__D80424__bin,81,fa	/shares/CIBIO-Storage/CM/scratch/databases/MetaRefSGB/utils/furnace/Jan20/bins/ShaoY_2019__SID7d808c60-7ae6-11e9-a106-68b59976a384__bin,15,fna	0.0135854	kSGB	k__Bacteria|p__Firmicutes|c__Negativicutes|o__Veillonellales|f__Veillonellaceae|g__Veillonella|s__Veillonella_parvula|t__SGB6939	49	4	low
POLLGUT__D81096__bin,69,fa	/shares/CIBIO-Storage/CM/scratch/databases/MetaRefSGB/utils/furnace/Jan20/bins/ShaoY_2019__b3923042-7ae6-11e9-a106-68b59976a384__bin,30,fna	0.0378117	kSGB	k__Bacteria|p__Firmicutes|c__Negativicutes|o__Veillonellales|f__Veillonellaceae|g__Veillonella|s__Veillonella_atypica|t__SGB6936	50	1	high
POLLGUT__D81247__bin,50,fa	/shares/CIBIO-Storage/CM/scratch/users/fabio,cumbo/MetaRefSGB_clustering/Aug19_tett/bins/CM_ethiopia__CM_D39_I1_18__bin,9,fna	0.00765879	kSGB	k__Bacteria|p__Proteobacteria|c__Betaproteobacteria|o__Burkholderiales|f__Sutterellaceae|g__Duodenibacillus|s__Duodenibacillus_massiliensis|t__SGB9273	51	2	high
POLLGUT__D80427__bin,29,fa	/shares/CIBIO-Storage/CM/scratch/databases/MetaRefSGB/utils/furnace/Nov20/NEW_BINS/bins/KimCY_2020__KIJ_genome_6865,fna	0.00993767	kSGB	k__Bacteria|p__Proteobacteria|c__Betaproteobacteria|o__Burkholderiales|f__Sutterellaceae|g__Duodenibacillus|s__Duodenibacillus_massiliensis|t__SGB9273	51	2	low
POLLGUT__D80590__bin,37,fa	/shares/CIBIO-Storage/CM/scratch/databases/MetaRefSGB/utils/furnace/Nov20/NEW_BINS/bins/KimCY_2020__KIJ_genome_20277,fna	0.0131845	kSGB	k__Bacteria|p__Proteobacteria|c__Betaproteobacteria|o__Burkholderiales|f__Sutterellaceae|g__Sutterella|s__Sutterella_SGB9281|t__SGB9281	52	4	medium
POLLGUT__D80345__bin,20,fa	/shares/CIBIO-Storage/CM/scratch/databases/MetaRefSGB/utils/furnace/Dec19_msh/bins/ForsterSC_2019__ERR1190909__bin,22,fna	0.01413	kSGB	k__Bacteria|p__Proteobacteria|c__Betaproteobacteria|o__Burkholderiales|f__Sutterellaceae|g__Sutterella|s__Sutterella_SGB9281|t__SGB9281	52	4	low
POLLGUT__D80703__bin,52,fa	/shares/CIBIO-Storage/CM/scratch/databases/MetaRefSGB/utils/furnace/NB/bins/CM_Neuroblastoma__NB_PZ18_T1_1__bin,18,fna	0.0178371	kSGB	k__Bacteria|p__Proteobacteria|c__Betaproteobacteria|o__Burkholderiales|f__Sutterellaceae|g__Sutterella|s__Sutterella_SGB9281|t__SGB9281	52	4	low
POLLGUT__D80665__bin,3,fa	/shares/CIBIO-Storage/CM/scratch/databases/MetaRefSGB/utils/furnace/NB/bins/CM_Neuroblastoma__NB_PZ18_T1_1__bin,18,fna	0.0182767	kSGB	k__Bacteria|p__Proteobacteria|c__Betaproteobacteria|o__Burkholderiales|f__Sutterellaceae|g__Sutterella|s__Sutterella_SGB9281|t__SGB9281	52	4	low
POLLGUT__D80638__bin,11,fa	/shares/CIBIO-Storage/CM/scratch/databases/MetaRefSGB/utils/furnace/Dec19_msh/bins/ForsterSC_2019__SRR5056861__bin,14,fna	0.0125875	kSGB	k__Bacteria|p__Proteobacteria|c__Betaproteobacteria|o__Burkholderiales|f__Sutterellaceae|g__Sutterella|s__Sutterella_sp_AM11_39|t__SGB9280	53	4	low
POLLGUT__D80544__bin,62,fa	/shares/CIBIO-Storage/CM/scratch/databases/MetaRefSGB/utils/furnace/Jan20/bins/WirbelJ_2018__CCMD18579000ST-11-0__bin,14,fna	0.0139888	kSGB	k__Bacteria|p__Proteobacteria|c__Betaproteobacteria|o__Burkholderiales|f__Sutterellaceae|g__Sutterella|s__Sutterella_sp_AM11_39|t__SGB9280	53	4	low
POLLGUT__D81940__bin,55,fa	9280/HeQ_2017__SZAXPI029581-99__bin,26,fa	0.0153684	kSGB	k__Bacteria|p__Proteobacteria|c__Betaproteobacteria|o__Burkholderiales|f__Sutterellaceae|g__Sutterella|s__Sutterella_sp_AM11_39|t__SGB9280	53	4	high
POLLGUT__D81488__bin,62,fa	9280/LiJ_2017__nHM511738__bin,19,fa	0.0170514	kSGB	k__Bacteria|p__Proteobacteria|c__Betaproteobacteria|o__Burkholderiales|f__Sutterellaceae|g__Sutterella|s__Sutterella_sp_AM11_39|t__SGB9280	53	4	medium
POLLGUT__D80158__bin,77,fa	2111/HMP_2012__SRS022609__bin,79,fa	0.0394721	kSGB	k__Bacteria|p__Bacteroidetes|c__CFGB635|o__OFGB635|f__FGB635|g__GGB1528|s__GGB1528_SGB2111|t__SGB2111	54	2	medium
POLLGUT__D80343__bin,69,fa	2111/HMP_2012__SRS022609__bin,79,fa	0.041412	kSGB	k__Bacteria|p__Bacteroidetes|c__CFGB635|o__OFGB635|f__FGB635|g__GGB1528|s__GGB1528_SGB2111|t__SGB2111	54	2	low
POLLGUT__D80672__bin,36,fa	/shares/CIBIO-Storage/CM/scratch/databases/MetaRefSGB/utils/furnace/Nov20/NEW_BINS/bins/KimCY_2020__KIJ_genome_27168,fna	0.0470211	kSGB	k__Bacteria|p__Firmicutes|c__Clostridia|o__Clostridiales|f__Lachnospiraceae|g__GGB46147|s__GGB46147_SGB70340|t__SGB70340	55	1	low
POLLGUT__D80058__bin,56,fa	1404/LiJ_2014__V1,FI24__bin,77,fa	0.00799371	kSGB	k__Bacteria|p__Bacteroidetes|c__CFGB529|o__OFGB529|f__FGB529|g__GGB1093|s__GGB1093_SGB1404|t__SGB1404	56	2	medium
POLLGUT__D81247__bin,40,fa	/shares/CIBIO-Storage/CM/scratch/databases/MetaRefSGB/utils/furnace/Nov20/NEW_BINS/bins/KimCY_2020__KIJ_genome_27034,fna	0.0233987	kSGB	k__Bacteria|p__Bacteroidetes|c__CFGB529|o__OFGB529|f__FGB529|g__GGB1093|s__GGB1093_SGB1404|t__SGB1404	56	2	high
POLLGUT__D80072__bin,49,fa	/shares/CIBIO-Storage/CM/scratch/users/fabio,cumbo/MetaRefSGB_clustering/Sep19_ref/bins/GCA_900187555,fna	0.0211891	kSGB	k__Bacteria|p__Proteobacteria|c__Gammaproteobacteria|o__Pseudomonadales|f__Pseudomonadaceae|g__Pseudomonas|s__Pseudomonas_capeferrum|t__SGB12286	57	29	medium
POLLGUT__D80007__bin,16,fa	/shares/CIBIO-Storage/CM/scratch/users/fabio,cumbo/MetaRefSGB_clustering/Sep19_ref/bins/GCA_900187555,fna	0.0212647	kSGB	k__Bacteria|p__Proteobacteria|c__Gammaproteobacteria|o__Pseudomonadales|f__Pseudomonadaceae|g__Pseudomonas|s__Pseudomonas_capeferrum|t__SGB12286	57	29	medium
POLLGUT__D80090__bin,8,fa	/shares/CIBIO-Storage/CM/scratch/users/fabio,cumbo/MetaRefSGB_clustering/Sep19_ref/bins/GCA_900187555,fna	0.0214999	kSGB	k__Bacteria|p__Proteobacteria|c__Gammaproteobacteria|o__Pseudomonadales|f__Pseudomonadaceae|g__Pseudomonas|s__Pseudomonas_capeferrum|t__SGB12286	57	29	medium
POLLGUT__D80061__bin,3,fa	GCA_000763225,fna	0.0218147	kSGB	k__Bacteria|p__Proteobacteria|c__Gammaproteobacteria|o__Pseudomonadales|f__Pseudomonadaceae|g__Pseudomonas|s__Pseudomonas_capeferrum|t__SGB12286	57	29	medium
POLLGUT__D80042__bin,7,fa	GCA_000763225,fna	0.0218923	kSGB	k__Bacteria|p__Proteobacteria|c__Gammaproteobacteria|o__Pseudomonadales|f__Pseudomonadaceae|g__Pseudomonas|s__Pseudomonas_capeferrum|t__SGB12286	57	29	medium
POLLGUT__D81456__bin,76,fa	GCA_000763225,fna	0.0219064	kSGB	k__Bacteria|p__Proteobacteria|c__Gammaproteobacteria|o__Pseudomonadales|f__Pseudomonadaceae|g__Pseudomonas|s__Pseudomonas_capeferrum|t__SGB12286	57	29	medium
POLLGUT__D81282__bin,30,fa	GCA_000763225,fna	0.021963	kSGB	k__Bacteria|p__Proteobacteria|c__Gammaproteobacteria|o__Pseudomonadales|f__Pseudomonadaceae|g__Pseudomonas|s__Pseudomonas_capeferrum|t__SGB12286	57	29	medium
POLLGUT__D80079__bin,14,fa	/shares/CIBIO-Storage/CM/scratch/users/fabio,cumbo/MetaRefSGB_clustering/Sep19_ref/bins/GCA_900187555,fna	0.0219842	kSGB	k__Bacteria|p__Proteobacteria|c__Gammaproteobacteria|o__Pseudomonadales|f__Pseudomonadaceae|g__Pseudomonas|s__Pseudomonas_capeferrum|t__SGB12286	57	29	medium
POLLGUT__D80018__bin,9,fa	GCA_000763225,fna	0.0221193	kSGB	k__Bacteria|p__Proteobacteria|c__Gammaproteobacteria|o__Pseudomonadales|f__Pseudomonadaceae|g__Pseudomonas|s__Pseudomonas_capeferrum|t__SGB12286	57	29	medium
POLLGUT__D80057__bin,47,fa	GCA_000763225,fna	0.0222551	kSGB	k__Bacteria|p__Proteobacteria|c__Gammaproteobacteria|o__Pseudomonadales|f__Pseudomonadaceae|g__Pseudomonas|s__Pseudomonas_capeferrum|t__SGB12286	57	29	medium
POLLGUT__D80060__bin,26,fa	GCA_000763225,fna	0.0223053	kSGB	k__Bacteria|p__Proteobacteria|c__Gammaproteobacteria|o__Pseudomonadales|f__Pseudomonadaceae|g__Pseudomonas|s__Pseudomonas_capeferrum|t__SGB12286	57	29	medium
POLLGUT__D81404__bin,1,fa	/shares/CIBIO-Storage/CM/scratch/users/fabio,cumbo/MetaRefSGB_clustering/Sep19_ref/bins/GCA_900187555,fna	0.0224277	kSGB	k__Bacteria|p__Proteobacteria|c__Gammaproteobacteria|o__Pseudomonadales|f__Pseudomonadaceae|g__Pseudomonas|s__Pseudomonas_capeferrum|t__SGB12286	57	29	medium
POLLGUT__D81459__bin,22,fa	GCA_000763225,fna	0.0225942	kSGB	k__Bacteria|p__Proteobacteria|c__Gammaproteobacteria|o__Pseudomonadales|f__Pseudomonadaceae|g__Pseudomonas|s__Pseudomonas_capeferrum|t__SGB12286	57	29	medium
POLLGUT__D80120__bin,17,fa	GCA_000763225,fna	0.0227984	kSGB	k__Bacteria|p__Proteobacteria|c__Gammaproteobacteria|o__Pseudomonadales|f__Pseudomonadaceae|g__Pseudomonas|s__Pseudomonas_capeferrum|t__SGB12286	57	29	medium
POLLGUT__D81169__bin,11,fa	GCA_000763225,fna	0.0228497	kSGB	k__Bacteria|p__Proteobacteria|c__Gammaproteobacteria|o__Pseudomonadales|f__Pseudomonadaceae|g__Pseudomonas|s__Pseudomonas_capeferrum|t__SGB12286	57	29	medium
POLLGUT__D80193__bin,39,fa	GCA_000763225,fna	0.0230708	kSGB	k__Bacteria|p__Proteobacteria|c__Gammaproteobacteria|o__Pseudomonadales|f__Pseudomonadaceae|g__Pseudomonas|s__Pseudomonas_capeferrum|t__SGB12286	57	29	medium
POLLGUT__D81294__bin,11,fa	GCA_000763225,fna	0.0265804	kSGB	k__Bacteria|p__Proteobacteria|c__Gammaproteobacteria|o__Pseudomonadales|f__Pseudomonadaceae|g__Pseudomonas|s__Pseudomonas_capeferrum|t__SGB12286	57	29	medium
POLLGUT__D81255__bin,85,fa	GCA_000763225,fna	0.0271549	kSGB	k__Bacteria|p__Proteobacteria|c__Gammaproteobacteria|o__Pseudomonadales|f__Pseudomonadaceae|g__Pseudomonas|s__Pseudomonas_capeferrum|t__SGB12286	57	29	medium
POLLGUT__D80043__bin,25,fa	GCA_000763225,fna	0.0274775	kSGB	k__Bacteria|p__Proteobacteria|c__Gammaproteobacteria|o__Pseudomonadales|f__Pseudomonadaceae|g__Pseudomonas|s__Pseudomonas_capeferrum|t__SGB12286	57	29	medium
POLLGUT__D80107__bin,11,fa	GCA_000763225,fna	0.0278396	kSGB	k__Bacteria|p__Proteobacteria|c__Gammaproteobacteria|o__Pseudomonadales|f__Pseudomonadaceae|g__Pseudomonas|s__Pseudomonas_capeferrum|t__SGB12286	57	29	medium
POLLGUT__D81451__bin,53,fa	GCA_000763225,fna	0.0292543	kSGB	k__Bacteria|p__Proteobacteria|c__Gammaproteobacteria|o__Pseudomonadales|f__Pseudomonadaceae|g__Pseudomonas|s__Pseudomonas_capeferrum|t__SGB12286	57	29	medium
POLLGUT__D80191__bin,19,fa	GCA_000763225,fna	0.0298797	kSGB	k__Bacteria|p__Proteobacteria|c__Gammaproteobacteria|o__Pseudomonadales|f__Pseudomonadaceae|g__Pseudomonas|s__Pseudomonas_capeferrum|t__SGB12286	57	29	medium
POLLGUT__D80144__bin,61,fa	GCA_000763225,fna	0.03013	kSGB	k__Bacteria|p__Proteobacteria|c__Gammaproteobacteria|o__Pseudomonadales|f__Pseudomonadaceae|g__Pseudomonas|s__Pseudomonas_capeferrum|t__SGB12286	57	29	medium
POLLGUT__D80189__bin,66,fa	GCA_000763225,fna	0.0311545	kSGB	k__Bacteria|p__Proteobacteria|c__Gammaproteobacteria|o__Pseudomonadales|f__Pseudomonadaceae|g__Pseudomonas|s__Pseudomonas_capeferrum|t__SGB12286	57	29	medium
POLLGUT__D80271__bin,59,fa	GCA_000763225,fna	0.0320829	kSGB	k__Bacteria|p__Proteobacteria|c__Gammaproteobacteria|o__Pseudomonadales|f__Pseudomonadaceae|g__Pseudomonas|s__Pseudomonas_capeferrum|t__SGB12286	57	29	medium
POLLGUT__D81131__bin,82,fa	GCA_000763225,fna	0.0343598	kSGB	k__Bacteria|p__Proteobacteria|c__Gammaproteobacteria|o__Pseudomonadales|f__Pseudomonadaceae|g__Pseudomonas|s__Pseudomonas_capeferrum|t__SGB12286	57	29	medium
POLLGUT__D80156__bin,3,fa	GCA_000763225,fna	0.03471	kSGB	k__Bacteria|p__Proteobacteria|c__Gammaproteobacteria|o__Pseudomonadales|f__Pseudomonadaceae|g__Pseudomonas|s__Pseudomonas_capeferrum|t__SGB12286	57	29	medium
POLLGUT__D80070__bin,12,fa	GCA_000763225,fna	0.0381928	kSGB	k__Bacteria|p__Proteobacteria|c__Gammaproteobacteria|o__Pseudomonadales|f__Pseudomonadaceae|g__Pseudomonas|s__Pseudomonas_capeferrum|t__SGB12286	57	29	medium
POLLGUT__D81177__bin,50,fa	GCA_000763225,fna	0.0388388	kSGB	k__Bacteria|p__Proteobacteria|c__Gammaproteobacteria|o__Pseudomonadales|f__Pseudomonadaceae|g__Pseudomonas|s__Pseudomonas_capeferrum|t__SGB12286	57	29	medium
POLLGUT__D80010__bin,43,fa	/shares/CIBIO-Storage/CM/scratch/databases/MetaRefSGB/utils/furnace/Dec19_msh/bins/GCA_002354135,fna	0.300994	uSGB	k__Bacteria|p__Proteobacteria|c__Betaproteobacteria|o__Burkholderiales|f__Oxalobacteraceae|g__Massilia|s__Massilia_SGB38568|t__SGB38568	58	48	medium
POLLGUT__D80014__bin,15,fa	/shares/CIBIO-Storage/CM/scratch/databases/MetaRefSGB/utils/furnace/Dec19_msh/bins/GCA_002389055,fna	0.300994	uSGB	k__Bacteria|p__Proteobacteria|c__Gammaproteobacteria|o__Oceanospirillales|f__Alcanivoracaceae|g__Alcanivorax|s__Alcanivorax_SGB38459|t__SGB38459	58	48	medium
POLLGUT__D80035__bin,80,fa	/shares/CIBIO-Storage/CM/scratch/databases/MetaRefSGB/utils/furnace/Dec19_msh/bins/GCA_001566785,fna	0.300994	uSGB	k__Bacteria|p__Proteobacteria|c__Gammaproteobacteria|o__Oceanospirillales|f__Alcanivoracaceae|g__Alcanivorax|s__Alcanivorax_SGB22280|t__SGB22280	58	48	medium
POLLGUT__D80040__bin,11,fa	/shares/CIBIO-Storage/CM/scratch/databases/MetaRefSGB/utils/furnace/Dec19_msh/bins/GCA_002354135,fna	0.300994	uSGB	k__Bacteria|p__Proteobacteria|c__Betaproteobacteria|o__Burkholderiales|f__Oxalobacteraceae|g__Massilia|s__Massilia_SGB38568|t__SGB38568	58	48	medium
POLLGUT__D80042__bin,24,fa	/shares/CIBIO-Storage/CM/scratch/databases/MetaRefSGB/utils/furnace/Dec19_msh/bins/GCA_002337465,fna	0.300994	uSGB	k__Bacteria|p__Proteobacteria|c__Gammaproteobacteria|o__Oceanospirillales|f__Alcanivoracaceae|g__Alcanivorax|s__Alcanivorax_gelatiniphagus|t__SGB38460	58	48	medium
POLLGUT__D80043__bin,7,fa	/shares/CIBIO-Storage/CM/scratch/databases/MetaRefSGB/utils/furnace/Dec19_msh/bins/GCA_002354135,fna	0.300994	uSGB	k__Bacteria|p__Proteobacteria|c__Betaproteobacteria|o__Burkholderiales|f__Oxalobacteraceae|g__Massilia|s__Massilia_SGB38568|t__SGB38568	58	48	medium
POLLGUT__D80049__bin,6,fa	/shares/CIBIO-Storage/CM/scratch/databases/MetaRefSGB/utils/furnace/Dec19_msh/bins/GCA_002389055,fna	0.300994	uSGB	k__Bacteria|p__Proteobacteria|c__Gammaproteobacteria|o__Oceanospirillales|f__Alcanivoracaceae|g__Alcanivorax|s__Alcanivorax_SGB38459|t__SGB38459	58	48	medium
POLLGUT__D80054__bin,4,fa	/shares/CIBIO-Storage/CM/scratch/databases/MetaRefSGB/utils/furnace/Dec19_msh/bins/GCA_002354135,fna	0.300994	uSGB	k__Bacteria|p__Proteobacteria|c__Betaproteobacteria|o__Burkholderiales|f__Oxalobacteraceae|g__Massilia|s__Massilia_SGB38568|t__SGB38568	58	48	medium
POLLGUT__D80058__bin,52,fa	/shares/CIBIO-Storage/CM/scratch/databases/MetaRefSGB/utils/furnace/Dec19_msh/bins/GCA_002354135,fna	0.300994	uSGB	k__Bacteria|p__Proteobacteria|c__Betaproteobacteria|o__Burkholderiales|f__Oxalobacteraceae|g__Massilia|s__Massilia_SGB38568|t__SGB38568	58	48	medium
POLLGUT__D80124__bin,18,fa	/shares/CIBIO-Storage/CM/scratch/databases/MetaRefSGB/utils/furnace/Dec19_msh/bins/GCA_002354135,fna	0.300994	uSGB	k__Bacteria|p__Proteobacteria|c__Betaproteobacteria|o__Burkholderiales|f__Oxalobacteraceae|g__Massilia|s__Massilia_SGB38568|t__SGB38568	58	48	medium
POLLGUT__D80125__bin,7,fa	/shares/CIBIO-Storage/CM/scratch/databases/MetaRefSGB/utils/furnace/Dec19_msh/bins/GCA_002389055,fna	0.300994	uSGB	k__Bacteria|p__Proteobacteria|c__Gammaproteobacteria|o__Oceanospirillales|f__Alcanivoracaceae|g__Alcanivorax|s__Alcanivorax_SGB38459|t__SGB38459	58	48	medium
POLLGUT__D80131__bin,57,fa	/shares/CIBIO-Storage/CM/scratch/databases/MetaRefSGB/utils/furnace/Dec19_msh/bins/GCA_002354135,fna	0.300994	uSGB	k__Bacteria|p__Proteobacteria|c__Betaproteobacteria|o__Burkholderiales|f__Oxalobacteraceae|g__Massilia|s__Massilia_SGB38568|t__SGB38568	58	48	medium
POLLGUT__D80134__bin,31,fa	/shares/CIBIO-Storage/CM/scratch/databases/MetaRefSGB/utils/furnace/Dec19_msh/bins/GCA_002354135,fna	0.300994	uSGB	k__Bacteria|p__Proteobacteria|c__Betaproteobacteria|o__Burkholderiales|f__Oxalobacteraceae|g__Massilia|s__Massilia_SGB38568|t__SGB38568	58	48	medium
POLLGUT__D80143__bin,63,fa	/shares/CIBIO-Storage/CM/scratch/databases/MetaRefSGB/utils/furnace/Dec19_msh/bins/GCA_002354135,fna	0.300994	uSGB	k__Bacteria|p__Proteobacteria|c__Betaproteobacteria|o__Burkholderiales|f__Oxalobacteraceae|g__Massilia|s__Massilia_SGB38568|t__SGB38568	58	48	medium
POLLGUT__D80162__bin,66,fa	/shares/CIBIO-Storage/CM/scratch/databases/MetaRefSGB/utils/furnace/Dec19_msh/bins/GCA_002354135,fna	0.300994	uSGB	k__Bacteria|p__Proteobacteria|c__Betaproteobacteria|o__Burkholderiales|f__Oxalobacteraceae|g__Massilia|s__Massilia_SGB38568|t__SGB38568	58	48	medium
POLLGUT__D80164__bin,25,fa	/shares/CIBIO-Storage/CM/scratch/databases/MetaRefSGB/utils/furnace/Dec19_msh/bins/GCA_002365915,fna	0.300994	uSGB	k__Bacteria|p__Proteobacteria|c__Gammaproteobacteria|o__Xanthomonadales|f__Xanthomonadaceae|g__Stenotrophomonas|s__Stenotrophomonas_SGB38548|t__SGB38548	58	48	medium
POLLGUT__D80194__bin,30,fa	/shares/CIBIO-Storage/CM/scratch/databases/MetaRefSGB/utils/furnace/Dec19_msh/bins/GCA_002389055,fna	0.300994	uSGB	k__Bacteria|p__Proteobacteria|c__Gammaproteobacteria|o__Oceanospirillales|f__Alcanivoracaceae|g__Alcanivorax|s__Alcanivorax_SGB38459|t__SGB38459	58	48	medium
POLLGUT__D80198__bin,34,fa	/shares/CIBIO-Storage/CM/scratch/databases/MetaRefSGB/utils/furnace/Dec19_msh/bins/GCA_002354455,fna	0.300994	uSGB	k__Bacteria|p__Proteobacteria|c__Gammaproteobacteria|o__Oceanospirillales|f__Alcanivoracaceae|g__Alcanivorax|s__Alcanivorax_SGB22280|t__SGB22280	58	48	medium
POLLGUT__D80271__bin,25,fa	/shares/CIBIO-Storage/CM/scratch/databases/MetaRefSGB/utils/furnace/Dec19_msh/bins/GCA_002389055,fna	0.300994	uSGB	k__Bacteria|p__Proteobacteria|c__Gammaproteobacteria|o__Oceanospirillales|f__Alcanivoracaceae|g__Alcanivorax|s__Alcanivorax_SGB38459|t__SGB38459	58	48	medium
POLLGUT__D80434__bin,33,fa	/shares/CIBIO-Storage/CM/scratch/databases/MetaRefSGB/utils/furnace/Dec19_msh/bins/GCA_002354135,fna	0.300994	uSGB	k__Bacteria|p__Proteobacteria|c__Betaproteobacteria|o__Burkholderiales|f__Oxalobacteraceae|g__Massilia|s__Massilia_SGB38568|t__SGB38568	58	48	low
POLLGUT__D80644__bin,58,fa	/shares/CIBIO-Storage/CM/scratch/databases/MetaRefSGB/utils/furnace/Dec19_msh/bins/GCA_002354135,fna	0.300994	uSGB	k__Bacteria|p__Proteobacteria|c__Betaproteobacteria|o__Burkholderiales|f__Oxalobacteraceae|g__Massilia|s__Massilia_SGB38568|t__SGB38568	58	48	low
POLLGUT__D81003__bin,2,fa	/shares/CIBIO-Storage/CM/scratch/databases/MetaRefSGB/utils/furnace/Dec19_msh/bins/AlmeidaA_2019__DRR042356__bin,28,fna	0.300994	uSGB	k__Bacteria|p__Actinobacteria|c__Actinobacteria|o__Bifidobacteriales|f__Bifidobacteriaceae|g__Bifidobacterium|s__Bifidobacterium_longum|t__SGB17248	58	48	medium
POLLGUT__D81035__bin,53,fa	/shares/CIBIO-Storage/CM/scratch/databases/MetaRefSGB/utils/furnace/Dec19_msh/bins/GCA_001566785,fna	0.300994	uSGB	k__Bacteria|p__Proteobacteria|c__Gammaproteobacteria|o__Oceanospirillales|f__Alcanivoracaceae|g__Alcanivorax|s__Alcanivorax_SGB22280|t__SGB22280	58	48	medium
POLLGUT__D81121__bin,72,fa	/shares/CIBIO-Storage/CM/scratch/databases/MetaRefSGB/utils/furnace/Dec19_msh/bins/GCA_002354135,fna	0.300994	uSGB	k__Bacteria|p__Proteobacteria|c__Betaproteobacteria|o__Burkholderiales|f__Oxalobacteraceae|g__Massilia|s__Massilia_SGB38568|t__SGB38568	58	48	medium
POLLGUT__D81125__bin,47,fa	/shares/CIBIO-Storage/CM/scratch/databases/MetaRefSGB/utils/furnace/Dec19_msh/bins/GCA_002354135,fna	0.300994	uSGB	k__Bacteria|p__Proteobacteria|c__Betaproteobacteria|o__Burkholderiales|f__Oxalobacteraceae|g__Massilia|s__Massilia_SGB38568|t__SGB38568	58	48	medium
POLLGUT__D81127__bin,31,fa	/shares/CIBIO-Storage/CM/scratch/databases/MetaRefSGB/utils/furnace/Dec19_msh/bins/GCA_002354135,fna	0.300994	uSGB	k__Bacteria|p__Proteobacteria|c__Betaproteobacteria|o__Burkholderiales|f__Oxalobacteraceae|g__Massilia|s__Massilia_SGB38568|t__SGB38568	58	48	medium
POLLGUT__D81129__bin,23,fa	/shares/CIBIO-Storage/CM/scratch/databases/MetaRefSGB/utils/furnace/Dec19_msh/bins/GCA_002354135,fna	0.300994	uSGB	k__Bacteria|p__Proteobacteria|c__Betaproteobacteria|o__Burkholderiales|f__Oxalobacteraceae|g__Massilia|s__Massilia_SGB38568|t__SGB38568	58	48	medium
POLLGUT__D81131__bin,50,fa	/shares/CIBIO-Storage/CM/scratch/databases/MetaRefSGB/utils/furnace/Dec19_msh/bins/GCA_002354135,fna	0.300994	uSGB	k__Bacteria|p__Proteobacteria|c__Betaproteobacteria|o__Burkholderiales|f__Oxalobacteraceae|g__Massilia|s__Massilia_SGB38568|t__SGB38568	58	48	medium
POLLGUT__D81154__bin,73,fa	/shares/CIBIO-Storage/CM/scratch/databases/MetaRefSGB/utils/furnace/Dec19_msh/bins/GCA_002354135,fna	0.300994	uSGB	k__Bacteria|p__Proteobacteria|c__Betaproteobacteria|o__Burkholderiales|f__Oxalobacteraceae|g__Massilia|s__Massilia_SGB38568|t__SGB38568	58	48	medium
POLLGUT__D81205__bin,47,fa	/shares/CIBIO-Storage/CM/scratch/databases/MetaRefSGB/utils/furnace/Dec19_msh/bins/GCA_002354135,fna	0.300994	uSGB	k__Bacteria|p__Proteobacteria|c__Betaproteobacteria|o__Burkholderiales|f__Oxalobacteraceae|g__Massilia|s__Massilia_SGB38568|t__SGB38568	58	48	medium
POLLGUT__D81222__bin,44,fa	/shares/CIBIO-Storage/CM/scratch/databases/MetaRefSGB/utils/furnace/Dec19_msh/bins/GCA_002354135,fna	0.300994	uSGB	k__Bacteria|p__Proteobacteria|c__Betaproteobacteria|o__Burkholderiales|f__Oxalobacteraceae|g__Massilia|s__Massilia_SGB38568|t__SGB38568	58	48	medium
POLLGUT__D81229__bin,47,fa	/shares/CIBIO-Storage/CM/scratch/databases/MetaRefSGB/utils/furnace/Dec19_msh/bins/GCA_002341375,fna	0.300994	uSGB	k__Bacteria|p__Proteobacteria|c__Gammaproteobacteria|o__Oceanospirillales|f__Alcanivoracaceae|g__Alcanivorax|s__Alcanivorax_SGB22280|t__SGB22280	58	48	medium
POLLGUT__D81233__bin,19,fa	/shares/CIBIO-Storage/CM/scratch/databases/MetaRefSGB/utils/furnace/Dec19_msh/bins/GCA_002354135,fna	0.300994	uSGB	k__Bacteria|p__Proteobacteria|c__Betaproteobacteria|o__Burkholderiales|f__Oxalobacteraceae|g__Massilia|s__Massilia_SGB38568|t__SGB38568	58	48	medium
POLLGUT__D81248__bin,6,fa	/shares/CIBIO-Storage/CM/scratch/databases/MetaRefSGB/utils/furnace/Dec19_msh/bins/GCA_001566785,fna	0.300994	uSGB	k__Bacteria|p__Proteobacteria|c__Gammaproteobacteria|o__Oceanospirillales|f__Alcanivoracaceae|g__Alcanivorax|s__Alcanivorax_SGB22280|t__SGB22280	58	48	medium
POLLGUT__D81255__bin,117,fa	/shares/CIBIO-Storage/CM/scratch/databases/MetaRefSGB/utils/furnace/Dec19_msh/bins/GCA_001566785,fna	0.300994	uSGB	k__Bacteria|p__Proteobacteria|c__Gammaproteobacteria|o__Oceanospirillales|f__Alcanivoracaceae|g__Alcanivorax|s__Alcanivorax_SGB22280|t__SGB22280	58	48	medium
POLLGUT__D81271__bin,44,fa	/shares/CIBIO-Storage/CM/scratch/databases/MetaRefSGB/utils/furnace/Dec19_msh/bins/GCA_002337465,fna	0.300994	uSGB	k__Bacteria|p__Proteobacteria|c__Gammaproteobacteria|o__Oceanospirillales|f__Alcanivoracaceae|g__Alcanivorax|s__Alcanivorax_gelatiniphagus|t__SGB38460	58	48	medium
POLLGUT__D81280__bin,15,fa	/shares/CIBIO-Storage/CM/scratch/databases/MetaRefSGB/utils/furnace/Dec19_msh/bins/GCA_002354135,fna	0.300994	uSGB	k__Bacteria|p__Proteobacteria|c__Betaproteobacteria|o__Burkholderiales|f__Oxalobacteraceae|g__Massilia|s__Massilia_SGB38568|t__SGB38568	58	48	medium
POLLGUT__D81285__bin,2,fa	/shares/CIBIO-Storage/CM/scratch/databases/MetaRefSGB/utils/furnace/Dec19_msh/bins/GCA_002354135,fna	0.300994	uSGB	k__Bacteria|p__Proteobacteria|c__Betaproteobacteria|o__Burkholderiales|f__Oxalobacteraceae|g__Massilia|s__Massilia_SGB38568|t__SGB38568	58	48	medium
POLLGUT__D81294__bin,68,fa	/shares/CIBIO-Storage/CM/scratch/databases/MetaRefSGB/utils/furnace/Dec19_msh/bins/GCA_002424965,fna	0.300994	uSGB	k__Bacteria|p__Proteobacteria|c__Gammaproteobacteria|o__Oceanospirillales|f__Alcanivoracaceae|g__Alcanivorax|s__Alcanivorax_SGB22280|t__SGB22280	58	48	medium
POLLGUT__D81303__bin,82,fa	/shares/CIBIO-Storage/CM/scratch/databases/MetaRefSGB/utils/furnace/Dec19_msh/bins/GCA_002354135,fna	0.300994	uSGB	k__Bacteria|p__Proteobacteria|c__Betaproteobacteria|o__Burkholderiales|f__Oxalobacteraceae|g__Massilia|s__Massilia_SGB38568|t__SGB38568	58	48	low
POLLGUT__D81442__bin,56,fa	/shares/CIBIO-Storage/CM/scratch/databases/MetaRefSGB/utils/furnace/Dec19_msh/bins/GCA_002354135,fna	0.300994	uSGB	k__Bacteria|p__Proteobacteria|c__Betaproteobacteria|o__Burkholderiales|f__Oxalobacteraceae|g__Massilia|s__Massilia_SGB38568|t__SGB38568	58	48	medium
POLLGUT__D81450__bin,56,fa	/shares/CIBIO-Storage/CM/scratch/databases/MetaRefSGB/utils/furnace/Dec19_msh/bins/GCA_002389055,fna	0.300994	uSGB	k__Bacteria|p__Proteobacteria|c__Gammaproteobacteria|o__Oceanospirillales|f__Alcanivoracaceae|g__Alcanivorax|s__Alcanivorax_SGB38459|t__SGB38459	58	48	medium
POLLGUT__D81451__bin,14,fa	/shares/CIBIO-Storage/CM/scratch/databases/MetaRefSGB/utils/furnace/Dec19_msh/bins/GCA_002354135,fna	0.300994	uSGB	k__Bacteria|p__Proteobacteria|c__Betaproteobacteria|o__Burkholderiales|f__Oxalobacteraceae|g__Massilia|s__Massilia_SGB38568|t__SGB38568	58	48	medium
POLLGUT__D81456__bin,14,fa	/shares/CIBIO-Storage/CM/scratch/databases/MetaRefSGB/utils/furnace/Dec19_msh/bins/GCA_005280315,fna	0.300994	uSGB	k__Bacteria|p__Proteobacteria|c__Betaproteobacteria|o__Burkholderiales|f__Oxalobacteraceae|g__Massilia|s__Massilia_umbonata|t__SGB57113	58	48	medium
POLLGUT__D81469__bin,15,fa	/shares/CIBIO-Storage/CM/scratch/databases/MetaRefSGB/utils/furnace/Dec19_msh/bins/GCA_002296055,fna	0.300994	uSGB	k__Bacteria|p__Proteobacteria|c__Gammaproteobacteria|o__Pseudomonadales|f__Pseudomonadaceae|g__Pseudomonas|s__Pseudomonas_SGB38469|t__SGB38469	58	48	medium
POLLGUT__D81474__bin,41,fa	/shares/CIBIO-Storage/CM/scratch/databases/MetaRefSGB/utils/furnace/Dec19_msh/bins/GCA_002424965,fna	0.300994	uSGB	k__Bacteria|p__Proteobacteria|c__Gammaproteobacteria|o__Oceanospirillales|f__Alcanivoracaceae|g__Alcanivorax|s__Alcanivorax_SGB22280|t__SGB22280	58	48	medium
POLLGUT__D81479__bin,52,fa	/shares/CIBIO-Storage/CM/scratch/databases/MetaRefSGB/utils/furnace/Dec19_msh/bins/GCA_002354135,fna	0.300994	uSGB	k__Bacteria|p__Proteobacteria|c__Betaproteobacteria|o__Burkholderiales|f__Oxalobacteraceae|g__Massilia|s__Massilia_SGB38568|t__SGB38568	58	48	medium
POLLGUT__D81600__bin,46,fa	/shares/CIBIO-Storage/CM/scratch/databases/MetaRefSGB/utils/furnace/Dec19_msh/bins/GCA_002354135,fna	0.300994	uSGB	k__Bacteria|p__Proteobacteria|c__Betaproteobacteria|o__Burkholderiales|f__Oxalobacteraceae|g__Massilia|s__Massilia_SGB38568|t__SGB38568	58	48	medium
POLLGUT__D80557__bin,11,fa	5785/LeChatelierE_2013__MH0124__bin,63,fa	0.0213268	kSGB	k__Bacteria|p__Firmicutes|c__Negativicutes|o__Acidaminococcales|f__Acidaminococcaceae|g__GGB4256|s__GGB4256_SGB5785|t__SGB5785	59	17	medium
POLLGUT__D81098__bin,54,fa	5785/LiSS_2016__FAT_024-22-84-0__bin,13,fa	0.0214513	kSGB	k__Bacteria|p__Firmicutes|c__Negativicutes|o__Acidaminococcales|f__Acidaminococcaceae|g__GGB4256|s__GGB4256_SGB5785|t__SGB5785	59	17	high
POLLGUT__D80638__bin,14,fa	/shares/CIBIO-Storage/CM/scratch/databases/MetaRefSGB/utils/furnace/Dec19_msh/bins/ForsterSC_2019__SRR2992900__bin,20,fna	0.0250165	kSGB	k__Bacteria|p__Firmicutes|c__Negativicutes|o__Acidaminococcales|f__Acidaminococcaceae|g__GGB4256|s__GGB4256_SGB5785|t__SGB5785	59	17	low
POLLGUT__D80643__bin,116,fa	/shares/CIBIO-Storage/CM/scratch/databases/MetaRefSGB/utils/furnace/Dec19_msh/bins/ForsterSC_2019__SRR2992900__bin,20,fna	0.0252895	kSGB	k__Bacteria|p__Firmicutes|c__Negativicutes|o__Acidaminococcales|f__Acidaminococcaceae|g__GGB4256|s__GGB4256_SGB5785|t__SGB5785	59	17	low
POLLGUT__D81222__bin,33,fa	/shares/CIBIO-Storage/CM/scratch/databases/MetaRefSGB/utils/furnace/Dec19_msh/bins/ForsterSC_2019__SRR2992900__bin,20,fna	0.0257292	kSGB	k__Bacteria|p__Firmicutes|c__Negativicutes|o__Acidaminococcales|f__Acidaminococcaceae|g__GGB4256|s__GGB4256_SGB5785|t__SGB5785	59	17	medium
POLLGUT__D80634__bin,30,fa	/shares/CIBIO-Storage/CM/scratch/databases/MetaRefSGB/utils/furnace/Dec19_msh/bins/ForsterSC_2019__SRR2992900__bin,20,fna	0.0259105	kSGB	k__Bacteria|p__Firmicutes|c__Negativicutes|o__Acidaminococcales|f__Acidaminococcaceae|g__GGB4256|s__GGB4256_SGB5785|t__SGB5785	59	17	low
POLLGUT__D81992__bin,63,fa	/shares/CIBIO-Storage/CM/scratch/databases/MetaRefSGB/utils/furnace/Dec19_msh/bins/ForsterSC_2019__SRR2992900__bin,20,fna	0.026302	kSGB	k__Bacteria|p__Firmicutes|c__Negativicutes|o__Acidaminococcales|f__Acidaminococcaceae|g__GGB4256|s__GGB4256_SGB5785|t__SGB5785	59	17	high
POLLGUT__D81516__bin,47,fa	/shares/CIBIO-Storage/CM/scratch/databases/MetaRefSGB/utils/furnace/Dec19_msh/bins/ForsterSC_2019__SRR2992900__bin,20,fna	0.0268961	kSGB	k__Bacteria|p__Firmicutes|c__Negativicutes|o__Acidaminococcales|f__Acidaminococcaceae|g__GGB4256|s__GGB4256_SGB5785|t__SGB5785	59	17	medium
POLLGUT__D80343__bin,6,fa	/shares/CIBIO-Storage/CM/scratch/databases/MetaRefSGB/utils/furnace/Dec19_msh/bins/ForsterSC_2019__SRR2992900__bin,20,fna	0.0270252	kSGB	k__Bacteria|p__Firmicutes|c__Negativicutes|o__Acidaminococcales|f__Acidaminococcaceae|g__GGB4256|s__GGB4256_SGB5785|t__SGB5785	59	17	low
POLLGUT__D80282__bin,37,fa	/shares/CIBIO-Storage/CM/scratch/databases/MetaRefSGB/utils/furnace/Dec19_msh/bins/ForsterSC_2019__SRR2992900__bin,20,fna	0.0274512	kSGB	k__Bacteria|p__Firmicutes|c__Negativicutes|o__Acidaminococcales|f__Acidaminococcaceae|g__GGB4256|s__GGB4256_SGB5785|t__SGB5785	59	17	medium
POLLGUT__D80661__bin,2,fa	/shares/CIBIO-Storage/CM/scratch/databases/MetaRefSGB/utils/furnace/Dec19_msh/bins/ForsterSC_2019__SRR2992900__bin,20,fna	0.0276182	kSGB	k__Bacteria|p__Firmicutes|c__Negativicutes|o__Acidaminococcales|f__Acidaminococcaceae|g__GGB4256|s__GGB4256_SGB5785|t__SGB5785	59	17	low
POLLGUT__D80093__bin,32,fa	/shares/CIBIO-Storage/CM/scratch/databases/MetaRefSGB/utils/furnace/Dec19_msh/bins/ForsterSC_2019__SRR2992900__bin,20,fna	0.02768	kSGB	k__Bacteria|p__Firmicutes|c__Negativicutes|o__Acidaminococcales|f__Acidaminococcaceae|g__GGB4256|s__GGB4256_SGB5785|t__SGB5785	59	17	medium
POLLGUT__D80054__bin,64,fa	/shares/CIBIO-Storage/CM/scratch/databases/MetaRefSGB/utils/furnace/Dec19_msh/bins/ForsterSC_2019__SRR2992900__bin,20,fna	0.0283876	kSGB	k__Bacteria|p__Firmicutes|c__Negativicutes|o__Acidaminococcales|f__Acidaminococcaceae|g__GGB4256|s__GGB4256_SGB5785|t__SGB5785	59	17	medium
POLLGUT__D82271__bin,76,fa	5785/ZeeviD_2015__PNP_Main_447__bin,25,fa	0.0310744	kSGB	k__Bacteria|p__Firmicutes|c__Negativicutes|o__Acidaminococcales|f__Acidaminococcaceae|g__GGB4256|s__GGB4256_SGB5785|t__SGB5785	59	17	medium
POLLGUT__D81233__bin,78,fa	/shares/CIBIO-Storage/CM/scratch/databases/MetaRefSGB/utils/furnace/Dec19_msh/bins/ForsterSC_2019__SRR2992900__bin,20,fna	0.0318145	kSGB	k__Bacteria|p__Firmicutes|c__Negativicutes|o__Acidaminococcales|f__Acidaminococcaceae|g__GGB4256|s__GGB4256_SGB5785|t__SGB5785	59	17	medium
POLLGUT__D81101__bin,58,fa	/shares/CIBIO-Storage/CM/scratch/databases/MetaRefSGB/utils/furnace/Dec19_msh/bins/ForsterSC_2019__SRR2992900__bin,20,fna	0.0360235	kSGB	k__Bacteria|p__Firmicutes|c__Negativicutes|o__Acidaminococcales|f__Acidaminococcaceae|g__GGB4256|s__GGB4256_SGB5785|t__SGB5785	59	17	high
POLLGUT__D81565__bin,71,fa	/shares/CIBIO-Storage/CM/scratch/databases/MetaRefSGB/utils/furnace/Nov20/NEW_BINS/bins/KimCY_2020__KIJ_genome_23998,fna	0.0371995	kSGB	k__Bacteria|p__Firmicutes|c__Negativicutes|o__Acidaminococcales|f__Acidaminococcaceae|g__GGB4256|s__GGB4256_SGB5785|t__SGB5785	59	17	low
POLLGUT__D80638__bin,7,fa	/shares/CIBIO-Storage/CM/scratch/databases/MetaRefSGB/utils/furnace/zoe/fna/AsnicarF_2020__998__bin,103,fna	0.0108702	kSGB	k__Bacteria|p__Firmicutes|c__CFGB1785|o__OFGB1785|f__FGB1785|g__GGB4739|s__GGB4739_SGB6564|t__SGB6564	60	2	low
POLLGUT__D81332__bin,76,fa	/shares/CIBIO-Storage/CM/scratch/databases/MetaRefSGB/utils/furnace/zoe/fna/AsnicarF_2020__410__bin,93,fna	0.0149286	kSGB	k__Bacteria|p__Firmicutes|c__CFGB1785|o__OFGB1785|f__FGB1785|g__GGB4739|s__GGB4739_SGB6564|t__SGB6564	60	2	medium
POLLGUT__D81738__bin,3,fa	1429/LeChatelierE_2013__MH0405__bin,34,fa	0.0231301	kSGB	k__Bacteria|p__Bacteroidetes|c__Bacteroidia|o__Bacteroidales|f__Bacteroidaceae|g__Bacteroides|s__Bacteroides_sp_Marseille_P3684|t__SGB1429	61	2	high
POLLGUT__D80343__bin,62,fa	1429/LeChatelierE_2013__MH0405__bin,34,fa	0.0234964	kSGB	k__Bacteria|p__Bacteroidetes|c__Bacteroidia|o__Bacteroidales|f__Bacteroidaceae|g__Bacteroides|s__Bacteroides_sp_Marseille_P3684|t__SGB1429	61	2	low
POLLGUT__D81001__bin,24,fa	1472/ZellerG_2014__CCIS70398272ST-4-0__bin,92,fa	0.0165891	kSGB	k__Bacteria|p__Bacteroidetes|c__Bacteroidia|o__Bacteroidales|f__Prevotellaceae|g__GGB1146|s__GGB1146_SGB1472|t__SGB1472	62	5	high
POLLGUT__D82301__bin,91,fa	1472/ZellerG_2014__CCIS96387239ST-4-0__bin,16,fa	0.0180408	kSGB	k__Bacteria|p__Bacteroidetes|c__Bacteroidia|o__Bacteroidales|f__Prevotellaceae|g__GGB1146|s__GGB1146_SGB1472|t__SGB1472	62	5	high
POLLGUT__D80557__bin,10,fa	/shares/CIBIO-Storage/CM/scratch/users/fabio,cumbo/MetaRefSGB_clustering/_pvt/00000009/bins/NanjundappaRH_2017__Healthy-4__bin,38,fna	0.018083	kSGB	k__Bacteria|p__Bacteroidetes|c__Bacteroidia|o__Bacteroidales|f__Prevotellaceae|g__GGB1146|s__GGB1146_SGB1472|t__SGB1472	62	5	medium
POLLGUT__D81035__bin,79,fa	1472/ZeeviD_2015__PNP_Main_606__bin,2,fa	0.0239522	kSGB	k__Bacteria|p__Bacteroidetes|c__Bacteroidia|o__Bacteroidales|f__Prevotellaceae|g__GGB1146|s__GGB1146_SGB1472|t__SGB1472	62	5	medium
POLLGUT__D81737__bin,22,fa	1472/CosteaPI_2017__SID713B020-11-90-0__bin,53,fa	0.0242684	kSGB	k__Bacteria|p__Bacteroidetes|c__Bacteroidia|o__Bacteroidales|f__Prevotellaceae|g__GGB1146|s__GGB1146_SGB1472|t__SGB1472	62	5	medium
POLLGUT__D81018__bin,20,fa	/shares/CIBIO-Storage/CM/scratch/databases/MetaRefSGB/utils/furnace/NB/bins/CM_Neuroblastoma__NB_CTR79__bin,77,fna	0.00531675	kSGB	k__Bacteria|p__Proteobacteria|c__Betaproteobacteria|o__Burkholderiales|f__Sutterellaceae|g__Parasutterella|s__Parasutterella_SGB9260|t__SGB9260	63	15	medium
POLLGUT__D80642__bin,13,fa	9260/CosteaPI_2017__SID713A004-11-90-0__bin,83,fa	0.00602003	kSGB	k__Bacteria|p__Proteobacteria|c__Betaproteobacteria|o__Burkholderiales|f__Sutterellaceae|g__Parasutterella|s__Parasutterella_SGB9260|t__SGB9260	63	15	low
POLLGUT__D80628__bin,30,fa	9260/CosteaPI_2017__SID713A068-11-0-0__bin,11,fa	0.0068817	kSGB	k__Bacteria|p__Proteobacteria|c__Betaproteobacteria|o__Burkholderiales|f__Sutterellaceae|g__Parasutterella|s__Parasutterella_SGB9260|t__SGB9260	63	15	low
POLLGUT__D80664__bin,66,fa	9260/CosteaPI_2017__SID713A068-11-0-0__bin,11,fa	0.0086193	kSGB	k__Bacteria|p__Proteobacteria|c__Betaproteobacteria|o__Burkholderiales|f__Sutterellaceae|g__Parasutterella|s__Parasutterella_SGB9260|t__SGB9260	63	15	low
POLLGUT__D80320__bin,9,fa	/shares/CIBIO-Storage/CM/scratch/databases/MetaRefSGB/utils/furnace/Feb20/bins/CostaYAO_2020__Cam_p2__metabat2_low_PE,027,fna	0.00900292	kSGB	k__Bacteria|p__Proteobacteria|c__Betaproteobacteria|o__Burkholderiales|f__Sutterellaceae|g__Parasutterella|s__Parasutterella_SGB9260|t__SGB9260	63	15	high
POLLGUT__D81770__bin,62,fa	9260/CosteaPI_2017__SID713A068-11-0-0__bin,11,fa	0.0105432	kSGB	k__Bacteria|p__Proteobacteria|c__Betaproteobacteria|o__Burkholderiales|f__Sutterellaceae|g__Parasutterella|s__Parasutterella_SGB9260|t__SGB9260	63	15	low
POLLGUT__D81125__bin,13,fa	9260/LeChatelierE_2013__MH0186__bin,13,fa	0.0108876	kSGB	k__Bacteria|p__Proteobacteria|c__Betaproteobacteria|o__Burkholderiales|f__Sutterellaceae|g__Parasutterella|s__Parasutterella_SGB9260|t__SGB9260	63	15	medium
POLLGUT__D80356__bin,9,fa	/shares/CIBIO-Storage/CM/scratch/databases/MetaRefSGB/utils/furnace/Jan20/bins/ThomasAM_2019__LILT_VF61_16__bin,4,fna	0.012131	kSGB	k__Bacteria|p__Proteobacteria|c__Betaproteobacteria|o__Burkholderiales|f__Sutterellaceae|g__Parasutterella|s__Parasutterella_SGB9260|t__SGB9260	63	15	low
POLLGUT__D81339__bin,21,fa	/shares/CIBIO-Storage/CM/scratch/databases/MetaRefSGB/utils/furnace/NB/bins/CM_Neuroblastoma__NB_CTR79__bin,77,fna	0.0136447	kSGB	k__Bacteria|p__Proteobacteria|c__Betaproteobacteria|o__Burkholderiales|f__Sutterellaceae|g__Parasutterella|s__Parasutterella_SGB9260|t__SGB9260	63	15	high
POLLGUT__D81001__bin,48,fa	/shares/CIBIO-Storage/CM/scratch/databases/MetaRefSGB/utils/furnace/NB/bins/CM_Neuroblastoma__NB_CTR79__bin,77,fna	0.0138435	kSGB	k__Bacteria|p__Proteobacteria|c__Betaproteobacteria|o__Burkholderiales|f__Sutterellaceae|g__Parasutterella|s__Parasutterella_SGB9260|t__SGB9260	63	15	high
POLLGUT__D82109__bin,44,fa	9260/NielsenHB_2014__O2_UC32_0__bin,6,fa	0.0142212	kSGB	k__Bacteria|p__Proteobacteria|c__Betaproteobacteria|o__Burkholderiales|f__Sutterellaceae|g__Parasutterella|s__Parasutterella_SGB9260|t__SGB9260	63	15	high
POLLGUT__D80093__bin,33,fa	9260/LiJ_2017__H1F513817__bin,32,fa	0.0143896	kSGB	k__Bacteria|p__Proteobacteria|c__Betaproteobacteria|o__Burkholderiales|f__Sutterellaceae|g__Parasutterella|s__Parasutterella_SGB9260|t__SGB9260	63	15	medium
POLLGUT__D82097__bin,8,fa	/shares/CIBIO-Storage/CM/scratch/databases/MetaRefSGB/utils/furnace/Feb20/bins/CostaYAO_2020__Connie_p2__metabat2_low_PE,023,fna	0.0153952	kSGB	k__Bacteria|p__Proteobacteria|c__Betaproteobacteria|o__Burkholderiales|f__Sutterellaceae|g__Parasutterella|s__Parasutterella_SGB9260|t__SGB9260	63	15	high
POLLGUT__D80125__bin,34,fa	/shares/CIBIO-Storage/CM/scratch/databases/MetaRefSGB/utils/furnace/Jan20/bins/WirbelJ_2018__CCMD51864103ST-21-0__bin,20,fna	0.0161582	kSGB	k__Bacteria|p__Proteobacteria|c__Betaproteobacteria|o__Burkholderiales|f__Sutterellaceae|g__Parasutterella|s__Parasutterella_SGB9260|t__SGB9260	63	15	medium
POLLGUT__D81362__bin,34,fa	9262/LouisS_2016__AS56_18__bin,12,fa	0.0181978	kSGB	k__Bacteria|p__Proteobacteria|c__Betaproteobacteria|o__Burkholderiales|f__Sutterellaceae|g__Parasutterella|s__Parasutterella_excrementihominis|t__SGB9262	64	1	medium
POLLGUT__D81578__bin,1,fa	4123/ZeeviD_2015__PNP_DietIntervention_28__bin,59,fa	0.00131164	kSGB	k__Bacteria|p__Firmicutes|c__CFGB1294|o__OFGB1294|f__FGB1294|g__GGB3111|s__GGB3111_SGB4123|t__SGB4123	65	3	low
POLLGUT__D81097__bin,57,fa	4123/XieH_2016__YSZC12003_37176__bin,54,fa	0.00365796	kSGB	k__Bacteria|p__Firmicutes|c__CFGB1294|o__OFGB1294|f__FGB1294|g__GGB3111|s__GGB3111_SGB4123|t__SGB4123	65	3	high
POLLGUT__D81016__bin,22,fa	4123/ZeeviD_2015__PNP_DietIntervention_8__bin,71,fa	0.0138285	kSGB	k__Bacteria|p__Firmicutes|c__CFGB1294|o__OFGB1294|f__FGB1294|g__GGB3111|s__GGB3111_SGB4123|t__SGB4123	65	3	medium
POLLGUT__D80534__bin,53,fa	/shares/CIBIO-Storage/CM/scratch/databases/MetaRefSGB/utils/furnace/Dec19_msh/bins/NayfachS_2019__SRS344874__bin,2,fna	0.0392331	kSGB	k__Bacteria|p__Proteobacteria|c__Gammaproteobacteria|o__Pasteurellales|f__Pasteurellaceae|g__Haemophilus|s__Haemophilus_parainfluenzae|t__SGB9666	66	1	low
POLLGUT__D81770__bin,23,fa	/shares/CIBIO-Storage/CM/scratch/databases/MetaRefSGB/utils/furnace/Jan20/bins/ShaoY_2019__d4a60952-7ae6-11e9-a106-68b59976a384__bin,5,fna	0.0261014	kSGB	k__Bacteria|p__Proteobacteria|c__Gammaproteobacteria|o__Pasteurellales|f__Pasteurellaceae|g__Haemophilus|s__Haemophilus_SGB9702|t__SGB9702	67	1	low
POLLGUT__D80763__bin,32,fa	/shares/CIBIO-Storage/CM/scratch/users/fabio,cumbo/MetaRefSGB_clustering/Sep19_ref/bins/GCA_001053575,fna	0.0409889	kSGB	k__Bacteria|p__Proteobacteria|c__Gammaproteobacteria|o__Pasteurellales|f__Pasteurellaceae|g__Haemophilus|s__Haemophilus_parainfluenzae|t__SGB9666	68	1	low
POLLGUT__D81770__bin,28,fa	,/RivaA_2019__stool_c1_1__bin,29,fna	0.300994	uSGB	k__Bacteria|p__Bacteroidetes|c__CFGB632|o__OFGB632|f__FGB632|g__GGB14004|s__GGB14004_SGB21431|t__SGB21431	69	1	low
POLLGUT__D81770__bin,33,fa	/shares/CIBIO-Storage/CM/scratch/databases/MetaRefSGB/utils/furnace/zoe/fna/AsnicarF_2020__1082__bin,100,fna	0.0188302	kSGB	k__Bacteria|p__Bacteroidetes|c__CFGB635|o__OFGB635|f__FGB635|g__GGB1522|s__GGB1522_SGB2104|t__SGB2104	70	1	low
POLLGUT__D81060__bin,4,fa	4053/FengQ_2015__SID530026__bin,64,fa	0.0254109	kSGB	k__Bacteria|p__Firmicutes|c__CFGB1258|o__OFGB1258|f__FGB1258|g__GGB3052|s__GGB3052_SGB4053|t__SGB4053	71	14	medium
POLLGUT__D80343__bin,54,fa	/shares/CIBIO-Storage/CM/scratch/databases/MetaRefSGB/utils/furnace/Jan20/bins/ViscontiA_2019__SID287783__bin,23,fna	0.0259022	kSGB	k__Bacteria|p__Firmicutes|c__CFGB1258|o__OFGB1258|f__FGB1258|g__GGB3052|s__GGB3052_SGB4053|t__SGB4053	71	14	low
POLLGUT__D80655__bin,84,fa	/shares/CIBIO-Storage/CM/scratch/databases/MetaRefSGB/utils/furnace/Jan20/bins/ViscontiA_2019__SID555386__bin,6,fna	0.0263188	kSGB	k__Bacteria|p__Firmicutes|c__CFGB1258|o__OFGB1258|f__FGB1258|g__GGB3052|s__GGB3052_SGB4053|t__SGB4053	71	14	low
POLLGUT__D81233__bin,68,fa	4053/XieH_2016__YSZC12003_36116__bin,21,fa	0.0263608	kSGB	k__Bacteria|p__Firmicutes|c__CFGB1258|o__OFGB1258|f__FGB1258|g__GGB3052|s__GGB3052_SGB4053|t__SGB4053	71	14	medium
POLLGUT__D80657__bin,14,fa	/shares/CIBIO-Storage/CM/scratch/databases/MetaRefSGB/utils/furnace/Jan20/bins/ViscontiA_2019__SID555386__bin,6,fna	0.0265296	kSGB	k__Bacteria|p__Firmicutes|c__CFGB1258|o__OFGB1258|f__FGB1258|g__GGB3052|s__GGB3052_SGB4053|t__SGB4053	71	14	low
POLLGUT__D82288__bin,18,fa	/shares/CIBIO-Storage/CM/scratch/databases/MetaRefSGB/utils/furnace/Jan20/bins/ViscontiA_2019__SID555386__bin,6,fna	0.026572	kSGB	k__Bacteria|p__Firmicutes|c__CFGB1258|o__OFGB1258|f__FGB1258|g__GGB3052|s__GGB3052_SGB4053|t__SGB4053	71	14	high
POLLGUT__D81366__bin,16,fa	/shares/CIBIO-Storage/CM/scratch/databases/MetaRefSGB/utils/furnace/Jan20/bins/ViscontiA_2019__SID555386__bin,6,fna	0.0267506	kSGB	k__Bacteria|p__Firmicutes|c__CFGB1258|o__OFGB1258|f__FGB1258|g__GGB3052|s__GGB3052_SGB4053|t__SGB4053	71	14	medium
POLLGUT__D80543__bin,47,fa	/shares/CIBIO-Storage/CM/scratch/databases/MetaRefSGB/utils/furnace/Nov20/bins/CM_argentina__ARG_M8__bin,22,fna	0.0268447	kSGB	k__Bacteria|p__Firmicutes|c__CFGB1258|o__OFGB1258|f__FGB1258|g__GGB3052|s__GGB3052_SGB4053|t__SGB4053	71	14	low
POLLGUT__D81542__bin,103,fa	/shares/CIBIO-Storage/CM/scratch/databases/MetaRefSGB/utils/furnace/Jan20/bins/ViscontiA_2019__SID555386__bin,6,fna	0.027583	kSGB	k__Bacteria|p__Firmicutes|c__CFGB1258|o__OFGB1258|f__FGB1258|g__GGB3052|s__GGB3052_SGB4053|t__SGB4053	71	14	medium
POLLGUT__D80282__bin,109,fa	/shares/CIBIO-Storage/CM/scratch/databases/MetaRefSGB/utils/furnace/Jan20/bins/ViscontiA_2019__SID555386__bin,6,fna	0.0276535	kSGB	k__Bacteria|p__Firmicutes|c__CFGB1258|o__OFGB1258|f__FGB1258|g__GGB3052|s__GGB3052_SGB4053|t__SGB4053	71	14	medium
POLLGUT__D81077__bin,104,fa	4053/YuJ_2015__SZAXPI015223-158__bin,34,fa	0.0277154	kSGB	k__Bacteria|p__Firmicutes|c__CFGB1258|o__OFGB1258|f__FGB1258|g__GGB3052|s__GGB3052_SGB4053|t__SGB4053	71	14	medium
POLLGUT__D81255__bin,80,fa	/shares/CIBIO-Storage/CM/scratch/databases/MetaRefSGB/utils/furnace/Jan20/bins/ViscontiA_2019__SID555386__bin,6,fna	0.027893	kSGB	k__Bacteria|p__Firmicutes|c__CFGB1258|o__OFGB1258|f__FGB1258|g__GGB3052|s__GGB3052_SGB4053|t__SGB4053	71	14	medium
POLLGUT__D80340__bin,59,fa	/shares/CIBIO-Storage/CM/scratch/databases/MetaRefSGB/utils/furnace/Dec20/bins/CM_tanzania_TB_DAR__83836_31__bin,131,fna	0.035053	kSGB	k__Bacteria|p__Firmicutes|c__CFGB1258|o__OFGB1258|f__FGB1258|g__GGB3052|s__GGB3052_SGB4053|t__SGB4053	71	14	high
POLLGUT__D80774__bin,74,fa	/shares/CIBIO-Storage/CM/scratch/databases/MetaRefSGB/utils/furnace/Dec20/bins/CM_tanzania_TB_DAR__83836_31__bin,131,fna	0.0395389	kSGB	k__Bacteria|p__Firmicutes|c__CFGB1258|o__OFGB1258|f__FGB1258|g__GGB3052|s__GGB3052_SGB4053|t__SGB4053	71	14	low
POLLGUT__D80630__bin,57,fa	15403/XieH_2016__YSZC12003_36012__bin,50,fa	0.0162304	kSGB	k__Bacteria|p__Firmicutes|c__CFGB3072|o__OFGB3072|f__FGB3072|g__GGB9782|s__GGB9782_SGB15403|t__SGB15403	72	7	low
POLLGUT__D80010__bin,59,fa	15403/XieH_2016__YSZC12003_37297R1__bin,42,fa	0.0174116	kSGB	k__Bacteria|p__Firmicutes|c__CFGB3072|o__OFGB3072|f__FGB3072|g__GGB9782|s__GGB9782_SGB15403|t__SGB15403	72	7	medium
POLLGUT__D81724__bin,16,fa	15403/LiJ_2014__V1,FI17__bin,93,fa	0.0251125	kSGB	k__Bacteria|p__Firmicutes|c__CFGB3072|o__OFGB3072|f__FGB3072|g__GGB9782|s__GGB9782_SGB15403|t__SGB15403	72	7	high
POLLGUT__D81117__bin,59,fa	/shares/CIBIO-Storage/CM/scratch/databases/MetaRefSGB/utils/furnace/Jan20/bins/GlendinningL_2020__mag_11413_24_idba__bin,31,fna	0.0256309	kSGB	k__Bacteria|p__Firmicutes|c__CFGB3072|o__OFGB3072|f__FGB3072|g__GGB9782|s__GGB9782_SGB15403|t__SGB15403	72	7	medium
POLLGUT__D81294__bin,50,fa	15403/LiJ_2014__V1,FI17__bin,93,fa	0.025639	kSGB	k__Bacteria|p__Firmicutes|c__CFGB3072|o__OFGB3072|f__FGB3072|g__GGB9782|s__GGB9782_SGB15403|t__SGB15403	72	7	medium
POLLGUT__D82136__bin,2,fa	/shares/CIBIO-Storage/CM/scratch/databases/MetaRefSGB/utils/furnace/Jan20/bins/ViscontiA_2019__SID520375__bin,16,fna	0.030101	kSGB	k__Bacteria|p__Firmicutes|c__CFGB3072|o__OFGB3072|f__FGB3072|g__GGB9782|s__GGB9782_SGB15403|t__SGB15403	72	7	high
POLLGUT__D80047__bin,28,fa	/shares/CIBIO-Storage/CM/scratch/databases/MetaRefSGB/utils/furnace/zoe/fna/AsnicarF_2020__1198__bin,21,fna	0.036527	kSGB	k__Bacteria|p__Firmicutes|c__CFGB3072|o__OFGB3072|f__FGB3072|g__GGB9782|s__GGB9782_SGB15403|t__SGB15403	72	7	medium
POLLGUT__D81553__bin,92,fa	/shares/CIBIO-Storage/CM/scratch/databases/MetaRefSGB/utils/furnace/Jan20/bins/ViscontiA_2019__SID807365__bin,10,fna	0.0204855	kSGB	k__Bacteria|p__Firmicutes|c__Clostridia|o__Clostridiales|f__Ruminococcaceae|g__Ruminococcus|s__Ruminococcus_sp_JE7A12|t__SGB4272	73	1	low
POLLGUT__D82300__bin,40,fa	/shares/CIBIO-Storage/CM/scratch/databases/MetaRefSGB/utils/furnace/zoe/fna/AsnicarF_2020__951__bin,40,fna	0.0126961	kSGB	k__Bacteria|p__Firmicutes|c__Clostridia|o__Clostridiales|f__Ruminococcaceae|g__Ruminococcus|s__Ruminococcus_sp_JE7A12|t__SGB4272	74	1	high
POLLGUT__D80421__bin,18,fa	/shares/CIBIO-Storage/CM/scratch/databases/MetaRefSGB/utils/furnace/Nov20/NEW_BINS/bins/KimCY_2020__KIJ_genome_4146,fna	0.0203857	kSGB	k__Bacteria|p__Actinobacteria|c__Actinobacteria|o__Actinomycetales|f__Actinomycetaceae|g__Actinomyces|s__Actinomyces_bouchesdurhonensis|t__SGB17152	75	1	low
POLLGUT__D81340__bin,20,fa	17167/HMP_2012__SRS047219__bin,61,fa	0.0160421	kSGB	k__Bacteria|p__Actinobacteria|c__Actinobacteria|o__Actinomycetales|f__Actinomycetaceae|g__Actinomyces|s__Actinomyces_sp_ICM47|t__SGB17167	76	1	high
POLLGUT__D81320__bin,32,fa	/shares/CIBIO-Storage/CM/scratch/databases/MetaRefSGB/utils/furnace/Jan20/bins/ViscontiA_2019__SID176642__bin,27,fna	0.0182402	kSGB	k__Bacteria|p__Bacteroidetes|c__CFGB629|o__OFGB629|f__FGB629|g__GGB1496|s__GGB1496_SGB2073|t__SGB2073	77	2	low
POLLGUT__D81391__bin,79,fa	2073/HMP_2012__SRS019267__bin,19,fa	0.0219772	kSGB	k__Bacteria|p__Bacteroidetes|c__CFGB629|o__OFGB629|f__FGB629|g__GGB1496|s__GGB1496_SGB2073|t__SGB2073	77	2	medium
POLLGUT__D80703__bin,58,fa	/shares/CIBIO-Storage/CM/scratch/databases/MetaRefSGB/utils/furnace/zoe/fna/AsnicarF_2020__1320__bin,71,fna	0.00866976	kSGB	k__Bacteria|p__Firmicutes|c__CFGB2898|o__OFGB2898|f__FGB2898|g__GGB9210|s__GGB9210_SGB14149|t__SGB14149	78	2	low
POLLGUT__D80665__bin,14,fa	/shares/CIBIO-Storage/CM/scratch/databases/MetaRefSGB/utils/furnace/zoe/fna/AsnicarF_2020__1320__bin,71,fna	0.010475	kSGB	k__Bacteria|p__Firmicutes|c__CFGB2898|o__OFGB2898|f__FGB2898|g__GGB9210|s__GGB9210_SGB14149|t__SGB14149	78	2	low
POLLGUT__D80638__bin,80,fa	14209/ZeeviD_2015__PNP_Main_283__bin,22,fa	0.004924	kSGB	k__Bacteria|p__Firmicutes|c__CFGB2932|o__OFGB2932|f__FGB2932|g__GGB9261|s__GGB9261_SGB14209|t__SGB14209	79	2	low
POLLGUT__D80542__bin,4,fa	/shares/CIBIO-Storage/CM/scratch/databases/MetaRefSGB/utils/furnace/zoe/fna/AsnicarF_2020__1109__bin,86,fna	0.0154059	kSGB	k__Bacteria|p__Firmicutes|c__CFGB2932|o__OFGB2932|f__FGB2932|g__GGB9261|s__GGB9261_SGB14209|t__SGB14209	79	2	low
POLLGUT__D82288__bin,95,fa	6836/FengQ_2015__SID31700__bin,29,fa	0.0118881	kSGB	k__Bacteria|p__Firmicutes|c__Erysipelotrichia|o__Erysipelotrichales|f__Erysipelotrichaceae|g__GGB4887|s__GGB4887_SGB6836|t__SGB6836	80	3	high
POLLGUT__D82294__bin,29,fa	6836/ZeeviD_2015__PNP_Main_52__bin,34,fa	0.0119748	kSGB	k__Bacteria|p__Firmicutes|c__Erysipelotrichia|o__Erysipelotrichales|f__Erysipelotrichaceae|g__GGB4887|s__GGB4887_SGB6836|t__SGB6836	80	3	high
POLLGUT__D81336__bin,54,fa	6836/KarlssonFH_2013__S495__bin,35,fa	0.019005	kSGB	k__Bacteria|p__Firmicutes|c__Erysipelotrichia|o__Erysipelotrichales|f__Erysipelotrichaceae|g__GGB4887|s__GGB4887_SGB6836|t__SGB6836	80	3	high
POLLGUT__D81578__bin,51,fa	/shares/CIBIO-Storage/CM/scratch/users/fabio,cumbo/MetaRefSGB_clustering/Nov19/bins/StewartRD_2018__10674_min2k__bin,684,fna	0.00725363	kSGB	k__Bacteria|p__Firmicutes|c__CFGB3072|o__OFGB3072|f__FGB3072|g__GGB9788|s__GGB9788_SGB15411|t__SGB15411	81	2	low
POLLGUT__D82278__bin,62,fa	/shares/CIBIO-Storage/CM/scratch/databases/MetaRefSGB/utils/furnace/Nov20/NEW_BINS/bins/KimCY_2020__KIJ_genome_16211,fna	0.0133059	kSGB	k__Bacteria|p__Firmicutes|c__CFGB49709|o__OFGB49709|f__FGB49709|g__GGB52254|s__GGB52254_SGB73039|t__SGB73039	81	2	medium
POLLGUT__D81578__bin,38,fa	15410/LeChatelierE_2013__MH0217__bin,56,fa	0.015965	kSGB	k__Bacteria|p__Firmicutes|c__CFGB3072|o__OFGB3072|f__FGB3072|g__GGB9787|s__GGB9787_SGB15410|t__SGB15410	82	1	low
POLLGUT__D81578__bin,9,fa	/shares/CIBIO-Storage/CM/scratch/databases/MetaRefSGB/utils/furnace/Jan20/bins/ViscontiA_2019__SID816179__bin,27,fna	0.010441	kSGB	k__Bacteria|p__Firmicutes|c__CFGB3072|o__OFGB3072|f__FGB3072|g__GGB9786|s__GGB9786_SGB15409|t__SGB15409	83	1	low
POLLGUT__D81902__bin,15,fa	/shares/CIBIO-Storage/CM/scratch/databases/MetaRefSGB/utils/furnace/Dec19_msh/bins/GCA_004556395,fna	0.00715637	kSGB	k__Bacteria|p__Firmicutes|c__CFGB3072|o__OFGB3072|f__FGB3072|g__GGB9785|s__GGB9785_SGB15408|t__SGB15408	84	1	high
POLLGUT__D81571__bin,34,fa	2118/HMP_2012__SRS011061__bin,40,fa	0.0114821	kSGB	k__Bacteria|p__Bacteroidetes|c__CFGB635|o__OFGB635|f__FGB635|g__GGB1535|s__GGB1535_SGB2118|t__SGB2118	85	3	low
POLLGUT__D82072__bin,39,fa	2118/HMP_2012__SRS011061__bin,40,fa	0.0117972	kSGB	k__Bacteria|p__Bacteroidetes|c__CFGB635|o__OFGB635|f__FGB635|g__GGB1535|s__GGB1535_SGB2118|t__SGB2118	85	3	low
POLLGUT__D81547__bin,38,fa	2118/ZeeviD_2015__PNP_Main_561__bin,59,fa	0.0120252	kSGB	k__Bacteria|p__Bacteroidetes|c__CFGB635|o__OFGB635|f__FGB635|g__GGB1535|s__GGB1535_SGB2118|t__SGB2118	85	3	low
POLLGUT__D80158__bin,50,fa	/shares/CIBIO-Storage/CM/scratch/databases/MetaRefSGB/utils/furnace/Jan20/bins/WirbelJ_2018__CCMD51154251ST-11-0__bin,6,fna	0.0267848	kSGB	k__Bacteria|p__Firmicutes|c__Bacilli|o__Bacillales|f__Bacillaceae|g__Lysinibacillus|s__Lysinibacillus_SGB48231|t__SGB48231	86	2	medium
POLLGUT__D81770__bin,43,fa	/shares/CIBIO-Storage/CM/scratch/databases/MetaRefSGB/utils/furnace/Jan20/bins/WirbelJ_2018__CCMD51154251ST-11-0__bin,6,fna	0.0366117	kSGB	k__Bacteria|p__Firmicutes|c__Bacilli|o__Bacillales|f__Bacillaceae|g__Lysinibacillus|s__Lysinibacillus_SGB48231|t__SGB48231	86	2	low
POLLGUT__D81229__bin,23,fa	14123/FengQ_2015__SID31489__bin,4,fa	0.00268639	kSGB	k__Bacteria|p__Firmicutes|c__CFGB2880|o__OFGB2880|f__FGB2880|g__GGB9184|s__GGB9184_SGB14123|t__SGB14123	87	6	medium
POLLGUT__D80751__bin,13,fa	/shares/CIBIO-Storage/CM/scratch/databases/MetaRefSGB/utils/furnace/zoe/fna/AsnicarF_2020__1280__bin,72,fna	0.00273973	kSGB	k__Bacteria|p__Firmicutes|c__CFGB2880|o__OFGB2880|f__FGB2880|g__GGB9184|s__GGB9184_SGB14123|t__SGB14123	87	6	low
POLLGUT__D81052__bin,23,fa	/shares/CIBIO-Storage/CM/scratch/databases/MetaRefSGB/utils/furnace/zoe/fna/AsnicarF_2020__1280__bin,72,fna	0.00328247	kSGB	k__Bacteria|p__Firmicutes|c__CFGB2880|o__OFGB2880|f__FGB2880|g__GGB9184|s__GGB9184_SGB14123|t__SGB14123	87	6	medium
POLLGUT__D82287__bin,53,fa	14123/XieH_2016__YSZC12003_36007__bin,68,fa	0.00809533	kSGB	k__Bacteria|p__Firmicutes|c__CFGB2880|o__OFGB2880|f__FGB2880|g__GGB9184|s__GGB9184_SGB14123|t__SGB14123	87	6	medium
POLLGUT__D81417__bin,27,fa	14123/XieH_2016__YSZC12003_36007__bin,68,fa	0.00875935	kSGB	k__Bacteria|p__Firmicutes|c__CFGB2880|o__OFGB2880|f__FGB2880|g__GGB9184|s__GGB9184_SGB14123|t__SGB14123	87	6	high
POLLGUT__D80345__bin,30,fa	14123/XieH_2016__YSZC12003_36675__bin,46,fa	0.0229379	kSGB	k__Bacteria|p__Firmicutes|c__CFGB2880|o__OFGB2880|f__FGB2880|g__GGB9184|s__GGB9184_SGB14123|t__SGB14123	87	6	low
POLLGUT__D81391__bin,61,fa	/shares/CIBIO-Storage/CM/scratch/databases/MetaRefSGB/utils/furnace/Jan20/bins/ThomasAM_2019__LILT_GF15_16__bin,27,fna	0.00150646	kSGB	k__Bacteria|p__Proteobacteria|c__CFGB3077|o__OFGB3077|f__FGB3077|g__GGB9813|s__GGB9813_SGB15447|t__SGB15447	88	19	medium
POLLGUT__D80545__bin,33,fa	15447/YuJ_2015__SZAXPI015271-93__bin,22,fa	0.00324479	kSGB	k__Bacteria|p__Proteobacteria|c__CFGB3077|o__OFGB3077|f__FGB3077|g__GGB9813|s__GGB9813_SGB15447|t__SGB15447	88	19	low
POLLGUT__D80035__bin,5,fa	/shares/CIBIO-Storage/CM/scratch/databases/MetaRefSGB/utils/furnace/Jan20/bins/JieZ_2017__SAMEA104142426__bin,35,fna	0.00329118	kSGB	k__Bacteria|p__Proteobacteria|c__CFGB3077|o__OFGB3077|f__FGB3077|g__GGB9813|s__GGB9813_SGB15447|t__SGB15447	88	19	medium
POLLGUT__D80661__bin,26,fa	15447/FengQ_2015__SID530623__bin,46,fa	0.00472763	kSGB	k__Bacteria|p__Proteobacteria|c__CFGB3077|o__OFGB3077|f__FGB3077|g__GGB9813|s__GGB9813_SGB15447|t__SGB15447	88	19	low
POLLGUT__D82280__bin,55,fa	/shares/CIBIO-Storage/CM/scratch/databases/MetaRefSGB/utils/furnace/Nov20/bins/CM_argentina__ARG_M15__bin,48,fna	0.00551965	kSGB	k__Bacteria|p__Proteobacteria|c__CFGB3077|o__OFGB3077|f__FGB3077|g__GGB9813|s__GGB9813_SGB15447|t__SGB15447	88	19	high
POLLGUT__D80486__bin,71,fa	/shares/CIBIO-Storage/CM/scratch/databases/MetaRefSGB/utils/furnace/Jan20/bins/ViscontiA_2019__SID807365__bin,16,fna	0.0055988	kSGB	k__Bacteria|p__Proteobacteria|c__CFGB3077|o__OFGB3077|f__FGB3077|g__GGB9813|s__GGB9813_SGB15447|t__SGB15447	88	19	low
POLLGUT__D80664__bin,17,fa	15447/ChengpingW_2017__AS96raw__bin,41,fa	0.00653086	kSGB	k__Bacteria|p__Proteobacteria|c__CFGB3077|o__OFGB3077|f__FGB3077|g__GGB9813|s__GGB9813_SGB15447|t__SGB15447	88	19	low
POLLGUT__D80158__bin,84,fa	/shares/CIBIO-Storage/CM/scratch/databases/MetaRefSGB/utils/furnace/Nov20/bins/CM_argentina__ARG_M15__bin,48,fna	0.00697044	kSGB	k__Bacteria|p__Proteobacteria|c__CFGB3077|o__OFGB3077|f__FGB3077|g__GGB9813|s__GGB9813_SGB15447|t__SGB15447	88	19	medium
POLLGUT__D80630__bin,9,fa	/shares/CIBIO-Storage/CM/scratch/databases/MetaRefSGB/utils/furnace/Jan20/bins/ViscontiA_2019__SID672621__bin,3,fna	0.00852649	kSGB	k__Bacteria|p__Proteobacteria|c__CFGB3077|o__OFGB3077|f__FGB3077|g__GGB9813|s__GGB9813_SGB15447|t__SGB15447	88	19	low
POLLGUT__D80356__bin,60,fa	/shares/CIBIO-Storage/CM/scratch/databases/MetaRefSGB/utils/furnace/Jan20/bins/ViscontiA_2019__SID672621__bin,3,fna	0.00948708	kSGB	k__Bacteria|p__Proteobacteria|c__CFGB3077|o__OFGB3077|f__FGB3077|g__GGB9813|s__GGB9813_SGB15447|t__SGB15447	88	19	low
POLLGUT__D82279__bin,78,fa	/shares/CIBIO-Storage/CM/scratch/databases/MetaRefSGB/utils/furnace/Jan20/bins/ViscontiA_2019__SID672621__bin,3,fna	0.00949924	kSGB	k__Bacteria|p__Proteobacteria|c__CFGB3077|o__OFGB3077|f__FGB3077|g__GGB9813|s__GGB9813_SGB15447|t__SGB15447	88	19	medium
POLLGUT__D82241__bin,55,fa	/shares/CIBIO-Storage/CM/scratch/databases/MetaRefSGB/utils/furnace/Nov20/bins/CM_argentina__ARG_M15__bin,48,fna	0.00959267	kSGB	k__Bacteria|p__Proteobacteria|c__CFGB3077|o__OFGB3077|f__FGB3077|g__GGB9813|s__GGB9813_SGB15447|t__SGB15447	88	19	medium
POLLGUT__D81542__bin,44,fa	15447/LiJ_2014__MH0398__bin,77,fa	0.0107966	kSGB	k__Bacteria|p__Proteobacteria|c__CFGB3077|o__OFGB3077|f__FGB3077|g__GGB9813|s__GGB9813_SGB15447|t__SGB15447	88	19	medium
POLLGUT__D80439__bin,62,fa	15447/CosteaPI_2017__SID713A026-11-0-0__bin,48,fa	0.0114508	kSGB	k__Bacteria|p__Proteobacteria|c__CFGB3077|o__OFGB3077|f__FGB3077|g__GGB9813|s__GGB9813_SGB15447|t__SGB15447	88	19	low
POLLGUT__D80482__bin,12,fa	/shares/CIBIO-Storage/CM/scratch/databases/MetaRefSGB/utils/furnace/Jan20/bins/HansenLBS_2018__SID5476-1__bin,45,fna	0.0157082	kSGB	k__Bacteria|p__Proteobacteria|c__CFGB3077|o__OFGB3077|f__FGB3077|g__GGB9813|s__GGB9813_SGB15447|t__SGB15447	88	19	low
POLLGUT__D81336__bin,49,fa	/shares/CIBIO-Storage/CM/scratch/databases/MetaRefSGB/utils/furnace/Nov20/bins/CM_argentina__ARG_M6__bin,81,fna	0.0166174	kSGB	k__Bacteria|p__Proteobacteria|c__CFGB3077|o__OFGB3077|f__FGB3077|g__GGB9813|s__GGB9813_SGB15447|t__SGB15447	88	19	high
POLLGUT__D81008__bin,37,fa	/shares/CIBIO-Storage/CM/scratch/databases/MetaRefSGB/utils/furnace/zoe/fna/AsnicarF_2020__890__bin,74,fna	0.0185702	kSGB	k__Bacteria|p__Proteobacteria|c__CFGB3077|o__OFGB3077|f__FGB3077|g__GGB9813|s__GGB9813_SGB15447|t__SGB15447	88	19	medium
POLLGUT__D81057__bin,22,fa	15447/LeChatelierE_2013__MH0438__bin,12,fa	0.0196468	kSGB	k__Bacteria|p__Proteobacteria|c__CFGB3077|o__OFGB3077|f__FGB3077|g__GGB9813|s__GGB9813_SGB15447|t__SGB15447	88	19	medium
POLLGUT__D81565__bin,45,fa	15447/ZellerG_2014__CCMD23101338ST-21-0__bin,52,fa	0.0225942	kSGB	k__Bacteria|p__Proteobacteria|c__CFGB3077|o__OFGB3077|f__FGB3077|g__GGB9813|s__GGB9813_SGB15447|t__SGB15447	88	19	low
POLLGUT__D81600__bin,70,fa	/shares/CIBIO-Storage/CM/scratch/databases/MetaRefSGB/utils/furnace/Jan20/bins/ViscontiA_2019__SID958516__bin,20,fna	0.0106845	kSGB	k__Bacteria|p__Proteobacteria|c__CFGB3077|o__OFGB3077|f__FGB3077|g__GGB9813|s__GGB9813_SGB15446|t__SGB15446	89	1	medium
POLLGUT__D81578__bin,18,fa	3940/XieH_2016__YSZC12003_37405__bin,101,fa	0.013006	kSGB	k__Bacteria|p__Firmicutes|c__CFGB1201|o__OFGB1201|f__FGB1201|g__GGB2958|s__GGB2958_SGB3940|t__SGB3940	90	4	low
POLLGUT__D81479__bin,31,fa	/shares/CIBIO-Storage/CM/scratch/databases/MetaRefSGB/utils/furnace/Dec20/bins/CM_tanzania_TB_DAR__83597_31__bin,213,fna	0.0143384	kSGB	k__Bacteria|p__Firmicutes|c__CFGB1201|o__OFGB1201|f__FGB1201|g__GGB2958|s__GGB2958_SGB3940|t__SGB3940	90	4	medium
POLLGUT__D80144__bin,66,fa	3940/LiJ_2014__V1,FI14__bin,82,fa	0.0169996	kSGB	k__Bacteria|p__Firmicutes|c__CFGB1201|o__OFGB1201|f__FGB1201|g__GGB2958|s__GGB2958_SGB3940|t__SGB3940	90	4	medium
POLLGUT__D81016__bin,31,fa	3940/FengQ_2015__SID31276__bin,38,fa	0.0242297	kSGB	k__Bacteria|p__Firmicutes|c__CFGB1201|o__OFGB1201|f__FGB1201|g__GGB2958|s__GGB2958_SGB3940|t__SGB3940	90	4	medium
POLLGUT__D81373__bin,52,fa	/shares/CIBIO-Storage/CM/scratch/databases/MetaRefSGB/utils/furnace/Jan20/bins/WirbelJ_2018__CCMD59540613ST-11-0__bin,26,fna	0.00686046	kSGB	k__Bacteria|p__Proteobacteria|c__Deltaproteobacteria|o__Desulfovibrionales|f__Desulfovibrionaceae|g__Desulfovibrio|s__Desulfovibrio_piger|t__SGB15465	91	2	medium
POLLGUT__D80485__bin,65,fa	/shares/CIBIO-Storage/CM/scratch/databases/MetaRefSGB/utils/furnace/zoe/fna/AsnicarF_2020__1379__bin,116,fna	0.0132864	kSGB	k__Bacteria|p__Proteobacteria|c__Deltaproteobacteria|o__Desulfovibrionales|f__Desulfovibrionaceae|g__Desulfovibrio|s__Desulfovibrio_piger|t__SGB15465	91	2	low
POLLGUT__D80010__bin,76,fa	/shares/CIBIO-Storage/CM/scratch/databases/MetaRefSGB/utils/furnace/Nov20/bins/CM_guinea2__GUI_190401__bin,114,fna	0.00626855	kSGB	k__Bacteria|p__Proteobacteria|c__Deltaproteobacteria|o__Desulfovibrionales|f__Desulfovibrionaceae|g__Desulfovibrio|s__Desulfovibrio_piger|t__SGB15467	92	7	medium
POLLGUT__D80634__bin,85,fa	15467/CosteaPI_2017__SID713B005-11-0-0__bin,18,fa	0.00904645	kSGB	k__Bacteria|p__Proteobacteria|c__Deltaproteobacteria|o__Desulfovibrionales|f__Desulfovibrionaceae|g__Desulfovibrio|s__Desulfovibrio_piger|t__SGB15467	92	7	low
POLLGUT__D80646__bin,85,fa	/shares/CIBIO-Storage/CM/scratch/databases/MetaRefSGB/utils/furnace/zoe/fna/AsnicarF_2020__1573__bin,65,fna	0.0102382	kSGB	k__Bacteria|p__Proteobacteria|c__Deltaproteobacteria|o__Desulfovibrionales|f__Desulfovibrionaceae|g__Desulfovibrio|s__Desulfovibrio_piger|t__SGB15467	92	7	low
POLLGUT__D81154__bin,19,fa	15467/XieH_2016__YSZC12003_37299R1__bin,65,fa	0.0119428	kSGB	k__Bacteria|p__Proteobacteria|c__Deltaproteobacteria|o__Desulfovibrionales|f__Desulfovibrionaceae|g__Desulfovibrio|s__Desulfovibrio_piger|t__SGB15467	92	7	medium
POLLGUT__D80638__bin,69,fa	15467/XieH_2016__YSZC12003_37309R1__bin,9,fa	0.0141857	kSGB	k__Bacteria|p__Proteobacteria|c__Deltaproteobacteria|o__Desulfovibrionales|f__Desulfovibrionaceae|g__Desulfovibrio|s__Desulfovibrio_piger|t__SGB15467	92	7	low
POLLGUT__D82301__bin,100,fa	/shares/CIBIO-Storage/CM/scratch/databases/MetaRefSGB/utils/furnace/Nov20/NEW_BINS/bins/KimCY_2020__KIJ_genome_16399,fna	0.014616	kSGB	k__Bacteria|p__Proteobacteria|c__Deltaproteobacteria|o__Desulfovibrionales|f__Desulfovibrionaceae|g__Desulfovibrio|s__Desulfovibrio_piger|t__SGB15467	92	7	high
POLLGUT__D80343__bin,20,fa	/shares/CIBIO-Storage/CM/scratch/databases/MetaRefSGB/utils/furnace/Jan20/bins/ViscontiA_2019__SID764700__bin,26,fna	0.0230486	kSGB	k__Bacteria|p__Proteobacteria|c__Deltaproteobacteria|o__Desulfovibrionales|f__Desulfovibrionaceae|g__Desulfovibrio|s__Desulfovibrio_piger|t__SGB15467	92	7	low
POLLGUT__D81724__bin,55,fa	/shares/CIBIO-Storage/CM/scratch/databases/MetaRefSGB/utils/furnace/Jan20/bins/ViscontiA_2019__SID624993__bin,32,fna	0.00443395	kSGB	k__Bacteria|p__Proteobacteria|c__Deltaproteobacteria|o__Desulfovibrionales|f__Desulfovibrionaceae|g__Desulfovibrio|s__Desulfovibrio_SGB15471|t__SGB15471	93	1	high
POLLGUT__D80035__bin,20,fa	/shares/CIBIO-Storage/CM/scratch/databases/MetaRefSGB/utils/furnace/Nov20/NEW_BINS/bins/KimCY_2020__KIJ_genome_24971,fna	0.00833453	kSGB	k__Bacteria|p__Bacteroidetes|c__CFGB14019|o__OFGB14019|f__FGB14019|g__GGB50283|s__GGB50283_SGB70359|t__SGB70359	94	3	medium
POLLGUT__D81516__bin,36,fa	/shares/CIBIO-Storage/CM/scratch/databases/MetaRefSGB/utils/furnace/Nov20/NEW_BINS/bins/KimCY_2020__KIJ_genome_24971,fna	0.0127577	kSGB	k__Bacteria|p__Bacteroidetes|c__CFGB14019|o__OFGB14019|f__FGB14019|g__GGB50283|s__GGB50283_SGB70359|t__SGB70359	94	3	medium
POLLGUT__D80486__bin,6,fa	2121/VogtmannE_2016__MMRS51307502ST-27-0-0__bin,36,fa	0.0142976	kSGB	k__Bacteria|p__Bacteroidetes|c__CFGB635|o__OFGB635|f__FGB635|g__GGB1538|s__GGB1538_SGB2121|t__SGB2121	94	3	low
POLLGUT__D81365__bin,20,fa	4274/NielsenHB_2014__V1_UC37_0__bin,20,fa	0.0023698	kSGB	k__Bacteria|p__Firmicutes|c__Clostridia|o__Clostridiales|f__Ruminococcaceae|g__GGB3236|s__GGB3236_SGB4274|t__SGB4274	95	4	medium
POLLGUT__D81032__bin,27,fa	4274/BackhedF_2015__SID39_M__bin,6,fa	0.00832307	kSGB	k__Bacteria|p__Firmicutes|c__Clostridia|o__Clostridiales|f__Ruminococcaceae|g__GGB3236|s__GGB3236_SGB4274|t__SGB4274	95	4	high
POLLGUT__D82298__bin,52,fa	/shares/CIBIO-Storage/CM/scratch/databases/MetaRefSGB/utils/furnace/Jan20/bins/ShaoY_2019__SID700c8430-7ae6-11e9-a106-68b59976a384__bin,27,fna	0.0113174	kSGB	k__Bacteria|p__Firmicutes|c__Clostridia|o__Clostridiales|f__Ruminococcaceae|g__GGB3236|s__GGB3236_SGB4274|t__SGB4274	95	4	high
POLLGUT__D80655__bin,31,fa	/shares/CIBIO-Storage/CM/scratch/databases/MetaRefSGB/utils/furnace/Dec19_msh/bins/AlmeidaA_2019__SRR5558219__bin,54,fna	0.0139035	kSGB	k__Bacteria|p__Firmicutes|c__Clostridia|o__Clostridiales|f__Ruminococcaceae|g__GGB3236|s__GGB3236_SGB4274|t__SGB4274	95	4	low
POLLGUT__D81366__bin,71,fa	/shares/CIBIO-Storage/CM/scratch/databases/MetaRefSGB/utils/furnace/Jan20/bins/JieZ_2017__SAMEA104142236__bin,71,fna	0.0070596	kSGB	k__Bacteria|p__Firmicutes|c__CFGB1347|o__OFGB1347|f__FGB1347|g__GGB3288|s__GGB3288_SGB4342|t__SGB4342	96	4	medium
POLLGUT__D82278__bin,32,fa	/shares/CIBIO-Storage/CM/scratch/databases/MetaRefSGB/utils/furnace/Nov20/NEW_BINS/bins/KimCY_2020__KIJ_genome_1979,fna	0.00831162	kSGB	k__Bacteria|p__Firmicutes|c__CFGB1347|o__OFGB1347|f__FGB1347|g__GGB3288|s__GGB3288_SGB4342|t__SGB4342	96	4	medium
POLLGUT__D80542__bin,41,fa	/shares/CIBIO-Storage/CM/scratch/databases/MetaRefSGB/utils/furnace/Nov20/NEW_BINS/bins/KimCY_2020__KIJ_genome_1979,fna	0.00968246	kSGB	k__Bacteria|p__Firmicutes|c__CFGB1347|o__OFGB1347|f__FGB1347|g__GGB3288|s__GGB3288_SGB4342|t__SGB4342	96	4	low
POLLGUT__D81259__bin,36,fa	/shares/CIBIO-Storage/CM/scratch/databases/MetaRefSGB/utils/furnace/Nov20/NEW_BINS/bins/KimCY_2020__KIJ_genome_23689,fna	0.0137041	kSGB	k__Bacteria|p__Firmicutes|c__CFGB1347|o__OFGB1347|f__FGB1347|g__GGB3288|s__GGB3288_SGB4342|t__SGB4342	96	4	medium
POLLGUT__D81578__bin,98,fa	4341/QinJ_2012__CON-041__bin,39,fa	0.0178969	kSGB	k__Bacteria|p__Firmicutes|c__CFGB1347|o__OFGB1347|f__FGB1347|g__GGB3287|s__GGB3287_SGB4341|t__SGB4341	97	2	low
POLLGUT__D80271__bin,43,fa	4341/QinJ_2012__CON-041__bin,39,fa	0.0262433	kSGB	k__Bacteria|p__Firmicutes|c__CFGB1347|o__OFGB1347|f__FGB1347|g__GGB3287|s__GGB3287_SGB4341|t__SGB4341	97	2	medium
POLLGUT__D80576__bin,22,fa	/shares/CIBIO-Storage/CM/scratch/databases/MetaRefSGB/utils/furnace/Nov20/NEW_BINS/bins/KimCY_2020__KIJ_genome_23520,fna	0.00141006	kSGB	k__Bacteria|p__Firmicutes|c__Negativicutes|o__Acidaminococcales|f__Acidaminococcaceae|g__Phascolarctobacterium|s__Phascolarctobacterium_faecium|t__SGB5792	98	41	high
POLLGUT__D81377__bin,83,fa	/shares/CIBIO-Storage/CM/scratch/databases/MetaRefSGB/utils/furnace/Nov20/NEW_BINS/bins/KimCY_2020__KIJ_genome_8877,fna	0.00166398	kSGB	k__Bacteria|p__Firmicutes|c__Negativicutes|o__Acidaminococcales|f__Acidaminococcaceae|g__Phascolarctobacterium|s__Phascolarctobacterium_faecium|t__SGB5792	98	41	high
POLLGUT__D81115__bin,1,fa	/shares/CIBIO-Storage/CM/scratch/databases/MetaRefSGB/utils/furnace/Jan20/bins/ViscontiA_2019__SID177084__bin,27,fna	0.00225464	kSGB	k__Bacteria|p__Firmicutes|c__Negativicutes|o__Acidaminococcales|f__Acidaminococcaceae|g__Phascolarctobacterium|s__Phascolarctobacterium_faecium|t__SGB5792	98	41	medium
POLLGUT__D80544__bin,40,fa	/shares/CIBIO-Storage/CM/scratch/databases/MetaRefSGB/utils/furnace/Nov20/NEW_BINS/bins/KimCY_2020__KIJ_genome_8877,fna	0.00227104	kSGB	k__Bacteria|p__Firmicutes|c__Negativicutes|o__Acidaminococcales|f__Acidaminococcaceae|g__Phascolarctobacterium|s__Phascolarctobacterium_faecium|t__SGB5792	98	41	low
POLLGUT__D81451__bin,33,fa	5792/BackhedF_2015__SID133_4M__bin,12,fa	0.00270882	kSGB	k__Bacteria|p__Firmicutes|c__Negativicutes|o__Acidaminococcales|f__Acidaminococcaceae|g__Phascolarctobacterium|s__Phascolarctobacterium_faecium|t__SGB5792	98	41	medium
POLLGUT__D80542__bin,25,fa	/shares/CIBIO-Storage/CM/scratch/databases/MetaRefSGB/utils/furnace/Jan20/bins/ViscontiA_2019__SID259587__bin,7,fna	0.00279888	kSGB	k__Bacteria|p__Firmicutes|c__Negativicutes|o__Acidaminococcales|f__Acidaminococcaceae|g__Phascolarctobacterium|s__Phascolarctobacterium_faecium|t__SGB5792	98	41	low
POLLGUT__D80355__bin,6,fa	/shares/CIBIO-Storage/CM/scratch/databases/MetaRefSGB/utils/furnace/zoe/fna/AsnicarF_2020__1009__bin,65,fna	0.00302896	kSGB	k__Bacteria|p__Firmicutes|c__Negativicutes|o__Acidaminococcales|f__Acidaminococcaceae|g__Phascolarctobacterium|s__Phascolarctobacterium_faecium|t__SGB5792	98	41	low
POLLGUT__D80579__bin,88,fa	/shares/CIBIO-Storage/CM/scratch/databases/MetaRefSGB/utils/furnace/Nov20/NEW_BINS/bins/KimCY_2020__KIJ_genome_24440,fna	0.00310635	kSGB	k__Bacteria|p__Firmicutes|c__Negativicutes|o__Acidaminococcales|f__Acidaminococcaceae|g__Phascolarctobacterium|s__Phascolarctobacterium_faecium|t__SGB5792	98	41	high
POLLGUT__D80347__bin,29,fa	/shares/CIBIO-Storage/CM/scratch/databases/MetaRefSGB/utils/furnace/zoe/fna/AsnicarF_2020__16__bin,41,fna	0.00321585	kSGB	k__Bacteria|p__Firmicutes|c__Negativicutes|o__Acidaminococcales|f__Acidaminococcaceae|g__Phascolarctobacterium|s__Phascolarctobacterium_faecium|t__SGB5792	98	41	low
POLLGUT__D80194__bin,68,fa	5792/QinN_2014__LD-29__bin,17,fa	0.00381284	kSGB	k__Bacteria|p__Firmicutes|c__Negativicutes|o__Acidaminococcales|f__Acidaminococcaceae|g__Phascolarctobacterium|s__Phascolarctobacterium_faecium|t__SGB5792	98	41	medium
POLLGUT__D81352__bin,67,fa	/shares/CIBIO-Storage/CM/scratch/databases/MetaRefSGB/utils/furnace/Nov20/NEW_BINS/bins/KimCY_2020__KIJ_genome_751,fna	0.00399326	kSGB	k__Bacteria|p__Firmicutes|c__Negativicutes|o__Acidaminococcales|f__Acidaminococcaceae|g__Phascolarctobacterium|s__Phascolarctobacterium_faecium|t__SGB5792	98	41	medium
POLLGUT__D80331__bin,81,fa	/shares/CIBIO-Storage/CM/scratch/databases/MetaRefSGB/utils/furnace/zoe/fna/AsnicarF_2020__245__bin,34,fna	0.00415419	kSGB	k__Bacteria|p__Firmicutes|c__Negativicutes|o__Acidaminococcales|f__Acidaminococcaceae|g__Phascolarctobacterium|s__Phascolarctobacterium_faecium|t__SGB5792	98	41	medium
POLLGUT__D81230__bin,30,fa	5792/XieH_2016__YSZC12003_37198R1__bin,44,fa	0.00432275	kSGB	k__Bacteria|p__Firmicutes|c__Negativicutes|o__Acidaminococcales|f__Acidaminococcaceae|g__Phascolarctobacterium|s__Phascolarctobacterium_faecium|t__SGB5792	98	41	low
POLLGUT__D80424__bin,96,fa	5792/XieH_2016__YSZC12003_37198R1__bin,44,fa	0.00515475	kSGB	k__Bacteria|p__Firmicutes|c__Negativicutes|o__Acidaminococcales|f__Acidaminococcaceae|g__Phascolarctobacterium|s__Phascolarctobacterium_faecium|t__SGB5792	98	41	low
POLLGUT__D81002__bin,53,fa	/shares/CIBIO-Storage/CM/scratch/databases/MetaRefSGB/utils/furnace/Nov20/NEW_BINS/bins/KimCY_2020__KIJ_genome_2400,fna	0.00516766	kSGB	k__Bacteria|p__Firmicutes|c__Negativicutes|o__Acidaminococcales|f__Acidaminococcaceae|g__Phascolarctobacterium|s__Phascolarctobacterium_faecium|t__SGB5792	98	41	medium
POLLGUT__D80534__bin,80,fa	/shares/CIBIO-Storage/CM/scratch/databases/MetaRefSGB/utils/furnace/zoe/fna/AsnicarF_2020__283__bin,72,fna	0.00518704	kSGB	k__Bacteria|p__Firmicutes|c__Negativicutes|o__Acidaminococcales|f__Acidaminococcaceae|g__Phascolarctobacterium|s__Phascolarctobacterium_faecium|t__SGB5792	98	41	low
POLLGUT__D80885__bin,27,fa	5792/QinJ_2012__T2D-083__bin,5,fa	0.00552294	kSGB	k__Bacteria|p__Firmicutes|c__Negativicutes|o__Acidaminococcales|f__Acidaminococcaceae|g__Phascolarctobacterium|s__Phascolarctobacterium_faecium|t__SGB5792	98	41	medium
POLLGUT__D81303__bin,39,fa	/shares/CIBIO-Storage/CM/scratch/databases/MetaRefSGB/utils/furnace/zoe/fna/AsnicarF_2020__347__bin,31,fna	0.00656217	kSGB	k__Bacteria|p__Firmicutes|c__Negativicutes|o__Acidaminococcales|f__Acidaminococcaceae|g__Phascolarctobacterium|s__Phascolarctobacterium_faecium|t__SGB5792	98	41	low
POLLGUT__D82266__bin,50,fa	/shares/CIBIO-Storage/CM/scratch/databases/MetaRefSGB/utils/furnace/zoe/fna/AsnicarF_2020__55__bin,79,fna	0.00698112	kSGB	k__Bacteria|p__Firmicutes|c__Negativicutes|o__Acidaminococcales|f__Acidaminococcaceae|g__Phascolarctobacterium|s__Phascolarctobacterium_faecium|t__SGB5792	98	41	high
POLLGUT__D81232__bin,23,fa	/shares/CIBIO-Storage/CM/scratch/databases/MetaRefSGB/utils/furnace/zoe/fna/AsnicarF_2020__1398__bin,8,fna	0.00730064	kSGB	k__Bacteria|p__Firmicutes|c__Negativicutes|o__Acidaminococcales|f__Acidaminococcaceae|g__Phascolarctobacterium|s__Phascolarctobacterium_faecium|t__SGB5792	98	41	medium
POLLGUT__D81740__bin,64,fa	5792/LeChatelierE_2013__MH0150__bin,36,fa	0.00815958	kSGB	k__Bacteria|p__Firmicutes|c__Negativicutes|o__Acidaminococcales|f__Acidaminococcaceae|g__Phascolarctobacterium|s__Phascolarctobacterium_faecium|t__SGB5792	98	41	high
POLLGUT__D81024__bin,32,fa	/shares/CIBIO-Storage/CM/scratch/databases/MetaRefSGB/utils/furnace/NB/bins/CM_Neuroblastoma__NB_M_CTR39__bin,61,fna	0.00820127	kSGB	k__Bacteria|p__Firmicutes|c__Negativicutes|o__Acidaminococcales|f__Acidaminococcaceae|g__Phascolarctobacterium|s__Phascolarctobacterium_faecium|t__SGB5792	98	41	medium
POLLGUT__D81593__bin,20,fa	/shares/CIBIO-Storage/CM/scratch/databases/MetaRefSGB/utils/furnace/zoe/fna/AsnicarF_2020__818__bin,23,fna	0.00828493	kSGB	k__Bacteria|p__Firmicutes|c__Negativicutes|o__Acidaminococcales|f__Acidaminococcaceae|g__Phascolarctobacterium|s__Phascolarctobacterium_faecium|t__SGB5792	98	41	low
POLLGUT__D80440__bin,55,fa	/shares/CIBIO-Storage/CM/scratch/databases/MetaRefSGB/utils/furnace/zoe/fna/AsnicarF_2020__439__bin,7,fna	0.00833835	kSGB	k__Bacteria|p__Firmicutes|c__Negativicutes|o__Acidaminococcales|f__Acidaminococcaceae|g__Phascolarctobacterium|s__Phascolarctobacterium_faecium|t__SGB5792	98	41	low
POLLGUT__D80551__bin,23,fa	/shares/CIBIO-Storage/CM/scratch/databases/MetaRefSGB/utils/furnace/zoe/fna/AsnicarF_2020__465__bin,71,fna	0.00932974	kSGB	k__Bacteria|p__Firmicutes|c__Negativicutes|o__Acidaminococcales|f__Acidaminococcaceae|g__Phascolarctobacterium|s__Phascolarctobacterium_faecium|t__SGB5792	98	41	low
POLLGUT__D82259__bin,5,fa	/shares/CIBIO-Storage/CM/scratch/databases/MetaRefSGB/utils/furnace/zoe/fna/AsnicarF_2020__269__bin,82,fna	0.00935386	kSGB	k__Bacteria|p__Firmicutes|c__Negativicutes|o__Acidaminococcales|f__Acidaminococcaceae|g__Phascolarctobacterium|s__Phascolarctobacterium_faecium|t__SGB5792	98	41	medium
POLLGUT__D81398__bin,78,fa	5792/ZellerG_2014__CCIS85214191ST-3-0__bin,22,fa	0.00964568	kSGB	k__Bacteria|p__Firmicutes|c__Negativicutes|o__Acidaminococcales|f__Acidaminococcaceae|g__Phascolarctobacterium|s__Phascolarctobacterium_faecium|t__SGB5792	98	41	high
POLLGUT__D82278__bin,37,fa	/shares/CIBIO-Storage/CM/scratch/databases/MetaRefSGB/utils/furnace/zoe/fna/AsnicarF_2020__1340__bin,86,fna	0.00965385	kSGB	k__Bacteria|p__Firmicutes|c__Negativicutes|o__Acidaminococcales|f__Acidaminococcaceae|g__Phascolarctobacterium|s__Phascolarctobacterium_faecium|t__SGB5792	98	41	medium
POLLGUT__D80320__bin,88,fa	/shares/CIBIO-Storage/CM/scratch/databases/MetaRefSGB/utils/furnace/Jan20/bins/ThomasAM_2019__CRC_MR_SBJ60H_17__bin,9,fna	0.00992525	kSGB	k__Bacteria|p__Firmicutes|c__Negativicutes|o__Acidaminococcales|f__Acidaminococcaceae|g__Phascolarctobacterium|s__Phascolarctobacterium_faecium|t__SGB5792	98	41	high
POLLGUT__D80554__bin,23,fa	/shares/CIBIO-Storage/CM/scratch/databases/MetaRefSGB/utils/furnace/Dec19_msh/bins/AlmeidaA_2019__SRR3582161__bin,22,fna	0.0100415	kSGB	k__Bacteria|p__Firmicutes|c__Negativicutes|o__Acidaminococcales|f__Acidaminococcaceae|g__Phascolarctobacterium|s__Phascolarctobacterium_faecium|t__SGB5792	98	41	medium
POLLGUT__D80498__bin,89,fa	/shares/CIBIO-Storage/CM/scratch/databases/MetaRefSGB/utils/furnace/Nov20/NEW_BINS/bins/KimCY_2020__KIJ_genome_22711,fna	0.010125	kSGB	k__Bacteria|p__Firmicutes|c__Negativicutes|o__Acidaminococcales|f__Acidaminococcaceae|g__Phascolarctobacterium|s__Phascolarctobacterium_faecium|t__SGB5792	98	41	medium
POLLGUT__D81544__bin,80,fa	5792/ZellerG_2014__CCIS87252800ST-4-0__bin,7,fa	0.0116931	kSGB	k__Bacteria|p__Firmicutes|c__Negativicutes|o__Acidaminococcales|f__Acidaminococcaceae|g__Phascolarctobacterium|s__Phascolarctobacterium_faecium|t__SGB5792	98	41	medium
POLLGUT__D81546__bin,79,fa	5792/HMP_2012__SRS013951__bin,25,fa	0.0120711	kSGB	k__Bacteria|p__Firmicutes|c__Negativicutes|o__Acidaminococcales|f__Acidaminococcaceae|g__Phascolarctobacterium|s__Phascolarctobacterium_faecium|t__SGB5792	98	41	low
POLLGUT__D81096__bin,43,fa	/shares/CIBIO-Storage/CM/scratch/databases/MetaRefSGB/utils/furnace/zoe/fna/AsnicarF_2020__1367__bin,78,fna	0.0123161	kSGB	k__Bacteria|p__Firmicutes|c__Negativicutes|o__Acidaminococcales|f__Acidaminococcaceae|g__Phascolarctobacterium|s__Phascolarctobacterium_faecium|t__SGB5792	98	41	high
POLLGUT__D80143__bin,51,fa	/shares/CIBIO-Storage/CM/scratch/databases/MetaRefSGB/utils/furnace/NB/bins/CM_Neuroblastoma__NB_CTR25__bin,88,fna	0.0124888	kSGB	k__Bacteria|p__Firmicutes|c__Negativicutes|o__Acidaminococcales|f__Acidaminococcaceae|g__Phascolarctobacterium|s__Phascolarctobacterium_faecium|t__SGB5792	98	41	medium
POLLGUT__D82247__bin,64,fa	/shares/CIBIO-Storage/CM/scratch/databases/MetaRefSGB/utils/furnace/NB/bins/CM_Neuroblastoma__NB_CTR47__bin,24,fna	0.0147822	kSGB	k__Bacteria|p__Firmicutes|c__Negativicutes|o__Acidaminococcales|f__Acidaminococcaceae|g__Phascolarctobacterium|s__Phascolarctobacterium_faecium|t__SGB5792	98	41	low
POLLGUT__D80164__bin,15,fa	5792/ZellerG_2014__CCIS20795251ST-4-0__bin,8,fa	0.015113	kSGB	k__Bacteria|p__Firmicutes|c__Negativicutes|o__Acidaminococcales|f__Acidaminococcaceae|g__Phascolarctobacterium|s__Phascolarctobacterium_faecium|t__SGB5792	98	41	medium
POLLGUT__D81479__bin,84,fa	/shares/CIBIO-Storage/CM/scratch/databases/MetaRefSGB/utils/furnace/zoe/fna/AsnicarF_2020__1060__bin,23,fna	0.0165271	kSGB	k__Bacteria|p__Firmicutes|c__Negativicutes|o__Acidaminococcales|f__Acidaminococcaceae|g__Phascolarctobacterium|s__Phascolarctobacterium_faecium|t__SGB5792	98	41	medium
POLLGUT__D81127__bin,16,fa	/shares/CIBIO-Storage/CM/scratch/databases/MetaRefSGB/utils/furnace/Jan20/bins/ViscontiA_2019__SID246221__bin,45,fna	0.0167365	kSGB	k__Bacteria|p__Firmicutes|c__Negativicutes|o__Acidaminococcales|f__Acidaminococcaceae|g__Phascolarctobacterium|s__Phascolarctobacterium_faecium|t__SGB5792	98	41	medium
POLLGUT__D80346__bin,14,fa	/shares/CIBIO-Storage/CM/scratch/databases/MetaRefSGB/utils/furnace/zoe/fna/AsnicarF_2020__1204__bin,97,fna	0.0171438	kSGB	k__Bacteria|p__Firmicutes|c__Negativicutes|o__Acidaminococcales|f__Acidaminococcaceae|g__Phascolarctobacterium|s__Phascolarctobacterium_faecium|t__SGB5792	98	41	low
POLLGUT__D81366__bin,59,fa	/shares/CIBIO-Storage/CM/scratch/databases/MetaRefSGB/utils/furnace/Nov20/NEW_BINS/bins/KimCY_2020__KIJ_genome_2400,fna	0.0209841	kSGB	k__Bacteria|p__Firmicutes|c__Negativicutes|o__Acidaminococcales|f__Acidaminococcaceae|g__Phascolarctobacterium|s__Phascolarctobacterium_faecium|t__SGB5792	98	41	medium
POLLGUT__D80158__bin,16,fa	/shares/CIBIO-Storage/CM/scratch/databases/MetaRefSGB/utils/furnace/Jan20/bins/ViscontiA_2019__SID954645__bin,49,fna	0.0372986	kSGB	k__Bacteria|p__Bacteroidetes|c__Bacteroidia|o__Bacteroidales|f__Muribaculaceae|g__GGB1512|s__GGB1512_SGB2092|t__SGB2092	99	1	medium
POLLGUT__D80646__bin,59,fa	/shares/CIBIO-Storage/CM/scratch/databases/MetaRefSGB/utils/furnace/NB/bins/CM_Neuroblastoma__NB_M_CTR8__bin,21,fna	0.0219559	kSGB	k__Bacteria|p__Bacteroidetes|c__CFGB635|o__OFGB635|f__FGB635|g__GGB1543|s__GGB1543_SGB2126|t__SGB2126	100	1	low
POLLGUT__D81332__bin,95,fa	/shares/CIBIO-Storage/CM/scratch/databases/MetaRefSGB/utils/furnace/Jan20/bins/JieZ_2017__SAMEA104142236__bin,56,fna	0.00266677	kSGB	k__Bacteria|p__Firmicutes|c__CFGB2982|o__OFGB2982|f__FGB2982|g__GGB9342|s__GGB9342_SGB14306|t__SGB14306	101	30	medium
POLLGUT__D80271__bin,68,fa	14306/XieH_2016__YSZC12003_35838__bin,50,fa	0.00275942	kSGB	k__Bacteria|p__Firmicutes|c__CFGB2982|o__OFGB2982|f__FGB2982|g__GGB9342|s__GGB9342_SGB14306|t__SGB14306	101	30	medium
POLLGUT__D82068__bin,19,fa	14306/NielsenHB_2014__V1_UC62_0__bin,3,fa	0.00336975	kSGB	k__Bacteria|p__Firmicutes|c__CFGB2982|o__OFGB2982|f__FGB2982|g__GGB9342|s__GGB9342_SGB14306|t__SGB14306	101	30	medium
POLLGUT__D81724__bin,71,fa	14306/XieH_2016__YSZC12003_35838__bin,50,fa	0.00338142	kSGB	k__Bacteria|p__Firmicutes|c__CFGB2982|o__OFGB2982|f__FGB2982|g__GGB9342|s__GGB9342_SGB14306|t__SGB14306	101	30	high
POLLGUT__D82301__bin,40,fa	14306/NielsenHB_2014__V1_UC62_0__bin,3,fa	0.00338726	kSGB	k__Bacteria|p__Firmicutes|c__CFGB2982|o__OFGB2982|f__FGB2982|g__GGB9342|s__GGB9342_SGB14306|t__SGB14306	101	30	high
POLLGUT__D80010__bin,86,fa	/shares/CIBIO-Storage/CM/scratch/databases/MetaRefSGB/utils/furnace/Jan20/bins/WirbelJ_2018__CCMD65222621ST-11-0__bin,93,fna	0.00339018	kSGB	k__Bacteria|p__Firmicutes|c__CFGB2982|o__OFGB2982|f__FGB2982|g__GGB9342|s__GGB9342_SGB14306|t__SGB14306	101	30	medium
POLLGUT__D80703__bin,77,fa	/shares/CIBIO-Storage/CM/scratch/databases/MetaRefSGB/utils/furnace/zoe/fna/AsnicarF_2020__697__bin,107,fna	0.00378892	kSGB	k__Bacteria|p__Firmicutes|c__CFGB2982|o__OFGB2982|f__FGB2982|g__GGB9342|s__GGB9342_SGB14306|t__SGB14306	101	30	low
POLLGUT__D81571__bin,42,fa	14306/HMP_2012__SRS015133__bin,33,fa	0.00398722	kSGB	k__Bacteria|p__Firmicutes|c__CFGB2982|o__OFGB2982|f__FGB2982|g__GGB9342|s__GGB9342_SGB14306|t__SGB14306	101	30	low
POLLGUT__D80665__bin,21,fa	/shares/CIBIO-Storage/CM/scratch/databases/MetaRefSGB/utils/furnace/zoe/fna/AsnicarF_2020__697__bin,107,fna	0.0042153	kSGB	k__Bacteria|p__Firmicutes|c__CFGB2982|o__OFGB2982|f__FGB2982|g__GGB9342|s__GGB9342_SGB14306|t__SGB14306	101	30	low
POLLGUT__D80638__bin,68,fa	14306/FengQ_2015__SID31750__bin,51,fa	0.00462085	kSGB	k__Bacteria|p__Firmicutes|c__CFGB2982|o__OFGB2982|f__FGB2982|g__GGB9342|s__GGB9342_SGB14306|t__SGB14306	101	30	low
POLLGUT__D80590__bin,53,fa	/shares/CIBIO-Storage/CM/scratch/databases/MetaRefSGB/utils/furnace/NB/bins/CM_Neuroblastoma__NB_M_PZ14__bin,33,fna	0.00533954	kSGB	k__Bacteria|p__Firmicutes|c__CFGB2982|o__OFGB2982|f__FGB2982|g__GGB9342|s__GGB9342_SGB14306|t__SGB14306	101	30	medium
POLLGUT__D80282__bin,86,fa	/shares/CIBIO-Storage/CM/scratch/databases/MetaRefSGB/utils/furnace/zoe/fna/AsnicarF_2020__553__bin,43,fna	0.00534932	kSGB	k__Bacteria|p__Firmicutes|c__CFGB2982|o__OFGB2982|f__FGB2982|g__GGB9342|s__GGB9342_SGB14306|t__SGB14306	101	30	medium
POLLGUT__D81546__bin,91,fa	/shares/CIBIO-Storage/CM/scratch/databases/MetaRefSGB/utils/furnace/zoe/fna/AsnicarF_2020__733__bin,90,fna	0.00549334	kSGB	k__Bacteria|p__Firmicutes|c__CFGB2982|o__OFGB2982|f__FGB2982|g__GGB9342|s__GGB9342_SGB14306|t__SGB14306	101	30	low
POLLGUT__D80320__bin,14,fa	14306/ZeeviD_2015__PNP_Main_89__bin,54,fa	0.00577481	kSGB	k__Bacteria|p__Firmicutes|c__CFGB2982|o__OFGB2982|f__FGB2982|g__GGB9342|s__GGB9342_SGB14306|t__SGB14306	101	30	high
POLLGUT__D81154__bin,60,fa	14306/NielsenHB_2014__V1_UC62_0__bin,3,fa	0.00589533	kSGB	k__Bacteria|p__Firmicutes|c__CFGB2982|o__OFGB2982|f__FGB2982|g__GGB9342|s__GGB9342_SGB14306|t__SGB14306	101	30	medium
POLLGUT__D81932__bin,68,fa	/shares/CIBIO-Storage/CM/scratch/databases/MetaRefSGB/utils/furnace/Jan20/bins/ThomasAM_2019__LILT_VF73_16__bin,33,fna	0.00636821	kSGB	k__Bacteria|p__Firmicutes|c__CFGB2982|o__OFGB2982|f__FGB2982|g__GGB9342|s__GGB9342_SGB14306|t__SGB14306	101	30	high
POLLGUT__D81902__bin,4,fa	14306/LeChatelierE_2013__MH0452__bin,23,fa	0.00686046	kSGB	k__Bacteria|p__Firmicutes|c__CFGB2982|o__OFGB2982|f__FGB2982|g__GGB9342|s__GGB9342_SGB14306|t__SGB14306	101	30	high
POLLGUT__D81606__bin,100,fa	/shares/CIBIO-Storage/CM/scratch/databases/MetaRefSGB/utils/furnace/Jan20/bins/HansenLBS_2018__SID5460-1__bin,75,fna	0.00730064	kSGB	k__Bacteria|p__Firmicutes|c__CFGB2982|o__OFGB2982|f__FGB2982|g__GGB9342|s__GGB9342_SGB14306|t__SGB14306	101	30	low
POLLGUT__D80485__bin,12,fa	14306/LiuW_2016__SRR3993055__bin,76,fa	0.00736956	kSGB	k__Bacteria|p__Firmicutes|c__CFGB2982|o__OFGB2982|f__FGB2982|g__GGB9342|s__GGB9342_SGB14306|t__SGB14306	101	30	low
POLLGUT__D81060__bin,80,fa	/shares/CIBIO-Storage/CM/scratch/databases/MetaRefSGB/utils/furnace/zoe/fna/AsnicarF_2020__1572__bin,82,fna	0.00740593	kSGB	k__Bacteria|p__Firmicutes|c__CFGB2982|o__OFGB2982|f__FGB2982|g__GGB9342|s__GGB9342_SGB14306|t__SGB14306	101	30	medium
POLLGUT__D81398__bin,8,fa	14306/LiJ_2014__V1,FI04__bin,1,fa	0.00742049	kSGB	k__Bacteria|p__Firmicutes|c__CFGB2982|o__OFGB2982|f__FGB2982|g__GGB9342|s__GGB9342_SGB14306|t__SGB14306	101	30	high
POLLGUT__D81368__bin,6,fa	14306/LiJ_2014__MH0348__bin,46,fa	0.00913777	kSGB	k__Bacteria|p__Firmicutes|c__CFGB2982|o__OFGB2982|f__FGB2982|g__GGB9342|s__GGB9342_SGB14306|t__SGB14306	101	30	medium
POLLGUT__D80630__bin,83,fa	/shares/CIBIO-Storage/CM/scratch/databases/MetaRefSGB/utils/furnace/zoe/fna/AsnicarF_2020__1289__bin,71,fna	0.00939817	kSGB	k__Bacteria|p__Firmicutes|c__CFGB2982|o__OFGB2982|f__FGB2982|g__GGB9342|s__GGB9342_SGB14306|t__SGB14306	101	30	low
POLLGUT__D80047__bin,16,fa	/shares/CIBIO-Storage/CM/scratch/databases/MetaRefSGB/utils/furnace/Jan20/bins/HansenLBS_2018__SID5460-1__bin,75,fna	0.0116886	kSGB	k__Bacteria|p__Firmicutes|c__CFGB2982|o__OFGB2982|f__FGB2982|g__GGB9342|s__GGB9342_SGB14306|t__SGB14306	101	30	medium
POLLGUT__D81521__bin,50,fa	14306/NielsenHB_2014__V1_UC62_0__bin,3,fa	0.0127625	kSGB	k__Bacteria|p__Firmicutes|c__CFGB2982|o__OFGB2982|f__FGB2982|g__GGB9342|s__GGB9342_SGB14306|t__SGB14306	101	30	high
POLLGUT__D81087__bin,75,fa	14306/FengQ_2015__SID31750__bin,51,fa	0.0131361	kSGB	k__Bacteria|p__Firmicutes|c__CFGB2982|o__OFGB2982|f__FGB2982|g__GGB9342|s__GGB9342_SGB14306|t__SGB14306	101	30	high
POLLGUT__D81553__bin,23,fa	/shares/CIBIO-Storage/CM/scratch/databases/MetaRefSGB/utils/furnace/Nov20/bins/CM_argentina__ARG_M3__bin,74,fna	0.0136002	kSGB	k__Bacteria|p__Firmicutes|c__CFGB2982|o__OFGB2982|f__FGB2982|g__GGB9342|s__GGB9342_SGB14306|t__SGB14306	101	30	low
POLLGUT__D80643__bin,25,fa	14306/LeChatelierE_2013__MH0448__bin,35,fa	0.0141452	kSGB	k__Bacteria|p__Firmicutes|c__CFGB2982|o__OFGB2982|f__FGB2982|g__GGB9342|s__GGB9342_SGB14306|t__SGB14306	101	30	low
POLLGUT__D81104__bin,61,fa	/shares/CIBIO-Storage/CM/scratch/databases/MetaRefSGB/utils/furnace/Jan20/bins/ViscontiA_2019__SID399560__bin,26,fna	0.0192761	kSGB	k__Bacteria|p__Firmicutes|c__CFGB2982|o__OFGB2982|f__FGB2982|g__GGB9342|s__GGB9342_SGB14306|t__SGB14306	101	30	high
POLLGUT__D81117__bin,16,fa	/shares/CIBIO-Storage/CM/scratch/databases/MetaRefSGB/utils/furnace/Jan20/bins/ThomasAM_2019__CRC_MR_SBJ25C_17__bin,19,fna	0.0209297	kSGB	k__Bacteria|p__Firmicutes|c__CFGB2982|o__OFGB2982|f__FGB2982|g__GGB9342|s__GGB9342_SGB14306|t__SGB14306	101	30	medium
POLLGUT__D80320__bin,45,fa	/shares/CIBIO-Storage/CM/scratch/databases/MetaRefSGB/utils/furnace/Nov20/NEW_BINS/bins/KimCY_2020__KIJ_genome_10221,fna	0.00375311	kSGB	k__Bacteria|p__Firmicutes|c__Clostridia|o__Clostridiales|f__Ruminococcaceae|g__Anaerotruncus|s__Anaerotruncus_massiliensis|t__SGB14965	102	2	high
POLLGUT__D80271__bin,48,fa	14965/ZellerG_2014__CCIS87167916ST-4-0__bin,3,fa	0.0104028	kSGB	k__Bacteria|p__Firmicutes|c__Clostridia|o__Clostridiales|f__Ruminococcaceae|g__Anaerotruncus|s__Anaerotruncus_massiliensis|t__SGB14965	102	2	medium
POLLGUT__D82301__bin,24,fa	13825/NielsenHB_2014__V1_UC26_0__bin,23,fa	0.0149601	kSGB	k__Bacteria|p__Firmicutes|c__CFGB2801|o__OFGB2801|f__FGB2801|g__GGB8965|s__GGB8965_SGB13825|t__SGB13825	103	5	high
POLLGUT__D81488__bin,47,fa	13825/NielsenHB_2014__V1_UC26_0__bin,23,fa	0.0169938	kSGB	k__Bacteria|p__Firmicutes|c__CFGB2801|o__OFGB2801|f__FGB2801|g__GGB8965|s__GGB8965_SGB13825|t__SGB13825	103	5	medium
POLLGUT__D82298__bin,24,fa	/shares/CIBIO-Storage/CM/scratch/databases/MetaRefSGB/utils/furnace/Jan20/bins/ViscontiA_2019__SID569916__bin,11,fna	0.0178252	kSGB	k__Bacteria|p__Firmicutes|c__CFGB2801|o__OFGB2801|f__FGB2801|g__GGB8965|s__GGB8965_SGB13825|t__SGB13825	103	5	high
POLLGUT__D80047__bin,78,fa	13825/NielsenHB_2014__V1_UC26_0__bin,23,fa	0.0266654	kSGB	k__Bacteria|p__Firmicutes|c__CFGB2801|o__OFGB2801|f__FGB2801|g__GGB8965|s__GGB8965_SGB13825|t__SGB13825	103	5	medium
POLLGUT__D80672__bin,50,fa	13825/NielsenHB_2014__V1_UC26_0__bin,23,fa	0.0274687	kSGB	k__Bacteria|p__Firmicutes|c__CFGB2801|o__OFGB2801|f__FGB2801|g__GGB8965|s__GGB8965_SGB13825|t__SGB13825	103	5	low
POLLGUT__D81376__bin,21,fa	/shares/CIBIO-Storage/CM/scratch/users/fabio,cumbo/MetaRefSGB_clustering/Sep19_ref/bins/GCA_004348805,fna	0.00455521	kSGB	k__Bacteria|p__Firmicutes|c__Bacilli|o__Lactobacillales|f__Lactobacillaceae|g__Lactobacillus|s__Lactobacillus_acidophilus|t__SGB7044	104	1	high
POLLGUT__D81597__bin,44,fa	7050/FengQ_2015__SID530075__bin,33,fa	0.0114597	kSGB	k__Bacteria|p__Firmicutes|c__Bacilli|o__Lactobacillales|f__Lactobacillaceae|g__Lactobacillus|s__Lactobacillus_amylovorus|t__SGB7050	105	1	high
POLLGUT__D81247__bin,8,fa	/shares/CIBIO-Storage/CM/scratch/databases/MetaRefSGB/utils/furnace/Nov20/NEW_BINS/bins/KimCY_2020__KIJ_genome_15047,fna	0.00919756	kSGB	k__Bacteria|p__Bacteroidetes|c__Bacteroidia|o__Bacteroidales|f__Prevotellaceae|g__GGB1266|s__GGB1266_SGB1699|t__SGB1699	106	6	high
POLLGUT__D81336__bin,7,fa	1699/LiJ_2014__MH0354__bin,26,fa	0.00998745	kSGB	k__Bacteria|p__Bacteroidetes|c__Bacteroidia|o__Bacteroidales|f__Prevotellaceae|g__GGB1266|s__GGB1266_SGB1699|t__SGB1699	106	6	high
POLLGUT__D81474__bin,28,fa	/shares/CIBIO-Storage/CM/scratch/databases/MetaRefSGB/utils/furnace/Jan20/bins/JieZ_2017__SAMEA104142471__bin,20,fna	0.0188738	kSGB	k__Bacteria|p__Bacteroidetes|c__Bacteroidia|o__Bacteroidales|f__Prevotellaceae|g__GGB1266|s__GGB1266_SGB1699|t__SGB1699	106	6	medium
POLLGUT__D81070__bin,36,fa	1699/ZellerG_2014__CCIS11019776ST-4-0__bin,18,fa	0.0193523	kSGB	k__Bacteria|p__Bacteroidetes|c__Bacteroidia|o__Bacteroidales|f__Prevotellaceae|g__GGB1266|s__GGB1266_SGB1699|t__SGB1699	106	6	medium
POLLGUT__D81479__bin,70,fa	1699/ZeeviD_2015__PNP_Main_683__bin,8,fa	0.0201742	kSGB	k__Bacteria|p__Bacteroidetes|c__Bacteroidia|o__Bacteroidales|f__Prevotellaceae|g__GGB1266|s__GGB1266_SGB1699|t__SGB1699	106	6	medium
POLLGUT__D80774__bin,39,fa	1699/CosteaPI_2017__SID713B043-11-0-0__bin,31,fa	0.0226232	kSGB	k__Bacteria|p__Bacteroidetes|c__Bacteroidia|o__Bacteroidales|f__Prevotellaceae|g__GGB1266|s__GGB1266_SGB1699|t__SGB1699	106	6	low
POLLGUT__D80638__bin,24,fa	/shares/CIBIO-Storage/CM/scratch/databases/MetaRefSGB/utils/furnace/NB/bins/CM_Neuroblastoma__NB_M_CTR22__bin,23,fna	0.0101333	kSGB	k__Bacteria|p__Firmicutes|c__CFGB1355|o__OFGB1355|f__FGB1355|g__GGB3305|s__GGB3305_SGB4368|t__SGB4368	107	2	low
POLLGUT__D80533__bin,29,fa	/shares/CIBIO-Storage/CM/scratch/databases/MetaRefSGB/utils/furnace/Jan20/bins/HansenLBS_2018__SID5441-1__bin,73,fna	0.0107448	kSGB	k__Bacteria|p__Firmicutes|c__CFGB1355|o__OFGB1355|f__FGB1355|g__GGB3305|s__GGB3305_SGB4368|t__SGB4368	107	2	low
POLLGUT__D80440__bin,67,fa	/shares/CIBIO-Storage/CM/scratch/databases/MetaRefSGB/utils/furnace/Dec19_msh/bins/ForsterSC_2019__SRR5558181__bin,25,fna	0.0102256	kSGB	k__Bacteria|p__Firmicutes|c__Negativicutes|o__Acidaminococcales|f__Acidaminococcaceae|g__Acidaminococcus|s__Acidaminococcus_fermentans|t__SGB5743	108	3	low
POLLGUT__D80485__bin,73,fa	/shares/CIBIO-Storage/CM/scratch/databases/MetaRefSGB/utils/furnace/Nov20/bins/CM_argentina__ARG_M9__bin,64,fna	0.0119383	kSGB	k__Bacteria|p__Firmicutes|c__Negativicutes|o__Acidaminococcales|f__Acidaminococcaceae|g__Acidaminococcus|s__Acidaminococcus_fermentans|t__SGB5743	108	3	low
POLLGUT__D82301__bin,66,fa	/shares/CIBIO-Storage/CM/scratch/users/fabio,cumbo/MetaRefSGB_clustering/Oct19/bins/ParksDH_2017__UBA7757,fna	0.0166683	kSGB	k__Bacteria|p__Firmicutes|c__Negativicutes|o__Acidaminococcales|f__Acidaminococcaceae|g__Acidaminococcus|s__Acidaminococcus_fermentans|t__SGB5743	108	3	high
POLLGUT__D81018__bin,72,fa	5740/ChengpingW_2017__AS43raw__bin,38,fa	0.0166457	kSGB	k__Bacteria|p__Firmicutes|c__Negativicutes|o__Acidaminococcales|f__Acidaminococcaceae|g__Acidaminococcus|s__Acidaminococcus_provencensis|t__SGB5740	109	1	medium
POLLGUT__D81479__bin,79,fa	4113/ZeeviD_2015__PNP_Main_698__bin,25,fa	0.0123115	kSGB	k__Bacteria|p__Firmicutes|c__CFGB1287|o__OFGB1287|f__FGB1287|g__GGB3104|s__GGB3104_SGB4113|t__SGB4113	110	1	medium
POLLGUT__D81521__bin,12,fa	/shares/CIBIO-Storage/CM/scratch/databases/MetaRefSGB/utils/furnace/Dec19_msh/bins/GCA_900552265,fna	0.0201676	kSGB	k__Bacteria|p__Firmicutes|c__CFGB1287|o__OFGB1287|f__FGB1287|g__GGB3103|s__GGB3103_SGB4112|t__SGB4112	111	1	high
POLLGUT__D80282__bin,66,fa	1585/ZellerG_2014__CCIS94603952ST-4-0__bin,40,fa	0.0102424	kSGB	k__Bacteria|p__Bacteroidetes|c__Bacteroidia|o__Bacteroidales|f__Prevotellaceae|g__Prevotella|s__Prevotella_lascolaii|t__SGB1585	112	8	medium
POLLGUT__D81131__bin,21,fa	1585/SchirmerM_2016__G89250__bin,34,fa	0.0119018	kSGB	k__Bacteria|p__Bacteroidetes|c__Bacteroidia|o__Bacteroidales|f__Prevotellaceae|g__Prevotella|s__Prevotella_lascolaii|t__SGB1585	112	8	medium
POLLGUT__D81320__bin,28,fa	1585/XieH_2016__YSZC12003_35739__bin,3,fa	0.0147509	kSGB	k__Bacteria|p__Bacteroidetes|c__Bacteroidia|o__Bacteroidales|f__Prevotellaceae|g__Prevotella|s__Prevotella_lascolaii|t__SGB1585	112	8	low
POLLGUT__D81255__bin,26,fa	/shares/CIBIO-Storage/CM/scratch/databases/MetaRefSGB/utils/furnace/Jan20/bins/ViscontiA_2019__SID666860__bin,2,fna	0.0166004	kSGB	k__Bacteria|p__Bacteroidetes|c__Bacteroidia|o__Bacteroidales|f__Prevotellaceae|g__Prevotella|s__Prevotella_lascolaii|t__SGB1585	112	8	medium
POLLGUT__D80576__bin,38,fa	1585/LiSS_2016__FAT_020-22-84-0__bin,77,fa	0.0168905	kSGB	k__Bacteria|p__Bacteroidetes|c__Bacteroidia|o__Bacteroidales|f__Prevotellaceae|g__Prevotella|s__Prevotella_lascolaii|t__SGB1585	112	8	high
POLLGUT__D80161__bin,75,fa	1585/ZeeviD_2015__PNP_Validation_29__bin,18,fa	0.0175998	kSGB	k__Bacteria|p__Bacteroidetes|c__Bacteroidia|o__Bacteroidales|f__Prevotellaceae|g__Prevotella|s__Prevotella_lascolaii|t__SGB1585	112	8	medium
POLLGUT__D80072__bin,25,fa	/shares/CIBIO-Storage/CM/scratch/databases/MetaRefSGB/utils/furnace/Jan20/bins/ThomasAM_2019__LILT_VF73_16__bin,15,fna	0.0186627	kSGB	k__Bacteria|p__Bacteroidetes|c__Bacteroidia|o__Bacteroidales|f__Prevotellaceae|g__Prevotella|s__Prevotella_lascolaii|t__SGB1585	112	8	medium
POLLGUT__D82270__bin,36,fa	/shares/CIBIO-Storage/CM/scratch/databases/MetaRefSGB/utils/furnace/Jan20/bins/ThomasAM_2019__CRC_MR_SBJ06C_17__bin,52,fna	0.0263692	kSGB	k__Bacteria|p__Bacteroidetes|c__Bacteroidia|o__Bacteroidales|f__Prevotellaceae|g__Prevotella|s__Prevotella_lascolaii|t__SGB1585	112	8	high
POLLGUT__D82266__bin,66,fa	1586/LeChatelierE_2013__MH0200__bin,25,fa	0.0243851	kSGB	k__Bacteria|p__Bacteroidetes|c__Bacteroidia|o__Bacteroidales|f__Prevotellaceae|g__GGB1219|s__GGB1219_SGB1586|t__SGB1586	113	1	high
POLLGUT__D82275__bin,92,fa	4373/ZellerG_2014__CCIS11362406ST-4-0__bin,45,fa	0.00406595	kSGB	k__Bacteria|p__Firmicutes|c__CFGB1355|o__OFGB1355|f__FGB1355|g__GGB3306|s__GGB3306_SGB4373|t__SGB4373	114	5	medium
POLLGUT__D81565__bin,8,fa	/shares/CIBIO-Storage/CM/scratch/databases/MetaRefSGB/utils/furnace/Dec19_msh/bins/ForsterSC_2019__ERR1305905__bin,58,fna	0.00798995	kSGB	k__Bacteria|p__Firmicutes|c__CFGB1355|o__OFGB1355|f__FGB1355|g__GGB3306|s__GGB3306_SGB4373|t__SGB4373	114	5	low
POLLGUT__D81255__bin,53,fa	4373/LeChatelierE_2013__MH0313__bin,39,fa	0.00905041	kSGB	k__Bacteria|p__Firmicutes|c__CFGB1355|o__OFGB1355|f__FGB1355|g__GGB3306|s__GGB3306_SGB4373|t__SGB4373	114	5	medium
POLLGUT__D80282__bin,22,fa	4373/ZeeviD_2015__PNP_Validation_67__bin,15,fa	0.00923352	kSGB	k__Bacteria|p__Firmicutes|c__CFGB1355|o__OFGB1355|f__FGB1355|g__GGB3306|s__GGB3306_SGB4373|t__SGB4373	114	5	medium
POLLGUT__D81247__bin,69,fa	4373/KarlssonFH_2013__S278__bin,5,fa	0.00971521	kSGB	k__Bacteria|p__Firmicutes|c__CFGB1355|o__OFGB1355|f__FGB1355|g__GGB3306|s__GGB3306_SGB4373|t__SGB4373	114	5	high
POLLGUT__D81247__bin,39,fa	4208/XieH_2016__YSZC12003_35665__bin,54,fa	0.00923352	kSGB	k__Bacteria|p__Firmicutes|c__Clostridia|o__Clostridiales|f__Ruminococcaceae|g__GGB3185|s__GGB3185_SGB4208|t__SGB4208	115	2	high
POLLGUT__D81902__bin,56,fa	/shares/CIBIO-Storage/CM/scratch/databases/MetaRefSGB/utils/furnace/Jan20/bins/ThomasAM_2019__CRC_MR_SBJ25C_17__bin,15,fna	0.00943854	kSGB	k__Bacteria|p__Firmicutes|c__Clostridia|o__Clostridiales|f__Ruminococcaceae|g__GGB3185|s__GGB3185_SGB4208|t__SGB4208	115	2	high
POLLGUT__D81734__bin,5,fa	/shares/CIBIO-Storage/CM/scratch/databases/MetaRefSGB/utils/furnace/Jan20/bins/ViscontiA_2019__SID540458__bin,52,fna	0.00115232	kSGB	k__Bacteria|p__Firmicutes|c__CFGB1301|o__OFGB1301|f__FGB1301|g__GGB3121|s__GGB3121_SGB4133|t__SGB4133	116	9	high
POLLGUT__D80324__bin,30,fa	/shares/CIBIO-Storage/CM/scratch/databases/MetaRefSGB/utils/furnace/Jan20/bins/ViscontiA_2019__SID461249__bin,22,fna	0.00490172	kSGB	k__Bacteria|p__Firmicutes|c__CFGB1301|o__OFGB1301|f__FGB1301|g__GGB3121|s__GGB3121_SGB4133|t__SGB4133	116	9	high
POLLGUT__D81366__bin,29,fa	/shares/CIBIO-Storage/CM/scratch/databases/MetaRefSGB/utils/furnace/Jan20/bins/ViscontiA_2019__SID734593__bin,13,fna	0.00502939	kSGB	k__Bacteria|p__Firmicutes|c__CFGB1301|o__OFGB1301|f__FGB1301|g__GGB3121|s__GGB3121_SGB4133|t__SGB4133	116	9	medium
POLLGUT__D80579__bin,66,fa	/shares/CIBIO-Storage/CM/scratch/databases/MetaRefSGB/utils/furnace/Jan20/bins/ViscontiA_2019__SID461249__bin,22,fna	0.00702389	kSGB	k__Bacteria|p__Firmicutes|c__CFGB1301|o__OFGB1301|f__FGB1301|g__GGB3121|s__GGB3121_SGB4133|t__SGB4133	116	9	high
POLLGUT__D80556__bin,55,fa	4133/XieH_2016__YSZC12003_36587__bin,1,fa	0.00726447	kSGB	k__Bacteria|p__Firmicutes|c__CFGB1301|o__OFGB1301|f__FGB1301|g__GGB3121|s__GGB3121_SGB4133|t__SGB4133	116	9	medium
POLLGUT__D81086__bin,17,fa	/shares/CIBIO-Storage/CM/scratch/databases/MetaRefSGB/utils/furnace/Jan20/bins/ViscontiA_2019__SID461249__bin,22,fna	0.0113751	kSGB	k__Bacteria|p__Firmicutes|c__CFGB1301|o__OFGB1301|f__FGB1301|g__GGB3121|s__GGB3121_SGB4133|t__SGB4133	116	9	high
POLLGUT__D81724__bin,101,fa	/shares/CIBIO-Storage/CM/scratch/databases/MetaRefSGB/utils/furnace/Jan20/bins/ViscontiA_2019__SID461249__bin,22,fna	0.0117157	kSGB	k__Bacteria|p__Firmicutes|c__CFGB1301|o__OFGB1301|f__FGB1301|g__GGB3121|s__GGB3121_SGB4133|t__SGB4133	116	9	high
POLLGUT__D81521__bin,51,fa	/shares/CIBIO-Storage/CM/scratch/databases/MetaRefSGB/utils/furnace/Jan20/bins/ViscontiA_2019__SID734593__bin,13,fna	0.0150127	kSGB	k__Bacteria|p__Firmicutes|c__CFGB1301|o__OFGB1301|f__FGB1301|g__GGB3121|s__GGB3121_SGB4133|t__SGB4133	116	9	high
POLLGUT__D82102__bin,1,fa	/shares/CIBIO-Storage/CM/scratch/databases/MetaRefSGB/utils/furnace/Jan20/bins/ViscontiA_2019__SID332481__bin,40,fna	0.0202599	kSGB	k__Bacteria|p__Firmicutes|c__CFGB1301|o__OFGB1301|f__FGB1301|g__GGB3121|s__GGB3121_SGB4133|t__SGB4133	116	9	high
POLLGUT__D81593__bin,63,fa	/shares/CIBIO-Storage/CM/scratch/databases/MetaRefSGB/utils/furnace/Jan20/bins/HansenLBS_2018__SID5458-2__bin,2,fna	0.0243073	kSGB	k__Bacteria|p__Bacteroidetes|c__Bacteroidia|o__Bacteroidales|f__Prevotellaceae|g__Prevotella|s__Prevotella_stercorea|t__SGB1679	117	2	low
POLLGUT__D81450__bin,75,fa	1679/ZeeviD_2015__PNP_Main_418__bin,52,fa	0.028433	kSGB	k__Bacteria|p__Bacteroidetes|c__Bacteroidia|o__Bacteroidales|f__Prevotellaceae|g__Prevotella|s__Prevotella_stercorea|t__SGB1679	117	2	medium
POLLGUT__D81247__bin,105,fa	1680/RaymondF_2016__P14E7__bin,8,fa	0.00892008	kSGB	k__Bacteria|p__Bacteroidetes|c__Bacteroidia|o__Bacteroidales|f__Prevotellaceae|g__Prevotella|s__Prevotella_SGB1680|t__SGB1680	118	1	high
POLLGUT__D80427__bin,6,fa	/shares/CIBIO-Storage/CM/scratch/databases/MetaRefSGB/utils/furnace/Sep20/bins/KaurK_2020__JAS_1__bin,24,fna	0.0320207	kSGB	k__Bacteria|p__Bacteroidetes|c__Bacteroidia|o__Bacteroidales|f__Prevotellaceae|g__Prevotella|s__Prevotella_sp_885|t__SGB1677	119	1	low
POLLGUT__D80646__bin,32,fa	/shares/CIBIO-Storage/CM/scratch/databases/MetaRefSGB/utils/furnace/Nov20/NEW_BINS/bins/KimCY_2020__KIJ_genome_24128,fna	0.0147353	kSGB	k__Bacteria|p__Bacteroidetes|c__Bacteroidia|o__Bacteroidales|f__Prevotellaceae|g__GGB1248|s__GGB1248_SGB1669|t__SGB1669	120	1	low
POLLGUT__D81148__bin,10,fa	1705/LeChatelierE_2013__MH0427__bin,24,fa	0.0105176	kSGB	k__Bacteria|p__Bacteroidetes|c__Bacteroidia|o__Bacteroidales|f__Prevotellaceae|g__GGB1270|s__GGB1270_SGB1705|t__SGB1705	121	1	medium
POLLGUT__D81479__bin,5,fa	4364/NielsenHB_2014__V1_UC36_0__bin,13,fa	0.00207254	kSGB	k__Bacteria|p__Firmicutes|c__CFGB1354|o__OFGB1354|f__FGB1354|g__GGB3303|s__GGB3303_SGB4364|t__SGB4364	122	7	medium
POLLGUT__D81521__bin,24,fa	/shares/CIBIO-Storage/CM/scratch/databases/MetaRefSGB/utils/furnace/zoe/fna/AsnicarF_2020__1108__bin,81,fna	0.00238907	kSGB	k__Bacteria|p__Firmicutes|c__CFGB1354|o__OFGB1354|f__FGB1354|g__GGB3303|s__GGB3303_SGB4364|t__SGB4364	122	7	high
POLLGUT__D81097__bin,21,fa	/shares/CIBIO-Storage/CM/scratch/databases/MetaRefSGB/utils/furnace/zoe/fna/AsnicarF_2020__1345__bin,44,fna	0.00266958	kSGB	k__Bacteria|p__Firmicutes|c__CFGB1354|o__OFGB1354|f__FGB1354|g__GGB3303|s__GGB3303_SGB4364|t__SGB4364	122	7	high
POLLGUT__D82102__bin,74,fa	4364/NielsenHB_2014__V1_UC36_0__bin,13,fa	0.00300039	kSGB	k__Bacteria|p__Firmicutes|c__CFGB1354|o__OFGB1354|f__FGB1354|g__GGB3303|s__GGB3303_SGB4364|t__SGB4364	122	7	high
POLLGUT__D81724__bin,26,fa	/shares/CIBIO-Storage/CM/scratch/databases/MetaRefSGB/utils/furnace/zoe/fna/AsnicarF_2020__1108__bin,81,fna	0.00302611	kSGB	k__Bacteria|p__Firmicutes|c__CFGB1354|o__OFGB1354|f__FGB1354|g__GGB3303|s__GGB3303_SGB4364|t__SGB4364	122	7	high
POLLGUT__D81902__bin,37,fa	/shares/CIBIO-Storage/CM/scratch/databases/MetaRefSGB/utils/furnace/Nov20/NEW_BINS/bins/KimCY_2020__KIJ_genome_12200,fna	0.0143998	kSGB	k__Bacteria|p__Firmicutes|c__CFGB1354|o__OFGB1354|f__FGB1354|g__GGB3303|s__GGB3303_SGB4364|t__SGB4364	122	7	high
POLLGUT__D80047__bin,49,fa	4364/CosteaPI_2017__SID713B066-11-0-0__bin,62,fa	0.0220908	kSGB	k__Bacteria|p__Firmicutes|c__CFGB1354|o__OFGB1354|f__FGB1354|g__GGB3303|s__GGB3303_SGB4364|t__SGB4364	122	7	medium
POLLGUT__D80774__bin,53,fa	3926/LiSS_2016__FAT_010-22-14-0__bin,14,fa	0.0104113	kSGB	k__Bacteria|p__Firmicutes|c__CFGB1195|o__OFGB1195|f__FGB1195|g__GGB2949|s__GGB2949_SGB3926|t__SGB3926	123	9	low
POLLGUT__D80641__bin,64,fa	3926/LiSS_2016__FAT_010-22-14-0__bin,14,fa	0.0152723	kSGB	k__Bacteria|p__Firmicutes|c__CFGB1195|o__OFGB1195|f__FGB1195|g__GGB2949|s__GGB2949_SGB3926|t__SGB3926	123	9	low
POLLGUT__D80703__bin,29,fa	3926/LiSS_2016__FAT_010-22-14-0__bin,14,fa	0.0220979	kSGB	k__Bacteria|p__Firmicutes|c__CFGB1195|o__OFGB1195|f__FGB1195|g__GGB2949|s__GGB2949_SGB3926|t__SGB3926	123	9	low
POLLGUT__D80320__bin,81,fa	3926/ZellerG_2014__CCIS16383318ST-4-0__bin,46,fa	0.0221835	kSGB	k__Bacteria|p__Firmicutes|c__CFGB1195|o__OFGB1195|f__FGB1195|g__GGB2949|s__GGB2949_SGB3926|t__SGB3926	123	9	high
POLLGUT__D80665__bin,66,fa	3926/LiSS_2016__FAT_010-22-14-0__bin,14,fa	0.0225942	kSGB	k__Bacteria|p__Firmicutes|c__CFGB1195|o__OFGB1195|f__FGB1195|g__GGB2949|s__GGB2949_SGB3926|t__SGB3926	123	9	low
POLLGUT__D82288__bin,76,fa	3926/ZellerG_2014__CCIS77252613ST-4-0__bin,65,fa	0.0228717	kSGB	k__Bacteria|p__Firmicutes|c__CFGB1195|o__OFGB1195|f__FGB1195|g__GGB2949|s__GGB2949_SGB3926|t__SGB3926	123	9	high
POLLGUT__D81479__bin,30,fa	/shares/CIBIO-Storage/CM/scratch/databases/MetaRefSGB/utils/furnace/NB/bins/CM_Neuroblastoma__NB_M_PZ12__bin,63,fna	0.0236929	kSGB	k__Bacteria|p__Firmicutes|c__CFGB1195|o__OFGB1195|f__FGB1195|g__GGB2949|s__GGB2949_SGB3926|t__SGB3926	123	9	medium
POLLGUT__D81622__bin,66,fa	3926/ZellerG_2014__CCIS77252613ST-4-0__bin,65,fa	0.024052	kSGB	k__Bacteria|p__Firmicutes|c__CFGB1195|o__OFGB1195|f__FGB1195|g__GGB2949|s__GGB2949_SGB3926|t__SGB3926	123	9	low
POLLGUT__D81336__bin,30,fa	3926/ZellerG_2014__CCIS77252613ST-4-0__bin,65,fa	0.035622	kSGB	k__Bacteria|p__Firmicutes|c__CFGB1195|o__OFGB1195|f__FGB1195|g__GGB2949|s__GGB2949_SGB3926|t__SGB3926	123	9	high
POLLGUT__D80646__bin,82,fa	5066/LeChatelierE_2013__MH0124__bin,29,fa	0.00740957	kSGB	k__Bacteria|p__Firmicutes|c__Clostridia|o__Clostridiales|f__Lachnospiraceae|g__GGB3733|s__GGB3733_SGB5066|t__SGB5066	124	2	low
POLLGUT__D81154__bin,79,fa	5066/NielsenHB_2014__MH0145__bin,32,fa	0.0120528	kSGB	k__Bacteria|p__Firmicutes|c__Clostridia|o__Clostridiales|f__Lachnospiraceae|g__GGB3733|s__GGB3733_SGB5066|t__SGB5066	124	2	medium
POLLGUT__D80498__bin,19,fa	/shares/CIBIO-Storage/CM/scratch/databases/MetaRefSGB/utils/furnace/Feb20/bins/AndersonLC_2020__RMAG717,fna	0.0167024	kSGB	k__Bacteria|p__Actinobacteria|c__Coriobacteriia|o__Coriobacteriales|f__Atopobiaceae|g__GGB9369|s__GGB9369_SGB14350|t__SGB14350	125	2	medium
POLLGUT__D80912__bin,19,fa	/shares/CIBIO-Storage/CM/scratch/users/fabio,cumbo/MetaRefSGB_clustering/Nov19/bins/StewartRD_2018__10677_0054_idba__bin,77,fna	0.020889	kSGB	k__Bacteria|p__Actinobacteria|c__Coriobacteriia|o__Coriobacteriales|f__Atopobiaceae|g__GGB9369|s__GGB9369_SGB14350|t__SGB14350	125	2	medium
POLLGUT__D80413__bin,27,fa	/shares/CIBIO-Storage/CM/scratch/users/fabio,cumbo/MetaRefSGB_clustering/Jun19_ref/bins/GCA_003472745,fna	0.00144126	kSGB	k__Bacteria|p__Firmicutes|c__Clostridia|o__Clostridiales|f__Clostridiales_Family_XIII_Incertae_Sedis|g__Emergencia|s__Emergencia_timonensis|t__SGB3970	126	2	low
POLLGUT__D80320__bin,31,fa	/shares/CIBIO-Storage/CM/scratch/users/fabio,cumbo/MetaRefSGB_clustering/Sep19_ref/bins/GCA_900086585,fna	0.00276224	kSGB	k__Bacteria|p__Firmicutes|c__Clostridia|o__Clostridiales|f__Clostridiales_Family_XIII_Incertae_Sedis|g__Emergencia|s__Emergencia_timonensis|t__SGB3970	126	2	high
POLLGUT__D81332__bin,64,fa	1024/ZeeviD_2015__PNP_Main_623__bin,9,fa	0.0165552	kSGB	k__Bacteria|p__Firmicutes|c__CFGB343|o__OFGB343|f__FGB343|g__GGB781|s__GGB781_SGB1024|t__SGB1024	127	3	medium
POLLGUT__D80060__bin,25,fa	/shares/CIBIO-Storage/CM/scratch/databases/MetaRefSGB/utils/furnace/zoe/fna/AsnicarF_2020__1449__bin,72,fna	0.0169938	kSGB	k__Bacteria|p__Firmicutes|c__CFGB343|o__OFGB343|f__FGB343|g__GGB781|s__GGB781_SGB1024|t__SGB1024	127	3	medium
POLLGUT__D81469__bin,56,fa	1024/LiJ_2014__O2,UC29-1__bin,44,fa	0.0226961	kSGB	k__Bacteria|p__Firmicutes|c__CFGB343|o__OFGB343|f__FGB343|g__GGB781|s__GGB781_SGB1024|t__SGB1024	127	3	medium
POLLGUT__D81552__bin,26,fa	/shares/CIBIO-Storage/CM/scratch/databases/MetaRefSGB/utils/furnace/Jan20/bins/ViscontiA_2019__SID798365__bin,16,fna	0.00862318	kSGB	k__Bacteria|p__Firmicutes|c__Negativicutes|o__Acidaminococcales|f__Acidaminococcaceae|g__GGB4239|s__GGB4239_SGB5731|t__SGB5731	128	3	low
POLLGUT__D81456__bin,83,fa	5731/RaymondF_2016__P10E0__bin,63,fa	0.0137836	kSGB	k__Bacteria|p__Firmicutes|c__Negativicutes|o__Acidaminococcales|f__Acidaminococcaceae|g__GGB4239|s__GGB4239_SGB5731|t__SGB5731	128	3	medium
POLLGUT__D81039__bin,71,fa	/shares/CIBIO-Storage/CM/scratch/databases/MetaRefSGB/utils/furnace/Jan20/bins/ViscontiA_2019__SID818206__bin,5,fna	0.0145231	kSGB	k__Bacteria|p__Firmicutes|c__Negativicutes|o__Acidaminococcales|f__Acidaminococcaceae|g__GGB4239|s__GGB4239_SGB5731|t__SGB5731	128	3	medium
POLLGUT__D82148__bin,72,fa	/shares/CIBIO-Storage/CM/scratch/databases/MetaRefSGB/utils/furnace/NB/bins/CM_Neuroblastoma__NB_M_CTR54__bin,36,fna	0.00429198	kSGB	k__Bacteria|p__Firmicutes|c__CFGB1227|o__OFGB1227|f__FGB1227|g__GGB3001|s__GGB3001_SGB3992|t__SGB3992	129	3	medium
POLLGUT__D81045__bin,62,fa	3992/LiJ_2014__V1,UC60-0__bin,45,fa	0.00482238	kSGB	k__Bacteria|p__Firmicutes|c__CFGB1227|o__OFGB1227|f__FGB1227|g__GGB3001|s__GGB3001_SGB3992|t__SGB3992	129	3	medium
POLLGUT__D80576__bin,32,fa	3992/LiJ_2014__V1,UC60-0__bin,45,fa	0.019679	kSGB	k__Bacteria|p__Firmicutes|c__CFGB1227|o__OFGB1227|f__FGB1227|g__GGB3001|s__GGB3001_SGB3992|t__SGB3992	129	3	high
POLLGUT__D80657__bin,79,fa	/shares/CIBIO-Storage/CM/scratch/databases/MetaRefSGB/utils/furnace/Jan20/bins/HansenLBS_2018__SID5479-4__bin,92,fna	0.00976033	kSGB	k__Bacteria|p__Bacteroidetes|c__CFGB658|o__OFGB658|f__FGB658|g__GGB1627|s__GGB1627_SGB2227|t__SGB2227	130	3	low
POLLGUT__D81426__bin,54,fa	2227/FengQ_2015__SID530054__bin,30,fa	0.00987563	kSGB	k__Bacteria|p__Bacteroidetes|c__CFGB658|o__OFGB658|f__FGB658|g__GGB1627|s__GGB1627_SGB2227|t__SGB2227	130	3	medium
POLLGUT__D80535__bin,20,fa	2227/VogtmannE_2016__MMRS93508324ST-27-0-0__bin,79,fa	0.0157408	kSGB	k__Bacteria|p__Bacteroidetes|c__CFGB658|o__OFGB658|f__FGB658|g__GGB1627|s__GGB1627_SGB2227|t__SGB2227	130	3	low
POLLGUT__D82271__bin,57,fa	2230/CosteaPI_2017__mickey2-11-0-0__bin,55,fa	0.00731513	kSGB	k__Bacteria|p__Bacteroidetes|c__CFGB658|o__OFGB658|f__FGB658|g__GGB1627|s__GGB1627_SGB2230|t__SGB2230	131	2	medium
POLLGUT__D80487__bin,55,fa	2230/FengQ_2015__SID31223__bin,4,fa	0.0153524	kSGB	k__Bacteria|p__Bacteroidetes|c__CFGB658|o__OFGB658|f__FGB658|g__GGB1627|s__GGB1627_SGB2230|t__SGB2230	131	2	low
POLLGUT__D80774__bin,51,fa	/shares/CIBIO-Storage/CM/scratch/databases/MetaRefSGB/utils/furnace/Jan20/bins/ViscontiA_2019__SID308499__bin,47,fna	0.015235	kSGB	k__Bacteria|p__Bacteroidetes|c__CFGB658|o__OFGB658|f__FGB658|g__GGB1627|s__GGB1627_SGB2229|t__SGB2229	132	1	low
POLLGUT__D81247__bin,51,fa	/shares/CIBIO-Storage/CM/scratch/databases/MetaRefSGB/utils/furnace/zoe/fna/AsnicarF_2020__1460__bin,105,fna	0.0182706	kSGB	k__Bacteria|p__Bacteroidetes|c__CFGB658|o__OFGB658|f__FGB658|g__GGB1630|s__GGB1630_SGB2238|t__SGB2238	133	2	high
POLLGUT__D81285__bin,13,fa	GCA_000435075,fna	0.0238986	kSGB	k__Bacteria|p__Bacteroidetes|c__CFGB658|o__OFGB658|f__FGB658|g__GGB1630|s__GGB1630_SGB2238|t__SGB2238	133	2	medium
POLLGUT__D81479__bin,91,fa	/shares/CIBIO-Storage/CM/scratch/databases/MetaRefSGB/utils/furnace/Sep20/bins/KeohaneDM_2020__Travel038__bin,6,fna	0.0298605	kSGB	k__Bacteria|p__Bacteroidetes|c__CFGB658|o__OFGB658|f__FGB658|g__GGB1632|s__GGB1632_SGB2240|t__SGB2240	134	3	medium
POLLGUT__D80535__bin,77,fa	2240/ZellerG_2014__CCIS54027808ST-4-0__bin,33,fa	0.0305785	kSGB	k__Bacteria|p__Bacteroidetes|c__CFGB658|o__OFGB658|f__FGB658|g__GGB1632|s__GGB1632_SGB2240|t__SGB2240	134	3	low
POLLGUT__D80419__bin,75,fa	/shares/CIBIO-Storage/CM/scratch/databases/MetaRefSGB/utils/furnace/Jan20/bins/WirbelJ_2018__CCMD89306485ST-11-0__bin,53,fna	0.035226	kSGB	k__Bacteria|p__Bacteroidetes|c__CFGB658|o__OFGB658|f__FGB658|g__GGB1632|s__GGB1632_SGB2240|t__SGB2240	134	3	low
POLLGUT__D80010__bin,14,fa	/shares/CIBIO-Storage/CM/scratch/databases/MetaRefSGB/utils/furnace/Jan20/bins/SharonG_2019__SAMEA5322282__bin,2,fna	0.00129874	kSGB	k__Bacteria|p__Verrucomicrobia|c__Verrucomicrobiae|o__Verrucomicrobiales|f__Akkermansiaceae|g__Akkermansia|s__Akkermansia_sp_KLE1605|t__SGB9224	135	6	medium
POLLGUT__D82064__bin,44,fa	9223/XieH_2016__YSZC12003_35665__bin,48,fa	0.00147252	kSGB	k__Bacteria|p__Verrucomicrobia|c__Verrucomicrobiae|o__Verrucomicrobiales|f__Akkermansiaceae|g__Akkermansia|s__Akkermansia_sp_BIOML_A40|t__SGB9223	135	6	medium
POLLGUT__D81255__bin,58,fa	/shares/CIBIO-Storage/CM/scratch/databases/MetaRefSGB/utils/furnace/Jan20/bins/MehtaRS_2018__SID15721911_SF08__bin,22,fna	0.00154308	kSGB	k__Bacteria|p__Verrucomicrobia|c__Verrucomicrobiae|o__Verrucomicrobiales|f__Akkermansiaceae|g__Akkermansia|s__Akkermansia_sp_BIOML_A40|t__SGB9223	135	6	medium
POLLGUT__D81285__bin,15,fa	/shares/CIBIO-Storage/CM/scratch/databases/MetaRefSGB/utils/furnace/Nov20/NEW_BINS/bins/KimCY_2020__KIJ_genome_3300,fna	0.00178842	kSGB	k__Bacteria|p__Verrucomicrobia|c__Verrucomicrobiae|o__Verrucomicrobiales|f__Akkermansiaceae|g__Akkermansia|s__Akkermansia_sp_BIOML_A40|t__SGB9223	135	6	medium
POLLGUT__D81479__bin,95,fa	9223/XieH_2016__YSZC12003_35665__bin,48,fa	0.0019567	kSGB	k__Bacteria|p__Verrucomicrobia|c__Verrucomicrobiae|o__Verrucomicrobiales|f__Akkermansiaceae|g__Akkermansia|s__Akkermansia_sp_BIOML_A40|t__SGB9223	135	6	medium
POLLGUT__D80576__bin,37,fa	9224/VogtmannE_2016__MMRS64281551ST-27-0-0__bin,25,fa	0.00269199	kSGB	k__Bacteria|p__Verrucomicrobia|c__Verrucomicrobiae|o__Verrucomicrobiales|f__Akkermansiaceae|g__Akkermansia|s__Akkermansia_sp_KLE1605|t__SGB9224	135	6	high
POLLGUT__D80058__bin,83,fa	9228/XieH_2016__YSZC12003_37268R1__bin,28,fa	0.000913683	kSGB	k__Bacteria|p__Verrucomicrobia|c__Verrucomicrobiae|o__Verrucomicrobiales|f__Akkermansiaceae|g__Akkermansia|s__Akkermansia_muciniphila|t__SGB9228	136	21	medium
POLLGUT__D80194__bin,78,fa	9228/ZeeviD_2015__PNP_Main_135__bin,21,fa	0.000986933	kSGB	k__Bacteria|p__Verrucomicrobia|c__Verrucomicrobiae|o__Verrucomicrobiales|f__Akkermansiaceae|g__Akkermansia|s__Akkermansia_muciniphila|t__SGB9228	136	21	medium
POLLGUT__D80324__bin,74,fa	/shares/CIBIO-Storage/CM/scratch/databases/MetaRefSGB/utils/furnace/zoe/fna/AsnicarF_2020__1294__bin,6,fna	0.000991997	kSGB	k__Bacteria|p__Verrucomicrobia|c__Verrucomicrobiae|o__Verrucomicrobiales|f__Akkermansiaceae|g__Akkermansia|s__Akkermansia_muciniphila|t__SGB9228	136	21	high
POLLGUT__D80413__bin,21,fa	/shares/CIBIO-Storage/CM/scratch/databases/MetaRefSGB/utils/furnace/Jan20/bins/MehtaRS_2018__SID20029305_SF08__bin,10,fna	0.00102749	kSGB	k__Bacteria|p__Verrucomicrobia|c__Verrucomicrobiae|o__Verrucomicrobiales|f__Akkermansiaceae|g__Akkermansia|s__Akkermansia_muciniphila|t__SGB9228	136	21	low
POLLGUT__D81377__bin,2,fa	/shares/CIBIO-Storage/CM/scratch/databases/MetaRefSGB/utils/furnace/Jan20/bins/HMP2__C3005C19__bin,16,fna	0.00133749	kSGB	k__Bacteria|p__Verrucomicrobia|c__Verrucomicrobiae|o__Verrucomicrobiales|f__Akkermansiaceae|g__Akkermansia|s__Akkermansia_muciniphila|t__SGB9228	136	21	high
POLLGUT__D82102__bin,77,fa	/shares/CIBIO-Storage/CM/scratch/databases/MetaRefSGB/utils/furnace/Jan20/bins/HMP2__C3005C19__bin,16,fna	0.00143086	kSGB	k__Bacteria|p__Verrucomicrobia|c__Verrucomicrobiae|o__Verrucomicrobiales|f__Akkermansiaceae|g__Akkermansia|s__Akkermansia_muciniphila|t__SGB9228	136	21	high
POLLGUT__D81571__bin,38,fa	/shares/CIBIO-Storage/CM/scratch/databases/MetaRefSGB/utils/furnace/Jan20/bins/ViscontiA_2019__SID815494__bin,20,fna	0.0016192	kSGB	k__Bacteria|p__Verrucomicrobia|c__Verrucomicrobiae|o__Verrucomicrobiales|f__Akkermansiaceae|g__Akkermansia|s__Akkermansia_muciniphila|t__SGB9228	136	21	low
POLLGUT__D82136__bin,19,fa	9228/LoombaR_2017__SID0006_evh__bin,57,fa	0.00171153	kSGB	k__Bacteria|p__Verrucomicrobia|c__Verrucomicrobiae|o__Verrucomicrobiales|f__Akkermansiaceae|g__Akkermansia|s__Akkermansia_muciniphila|t__SGB9228	136	21	high
POLLGUT__D82263__bin,10,fa	/shares/CIBIO-Storage/CM/scratch/databases/MetaRefSGB/utils/furnace/zoe/fna/AsnicarF_2020__1164__bin,109,fna	0.00190042	kSGB	k__Bacteria|p__Verrucomicrobia|c__Verrucomicrobiae|o__Verrucomicrobiales|f__Akkermansiaceae|g__Akkermansia|s__Akkermansia_muciniphila|t__SGB9228	136	21	medium
POLLGUT__D81061__bin,8,fa	9228/VogtmannE_2016__MMRS92544445ST-27-0-0__bin,38,fa	0.00197819	kSGB	k__Bacteria|p__Verrucomicrobia|c__Verrucomicrobiae|o__Verrucomicrobiales|f__Akkermansiaceae|g__Akkermansia|s__Akkermansia_muciniphila|t__SGB9228	136	21	medium
POLLGUT__D81619__bin,11,fa	9228/KarlssonFH_2013__S495__bin,63,fa	0.00198088	kSGB	k__Bacteria|p__Verrucomicrobia|c__Verrucomicrobiae|o__Verrucomicrobiales|f__Akkermansiaceae|g__Akkermansia|s__Akkermansia_muciniphila|t__SGB9228	136	21	low
POLLGUT__D81734__bin,18,fa	9228/HMP_2012__SRS048870__bin,7,fa	0.00216198	kSGB	k__Bacteria|p__Verrucomicrobia|c__Verrucomicrobiae|o__Verrucomicrobiales|f__Akkermansiaceae|g__Akkermansia|s__Akkermansia_muciniphila|t__SGB9228	136	21	high
POLLGUT__D81941__bin,23,fa	9228/VincentC_2016__MM090,2__bin,24,fa	0.00248298	kSGB	k__Bacteria|p__Verrucomicrobia|c__Verrucomicrobiae|o__Verrucomicrobiales|f__Akkermansiaceae|g__Akkermansia|s__Akkermansia_muciniphila|t__SGB9228	136	21	high
POLLGUT__D81414__bin,76,fa	/shares/CIBIO-Storage/CM/scratch/databases/MetaRefSGB/utils/furnace/zoe/fna/AsnicarF_2020__1164__bin,109,fna	0.0039691	kSGB	k__Bacteria|p__Verrucomicrobia|c__Verrucomicrobiae|o__Verrucomicrobiales|f__Akkermansiaceae|g__Akkermansia|s__Akkermansia_muciniphila|t__SGB9228	136	21	medium
POLLGUT__D80353__bin,25,fa	9228/LiuW_2016__SRR3993035__bin,51,fa	0.00476231	kSGB	k__Bacteria|p__Verrucomicrobia|c__Verrucomicrobiae|o__Verrucomicrobiales|f__Akkermansiaceae|g__Akkermansia|s__Akkermansia_muciniphila|t__SGB9228	136	21	low
POLLGUT__D80542__bin,6,fa	9228/BackhedF_2015__SID345_4M__bin,8,fa	0.00501659	kSGB	k__Bacteria|p__Verrucomicrobia|c__Verrucomicrobiae|o__Verrucomicrobiales|f__Akkermansiaceae|g__Akkermansia|s__Akkermansia_muciniphila|t__SGB9228	136	21	low
POLLGUT__D80144__bin,90,fa	9228/VogtmannE_2016__MMRS41711735ST-27-0-0__bin,14,fa	0.00587184	kSGB	k__Bacteria|p__Verrucomicrobia|c__Verrucomicrobiae|o__Verrucomicrobiales|f__Akkermansiaceae|g__Akkermansia|s__Akkermansia_muciniphila|t__SGB9228	136	21	medium
POLLGUT__D82068__bin,17,fa	9228/LiJ_2017__H2M513933__bin,42,fa	0.0064996	kSGB	k__Bacteria|p__Verrucomicrobia|c__Verrucomicrobiae|o__Verrucomicrobiales|f__Akkermansiaceae|g__Akkermansia|s__Akkermansia_muciniphila|t__SGB9228	136	21	medium
POLLGUT__D81045__bin,39,fa	/shares/CIBIO-Storage/CM/scratch/databases/MetaRefSGB/utils/furnace/zoe/fna/AsnicarF_2020__1209__bin,60,fna	0.0104368	kSGB	k__Bacteria|p__Verrucomicrobia|c__Verrucomicrobiae|o__Verrucomicrobiales|f__Akkermansiaceae|g__Akkermansia|s__Akkermansia_muciniphila|t__SGB9228	136	21	medium
POLLGUT__D80042__bin,14,fa	/shares/CIBIO-Storage/CM/scratch/databases/MetaRefSGB/utils/furnace/Nov20/NEW_BINS/bins/KimCY_2020__KIJ_genome_4599,fna	0.0154381	kSGB	k__Bacteria|p__Verrucomicrobia|c__Verrucomicrobiae|o__Verrucomicrobiales|f__Akkermansiaceae|g__Akkermansia|s__Akkermansia_muciniphila|t__SGB9228	136	21	medium
POLLGUT__D82275__bin,56,fa	/shares/CIBIO-Storage/CM/scratch/databases/MetaRefSGB/utils/furnace/zoe/fna/AsnicarF_2020__1269__bin,100,fna	0.0173065	kSGB	k__Bacteria|p__Verrucomicrobia|c__Verrucomicrobiae|o__Verrucomicrobiales|f__Akkermansiaceae|g__Akkermansia|s__Akkermansia_muciniphila|t__SGB9228	136	21	medium
POLLGUT__D81294__bin,70,fa	9226/QinJ_2012__T2D-064__bin,9,fa	0.000833235	kSGB	k__Bacteria|p__Verrucomicrobia|c__Verrucomicrobiae|o__Verrucomicrobiales|f__Akkermansiaceae|g__Akkermansia|s__Akkermansia_muciniphila|t__SGB9226	137	82	medium
POLLGUT__D80438__bin,12,fa	/shares/CIBIO-Storage/CM/scratch/databases/MetaRefSGB/utils/furnace/zoe/fna/AsnicarF_2020__206__bin,78,fna	0.000896051	kSGB	k__Bacteria|p__Verrucomicrobia|c__Verrucomicrobiae|o__Verrucomicrobiales|f__Akkermansiaceae|g__Akkermansia|s__Akkermansia_muciniphila|t__SGB9226	137	82	low
POLLGUT__D80544__bin,55,fa	/shares/CIBIO-Storage/CM/scratch/databases/MetaRefSGB/utils/furnace/Jan20/bins/BiY_2017__WT-14w__bin,70,fna	0.000913683	kSGB	k__Bacteria|p__Verrucomicrobia|c__Verrucomicrobiae|o__Verrucomicrobiales|f__Akkermansiaceae|g__Akkermansia|s__Akkermansia_muciniphila|t__SGB9226	137	82	low
POLLGUT__D81521__bin,108,fa	/shares/CIBIO-Storage/CM/scratch/users/fabio,cumbo/MetaRefSGB_clustering/Nov19/bins/LuW_2019__S_7G48__bin,465,fna	0.00116255	kSGB	k__Bacteria|p__Verrucomicrobia|c__Verrucomicrobiae|o__Verrucomicrobiales|f__Akkermansiaceae|g__Akkermansia|s__Akkermansia_muciniphila|t__SGB9226	137	82	high
POLLGUT__D80343__bin,24,fa	/shares/CIBIO-Storage/CM/scratch/databases/MetaRefSGB/utils/furnace/zoe/fna/AsnicarF_2020__1523__bin,6,fna	0.0011856	kSGB	k__Bacteria|p__Verrucomicrobia|c__Verrucomicrobiae|o__Verrucomicrobiales|f__Akkermansiaceae|g__Akkermansia|s__Akkermansia_muciniphila|t__SGB9226	137	82	low
POLLGUT__D80440__bin,16,fa	/shares/CIBIO-Storage/CM/scratch/databases/MetaRefSGB/utils/furnace/Jan20/bins/ViscontiA_2019__SID750275__bin,19,fna	0.00125493	kSGB	k__Bacteria|p__Verrucomicrobia|c__Verrucomicrobiae|o__Verrucomicrobiales|f__Akkermansiaceae|g__Akkermansia|s__Akkermansia_muciniphila|t__SGB9226	137	82	low
POLLGUT__D81032__bin,85,fa	/shares/CIBIO-Storage/CM/scratch/databases/MetaRefSGB/utils/furnace/Nov20/NEW_BINS/bins/KimCY_2020__KIJ_genome_21276,fna	0.00129616	kSGB	k__Bacteria|p__Verrucomicrobia|c__Verrucomicrobiae|o__Verrucomicrobiales|f__Akkermansiaceae|g__Akkermansia|s__Akkermansia_muciniphila|t__SGB9226	137	82	high
POLLGUT__D81728__bin,62,fa	/shares/CIBIO-Storage/CM/scratch/databases/MetaRefSGB/utils/furnace/zoe/fna/AsnicarF_2020__1272__bin,40,fna	0.00132198	kSGB	k__Bacteria|p__Verrucomicrobia|c__Verrucomicrobiae|o__Verrucomicrobiales|f__Akkermansiaceae|g__Akkermansia|s__Akkermansia_muciniphila|t__SGB9226	137	82	high
POLLGUT__D80665__bin,75,fa	/shares/CIBIO-Storage/CM/scratch/databases/MetaRefSGB/utils/furnace/Jan20/bins/ThomasAM_2019__LILT_VF192_T017__bin,28,fna	0.00136078	kSGB	k__Bacteria|p__Verrucomicrobia|c__Verrucomicrobiae|o__Verrucomicrobiales|f__Akkermansiaceae|g__Akkermansia|s__Akkermansia_muciniphila|t__SGB9226	137	82	low
POLLGUT__D80590__bin,27,fa	9226/ZeeviD_2015__PNP_Main_195__bin,64,fa	0.0013867	kSGB	k__Bacteria|p__Verrucomicrobia|c__Verrucomicrobiae|o__Verrucomicrobiales|f__Akkermansiaceae|g__Akkermansia|s__Akkermansia_muciniphila|t__SGB9226	137	82	medium
POLLGUT__D81350__bin,61,fa	9226/XieH_2016__YSZC12003_37285__bin,41,fa	0.00142306	kSGB	k__Bacteria|p__Verrucomicrobia|c__Verrucomicrobiae|o__Verrucomicrobiales|f__Akkermansiaceae|g__Akkermansia|s__Akkermansia_muciniphila|t__SGB9226	137	82	high
POLLGUT__D81770__bin,35,fa	/shares/CIBIO-Storage/CM/scratch/databases/MetaRefSGB/utils/furnace/Jan20/bins/ViscontiA_2019__SID571342__bin,32,fna	0.00144387	kSGB	k__Bacteria|p__Verrucomicrobia|c__Verrucomicrobiae|o__Verrucomicrobiales|f__Akkermansiaceae|g__Akkermansia|s__Akkermansia_muciniphila|t__SGB9226	137	82	low
POLLGUT__D80561__bin,70,fa	/shares/CIBIO-Storage/CM/scratch/databases/MetaRefSGB/utils/furnace/NB/bins/CM_Neuroblastoma__NB_M_CTR22__bin,39,fna	0.00145428	kSGB	k__Bacteria|p__Verrucomicrobia|c__Verrucomicrobiae|o__Verrucomicrobiales|f__Akkermansiaceae|g__Akkermansia|s__Akkermansia_muciniphila|t__SGB9226	137	82	high
POLLGUT__D81754__bin,33,fa	/shares/CIBIO-Storage/CM/scratch/databases/MetaRefSGB/utils/furnace/Jan20/bins/ViscontiA_2019__SID960975__bin,39,fna	0.00156929	kSGB	k__Bacteria|p__Verrucomicrobia|c__Verrucomicrobiae|o__Verrucomicrobiales|f__Akkermansiaceae|g__Akkermansia|s__Akkermansia_muciniphila|t__SGB9226	137	82	low
POLLGUT__D81932__bin,45,fa	/shares/CIBIO-Storage/CM/scratch/databases/MetaRefSGB/utils/furnace/Jan20/bins/ViscontiA_2019__SID825572__bin,4,fna	0.00163499	kSGB	k__Bacteria|p__Verrucomicrobia|c__Verrucomicrobiae|o__Verrucomicrobiales|f__Akkermansiaceae|g__Akkermansia|s__Akkermansia_muciniphila|t__SGB9226	137	82	high
POLLGUT__D80422__bin,25,fa	9226/KosticAD_2015__PRJNA231909,3108096__bin,12,fa	0.00166398	kSGB	k__Bacteria|p__Verrucomicrobia|c__Verrucomicrobiae|o__Verrucomicrobiales|f__Akkermansiaceae|g__Akkermansia|s__Akkermansia_muciniphila|t__SGB9226	137	82	low
POLLGUT__D81606__bin,69,fa	/shares/CIBIO-Storage/CM/scratch/users/fabio,cumbo/MetaRefSGB_clustering/Nov19/bins/LuW_2019__S_7G48__bin,465,fna	0.00166398	kSGB	k__Bacteria|p__Verrucomicrobia|c__Verrucomicrobiae|o__Verrucomicrobiales|f__Akkermansiaceae|g__Akkermansia|s__Akkermansia_muciniphila|t__SGB9226	137	82	low
POLLGUT__D80331__bin,53,fa	9226/FengQ_2015__SID31872__bin,5,fa	0.00167981	kSGB	k__Bacteria|p__Verrucomicrobia|c__Verrucomicrobiae|o__Verrucomicrobiales|f__Akkermansiaceae|g__Akkermansia|s__Akkermansia_muciniphila|t__SGB9226	137	82	medium
POLLGUT__D82269__bin,9,fa	/shares/CIBIO-Storage/CM/scratch/databases/MetaRefSGB/utils/furnace/Nov20/NEW_BINS/bins/KimCY_2020__KIJ_genome_19306,fna	0.00170888	kSGB	k__Bacteria|p__Verrucomicrobia|c__Verrucomicrobiae|o__Verrucomicrobiales|f__Akkermansiaceae|g__Akkermansia|s__Akkermansia_muciniphila|t__SGB9226	137	82	low
POLLGUT__D81002__bin,50,fa	9226/XieH_2016__YSZC12003_36534__bin,38,fa	0.00173535	kSGB	k__Bacteria|p__Verrucomicrobia|c__Verrucomicrobiae|o__Verrucomicrobiales|f__Akkermansiaceae|g__Akkermansia|s__Akkermansia_muciniphila|t__SGB9226	137	82	medium
POLLGUT__D80703__bin,79,fa	/shares/CIBIO-Storage/CM/scratch/databases/MetaRefSGB/utils/furnace/Jan20/bins/ThomasAM_2019__LILT_VF192_T017__bin,28,fna	0.001738	kSGB	k__Bacteria|p__Verrucomicrobia|c__Verrucomicrobiae|o__Verrucomicrobiales|f__Akkermansiaceae|g__Akkermansia|s__Akkermansia_muciniphila|t__SGB9226	137	82	low
POLLGUT__D82091__bin,17,fa	9226/RaymondF_2016__P21E7__bin,34,fa	0.00175391	kSGB	k__Bacteria|p__Verrucomicrobia|c__Verrucomicrobiae|o__Verrucomicrobiales|f__Akkermansiaceae|g__Akkermansia|s__Akkermansia_muciniphila|t__SGB9226	137	82	high
POLLGUT__D81773__bin,58,fa	/shares/CIBIO-Storage/CM/scratch/databases/MetaRefSGB/utils/furnace/Jan20/bins/ViscontiA_2019__SID166107__bin,28,fna	0.00182567	kSGB	k__Bacteria|p__Verrucomicrobia|c__Verrucomicrobiae|o__Verrucomicrobiales|f__Akkermansiaceae|g__Akkermansia|s__Akkermansia_muciniphila|t__SGB9226	137	82	high
POLLGUT__D82271__bin,22,fa	9226/YuJ_2015__SZAXPI017466-84__bin,52,fa	0.00183633	kSGB	k__Bacteria|p__Verrucomicrobia|c__Verrucomicrobiae|o__Verrucomicrobiales|f__Akkermansiaceae|g__Akkermansia|s__Akkermansia_muciniphila|t__SGB9226	137	82	medium
POLLGUT__D81366__bin,98,fa	/shares/CIBIO-Storage/CM/scratch/databases/MetaRefSGB/utils/furnace/zoe/fna/AsnicarF_2020__413__bin,66,fna	0.00186034	kSGB	k__Bacteria|p__Verrucomicrobia|c__Verrucomicrobiae|o__Verrucomicrobiales|f__Akkermansiaceae|g__Akkermansia|s__Akkermansia_muciniphila|t__SGB9226	137	82	medium
POLLGUT__D81249__bin,48,fa	9226/LouisS_2016__AS65_12__bin,1,fa	0.00186568	kSGB	k__Bacteria|p__Verrucomicrobia|c__Verrucomicrobiae|o__Verrucomicrobiales|f__Akkermansiaceae|g__Akkermansia|s__Akkermansia_muciniphila|t__SGB9226	137	82	medium
POLLGUT__D81761__bin,60,fa	9226/XieH_2016__YSZC12003_37285__bin,41,fa	0.00198088	kSGB	k__Bacteria|p__Verrucomicrobia|c__Verrucomicrobiae|o__Verrucomicrobiales|f__Akkermansiaceae|g__Akkermansia|s__Akkermansia_muciniphila|t__SGB9226	137	82	high
POLLGUT__D80579__bin,5,fa	/shares/CIBIO-Storage/CM/scratch/databases/MetaRefSGB/utils/furnace/Jan20/bins/ViscontiA_2019__SID672482__bin,8,fna	0.00228746	kSGB	k__Bacteria|p__Verrucomicrobia|c__Verrucomicrobiae|o__Verrucomicrobiales|f__Akkermansiaceae|g__Akkermansia|s__Akkermansia_muciniphila|t__SGB9226	137	82	high
POLLGUT__D80628__bin,42,fa	/shares/CIBIO-Storage/CM/scratch/databases/MetaRefSGB/utils/furnace/Jan20/bins/ViscontiA_2019__SID900422__bin,11,fna	0.00239182	kSGB	k__Bacteria|p__Verrucomicrobia|c__Verrucomicrobiae|o__Verrucomicrobiales|f__Akkermansiaceae|g__Akkermansia|s__Akkermansia_muciniphila|t__SGB9226	137	82	low
POLLGUT__D80340__bin,76,fa	9226/XieH_2016__YSZC12003_37133__bin,47,fa	0.00241664	kSGB	k__Bacteria|p__Verrucomicrobia|c__Verrucomicrobiae|o__Verrucomicrobiales|f__Akkermansiaceae|g__Akkermansia|s__Akkermansia_muciniphila|t__SGB9226	137	82	high
POLLGUT__D82298__bin,36,fa	/shares/CIBIO-Storage/CM/scratch/databases/MetaRefSGB/utils/furnace/zoe/fna/AsnicarF_2020__125__bin,62,fna	0.0024636	kSGB	k__Bacteria|p__Verrucomicrobia|c__Verrucomicrobiae|o__Verrucomicrobiales|f__Akkermansiaceae|g__Akkermansia|s__Akkermansia_muciniphila|t__SGB9226	137	82	high
POLLGUT__D81060__bin,55,fa	9226/LeChatelierE_2013__MH0013__bin,5,fa	0.00247191	kSGB	k__Bacteria|p__Verrucomicrobia|c__Verrucomicrobiae|o__Verrucomicrobiales|f__Akkermansiaceae|g__Akkermansia|s__Akkermansia_muciniphila|t__SGB9226	137	82	medium
POLLGUT__D80158__bin,15,fa	9226/FengQ_2015__SID531333__bin,20,fa	0.00252458	kSGB	k__Bacteria|p__Verrucomicrobia|c__Verrucomicrobiae|o__Verrucomicrobiales|f__Akkermansiaceae|g__Akkermansia|s__Akkermansia_muciniphila|t__SGB9226	137	82	medium
POLLGUT__D80060__bin,7,fa	/shares/CIBIO-Storage/CM/scratch/databases/MetaRefSGB/utils/furnace/Jan20/bins/ThomasAM_2019__LILT_VF31_16__bin,50,fna	0.00254403	kSGB	k__Bacteria|p__Verrucomicrobia|c__Verrucomicrobiae|o__Verrucomicrobiales|f__Akkermansiaceae|g__Akkermansia|s__Akkermansia_muciniphila|t__SGB9226	137	82	medium
POLLGUT__D80672__bin,22,fa	9226/VogtmannE_2016__MMRS94549160ST-27-0-0__bin,65,fa	0.00258299	kSGB	k__Bacteria|p__Verrucomicrobia|c__Verrucomicrobiae|o__Verrucomicrobiales|f__Akkermansiaceae|g__Akkermansia|s__Akkermansia_muciniphila|t__SGB9226	137	82	low
POLLGUT__D80634__bin,32,fa	/shares/CIBIO-Storage/CM/scratch/databases/MetaRefSGB/utils/furnace/Jan20/bins/ThomasAM_2019__LILT_VF31_16__bin,50,fna	0.0026025	kSGB	k__Bacteria|p__Verrucomicrobia|c__Verrucomicrobiae|o__Verrucomicrobiales|f__Akkermansiaceae|g__Akkermansia|s__Akkermansia_muciniphila|t__SGB9226	137	82	low
POLLGUT__D80282__bin,60,fa	/shares/CIBIO-Storage/CM/scratch/databases/MetaRefSGB/utils/furnace/Jan20/bins/ViscontiA_2019__SID916892__bin,9,fna	0.00261087	kSGB	k__Bacteria|p__Verrucomicrobia|c__Verrucomicrobiae|o__Verrucomicrobiales|f__Akkermansiaceae|g__Akkermansia|s__Akkermansia_muciniphila|t__SGB9226	137	82	medium
POLLGUT__D81229__bin,34,fa	/shares/CIBIO-Storage/CM/scratch/databases/MetaRefSGB/utils/furnace/Jan20/bins/HansenLBS_2018__SID5452-1__bin,30,fna	0.00263042	kSGB	k__Bacteria|p__Verrucomicrobia|c__Verrucomicrobiae|o__Verrucomicrobiales|f__Akkermansiaceae|g__Akkermansia|s__Akkermansia_muciniphila|t__SGB9226	137	82	medium
POLLGUT__D81329__bin,57,fa	/shares/CIBIO-Storage/CM/scratch/databases/MetaRefSGB/utils/furnace/zoe/fna/AsnicarF_2020__1283__bin,56,fna	0.00265278	kSGB	k__Bacteria|p__Verrucomicrobia|c__Verrucomicrobiae|o__Verrucomicrobiales|f__Akkermansiaceae|g__Akkermansia|s__Akkermansia_muciniphila|t__SGB9226	137	82	medium
POLLGUT__D80642__bin,5,fa	/shares/CIBIO-Storage/CM/scratch/databases/MetaRefSGB/utils/furnace/zoe/fna/AsnicarF_2020__436__bin,64,fna	0.00294908	kSGB	k__Bacteria|p__Verrucomicrobia|c__Verrucomicrobiae|o__Verrucomicrobiales|f__Akkermansiaceae|g__Akkermansia|s__Akkermansia_muciniphila|t__SGB9226	137	82	low
POLLGUT__D81459__bin,39,fa	9226/XieH_2016__YSZC12003_35550__bin,59,fa	0.0030061	kSGB	k__Bacteria|p__Verrucomicrobia|c__Verrucomicrobiae|o__Verrucomicrobiales|f__Akkermansiaceae|g__Akkermansia|s__Akkermansia_muciniphila|t__SGB9226	137	82	medium
POLLGUT__D81248__bin,26,fa	/shares/CIBIO-Storage/CM/scratch/databases/MetaRefSGB/utils/furnace/Jan20/bins/ViscontiA_2019__SID850280__bin,9,fna	0.00312647	kSGB	k__Bacteria|p__Verrucomicrobia|c__Verrucomicrobiae|o__Verrucomicrobiales|f__Akkermansiaceae|g__Akkermansia|s__Akkermansia_muciniphila|t__SGB9226	137	82	medium
POLLGUT__D81451__bin,29,fa	9226/ZeeviD_2015__PNP_Main_195__bin,64,fa	0.00316678	kSGB	k__Bacteria|p__Verrucomicrobia|c__Verrucomicrobiae|o__Verrucomicrobiales|f__Akkermansiaceae|g__Akkermansia|s__Akkermansia_muciniphila|t__SGB9226	137	82	medium
POLLGUT__D80551__bin,79,fa	9226/FengQ_2015__SID31750__bin,34,fa	0.00331152	kSGB	k__Bacteria|p__Verrucomicrobia|c__Verrucomicrobiae|o__Verrucomicrobiales|f__Akkermansiaceae|g__Akkermansia|s__Akkermansia_muciniphila|t__SGB9226	137	82	low
POLLGUT__D81117__bin,13,fa	/shares/CIBIO-Storage/CM/scratch/databases/MetaRefSGB/utils/furnace/Jan20/bins/ViscontiA_2019__SID825572__bin,4,fna	0.00331152	kSGB	k__Bacteria|p__Verrucomicrobia|c__Verrucomicrobiae|o__Verrucomicrobiales|f__Akkermansiaceae|g__Akkermansia|s__Akkermansia_muciniphila|t__SGB9226	137	82	medium
POLLGUT__D82259__bin,46,fa	/shares/CIBIO-Storage/CM/scratch/databases/MetaRefSGB/utils/furnace/Jan20/bins/WirbelJ_2018__CCMD92404903ST-11-0__bin,17,fna	0.00341356	kSGB	k__Bacteria|p__Verrucomicrobia|c__Verrucomicrobiae|o__Verrucomicrobiales|f__Akkermansiaceae|g__Akkermansia|s__Akkermansia_muciniphila|t__SGB9226	137	82	medium
POLLGUT__D81104__bin,115,fa	/shares/CIBIO-Storage/CM/scratch/databases/MetaRefSGB/utils/furnace/Jan20/bins/ShaoY_2019__ed6af006-7ae6-11e9-a106-68b59976a384__bin,8,fna	0.00342818	kSGB	k__Bacteria|p__Verrucomicrobia|c__Verrucomicrobiae|o__Verrucomicrobiales|f__Akkermansiaceae|g__Akkermansia|s__Akkermansia_muciniphila|t__SGB9226	137	82	high
POLLGUT__D80630__bin,8,fa	/shares/CIBIO-Storage/CM/scratch/databases/MetaRefSGB/utils/furnace/zoe/fna/AsnicarF_2020__983__bin,73,fna	0.00353975	kSGB	k__Bacteria|p__Verrucomicrobia|c__Verrucomicrobiae|o__Verrucomicrobiales|f__Akkermansiaceae|g__Akkermansia|s__Akkermansia_muciniphila|t__SGB9226	137	82	low
POLLGUT__D80555__bin,14,fa	/shares/CIBIO-Storage/CM/scratch/databases/MetaRefSGB/utils/furnace/Jan20/bins/WirbelJ_2018__CCMD92404903ST-11-0__bin,17,fna	0.0035958	kSGB	k__Bacteria|p__Verrucomicrobia|c__Verrucomicrobiae|o__Verrucomicrobiales|f__Akkermansiaceae|g__Akkermansia|s__Akkermansia_muciniphila|t__SGB9226	137	82	high
POLLGUT__D81469__bin,71,fa	/shares/CIBIO-Storage/CM/scratch/databases/MetaRefSGB/utils/furnace/Jan20/bins/HMP2__C3004C11__bin,5,fna	0.00363425	kSGB	k__Bacteria|p__Verrucomicrobia|c__Verrucomicrobiae|o__Verrucomicrobiales|f__Akkermansiaceae|g__Akkermansia|s__Akkermansia_muciniphila|t__SGB9226	137	82	medium
POLLGUT__D81154__bin,18,fa	/shares/CIBIO-Storage/CM/scratch/databases/MetaRefSGB/utils/furnace/Jan20/bins/ViscontiA_2019__SID579898__bin,16,fna	0.00382182	kSGB	k__Bacteria|p__Verrucomicrobia|c__Verrucomicrobiae|o__Verrucomicrobiales|f__Akkermansiaceae|g__Akkermansia|s__Akkermansia_muciniphila|t__SGB9226	137	82	medium
POLLGUT__D81552__bin,49,fa	/shares/CIBIO-Storage/CM/scratch/databases/MetaRefSGB/utils/furnace/Jan20/bins/ViscontiA_2019__SID847448__bin,21,fna	0.00413894	kSGB	k__Bacteria|p__Verrucomicrobia|c__Verrucomicrobiae|o__Verrucomicrobiales|f__Akkermansiaceae|g__Akkermansia|s__Akkermansia_muciniphila|t__SGB9226	137	82	low
POLLGUT__D82278__bin,33,fa	/shares/CIBIO-Storage/CM/scratch/databases/MetaRefSGB/utils/furnace/zoe/fna/AsnicarF_2020__1253__bin,46,fna	0.00418472	kSGB	k__Bacteria|p__Verrucomicrobia|c__Verrucomicrobiae|o__Verrucomicrobiales|f__Akkermansiaceae|g__Akkermansia|s__Akkermansia_muciniphila|t__SGB9226	137	82	medium
POLLGUT__D81004__bin,64,fa	/shares/CIBIO-Storage/CM/scratch/databases/MetaRefSGB/utils/furnace/Jan20/bins/ViscontiA_2019__SID254124__bin,14,fna	0.00430428	kSGB	k__Bacteria|p__Verrucomicrobia|c__Verrucomicrobiae|o__Verrucomicrobiales|f__Akkermansiaceae|g__Akkermansia|s__Akkermansia_muciniphila|t__SGB9226	137	82	medium
POLLGUT__D80059__bin,4,fa	/shares/CIBIO-Storage/CM/scratch/databases/MetaRefSGB/utils/furnace/Jan20/bins/WirbelJ_2018__CCMD92404903ST-11-0__bin,17,fna	0.00434123	kSGB	k__Bacteria|p__Verrucomicrobia|c__Verrucomicrobiae|o__Verrucomicrobiales|f__Akkermansiaceae|g__Akkermansia|s__Akkermansia_muciniphila|t__SGB9226	137	82	medium
POLLGUT__D80054__bin,12,fa	9226/Bengtsson-PalmeJ_2015__TRAVELRES21__bin,93,fa	0.00456769	kSGB	k__Bacteria|p__Verrucomicrobia|c__Verrucomicrobiae|o__Verrucomicrobiales|f__Akkermansiaceae|g__Akkermansia|s__Akkermansia_muciniphila|t__SGB9226	137	82	medium
POLLGUT__D81902__bin,66,fa	9226/XieH_2016__YSZC12003_36390__bin,75,fa	0.00463024	kSGB	k__Bacteria|p__Verrucomicrobia|c__Verrucomicrobiae|o__Verrucomicrobiales|f__Akkermansiaceae|g__Akkermansia|s__Akkermansia_muciniphila|t__SGB9226	137	82	high
POLLGUT__D82241__bin,64,fa	/shares/CIBIO-Storage/CM/scratch/databases/MetaRefSGB/utils/furnace/zoe/fna/AsnicarF_2020__983__bin,73,fna	0.00474338	kSGB	k__Bacteria|p__Verrucomicrobia|c__Verrucomicrobiae|o__Verrucomicrobiales|f__Akkermansiaceae|g__Akkermansia|s__Akkermansia_muciniphila|t__SGB9226	137	82	medium
POLLGUT__D81087__bin,86,fa	/shares/CIBIO-Storage/CM/scratch/databases/MetaRefSGB/utils/furnace/zoe/fna/AsnicarF_2020__733__bin,87,fna	0.00480655	kSGB	k__Bacteria|p__Verrucomicrobia|c__Verrucomicrobiae|o__Verrucomicrobiales|f__Akkermansiaceae|g__Akkermansia|s__Akkermansia_muciniphila|t__SGB9226	137	82	high
POLLGUT__D81018__bin,70,fa	/shares/CIBIO-Storage/CM/scratch/databases/MetaRefSGB/utils/furnace/Jan20/bins/HansenLBS_2018__SID5438-3__bin,42,fna	0.0049846	kSGB	k__Bacteria|p__Verrucomicrobia|c__Verrucomicrobiae|o__Verrucomicrobiales|f__Akkermansiaceae|g__Akkermansia|s__Akkermansia_muciniphila|t__SGB9226	137	82	medium
POLLGUT__D81450__bin,71,fa	9226/NielsenHB_2014__O2_UC14_2__bin,52,fa	0.00552294	kSGB	k__Bacteria|p__Verrucomicrobia|c__Verrucomicrobiae|o__Verrucomicrobiales|f__Akkermansiaceae|g__Akkermansia|s__Akkermansia_muciniphila|t__SGB9226	137	82	medium
POLLGUT__D80487__bin,10,fa	9226/XieH_2016__YSZC12003_36521__bin,45,fa	0.00558228	kSGB	k__Bacteria|p__Verrucomicrobia|c__Verrucomicrobiae|o__Verrucomicrobiales|f__Akkermansiaceae|g__Akkermansia|s__Akkermansia_muciniphila|t__SGB9226	137	82	low
POLLGUT__D82008__bin,51,fa	/shares/CIBIO-Storage/CM/scratch/databases/MetaRefSGB/utils/furnace/zoe/fna/AsnicarF_2020__1286__bin,78,fna	0.00595589	kSGB	k__Bacteria|p__Verrucomicrobia|c__Verrucomicrobiae|o__Verrucomicrobiales|f__Akkermansiaceae|g__Akkermansia|s__Akkermansia_muciniphila|t__SGB9226	137	82	low
POLLGUT__D82148__bin,15,fa	9226/LouisS_2016__AS65_12__bin,1,fa	0.005966	kSGB	k__Bacteria|p__Verrucomicrobia|c__Verrucomicrobiae|o__Verrucomicrobiales|f__Akkermansiaceae|g__Akkermansia|s__Akkermansia_muciniphila|t__SGB9226	137	82	medium
POLLGUT__D81553__bin,41,fa	/shares/CIBIO-Storage/CM/scratch/databases/MetaRefSGB/utils/furnace/Jan20/bins/JieZ_2017__SAMEA104142121__bin,39,fna	0.00614217	kSGB	k__Bacteria|p__Verrucomicrobia|c__Verrucomicrobiae|o__Verrucomicrobiales|f__Akkermansiaceae|g__Akkermansia|s__Akkermansia_muciniphila|t__SGB9226	137	82	low
POLLGUT__D81601__bin,5,fa	/shares/CIBIO-Storage/CM/scratch/databases/MetaRefSGB/utils/furnace/Nov20/NEW_BINS/bins/KimCY_2020__KIJ_genome_21276,fna	0.00675112	kSGB	k__Bacteria|p__Verrucomicrobia|c__Verrucomicrobiae|o__Verrucomicrobiales|f__Akkermansiaceae|g__Akkermansia|s__Akkermansia_muciniphila|t__SGB9226	137	82	high
POLLGUT__D81927__bin,70,fa	/shares/CIBIO-Storage/CM/scratch/databases/MetaRefSGB/utils/furnace/zoe/fna/AsnicarF_2020__786__bin,11,fna	0.00677928	kSGB	k__Bacteria|p__Verrucomicrobia|c__Verrucomicrobiae|o__Verrucomicrobiales|f__Akkermansiaceae|g__Akkermansia|s__Akkermansia_muciniphila|t__SGB9226	137	82	high
POLLGUT__D82279__bin,88,fa	/shares/CIBIO-Storage/CM/scratch/databases/MetaRefSGB/utils/furnace/zoe/fna/AsnicarF_2020__1285__bin,37,fna	0.00698468	kSGB	k__Bacteria|p__Verrucomicrobia|c__Verrucomicrobiae|o__Verrucomicrobiales|f__Akkermansiaceae|g__Akkermansia|s__Akkermansia_muciniphila|t__SGB9226	137	82	medium
POLLGUT__D80345__bin,106,fa	/shares/CIBIO-Storage/CM/scratch/databases/MetaRefSGB/utils/furnace/zoe/fna/AsnicarF_2020__1168__bin,48,fna	0.00702389	kSGB	k__Bacteria|p__Verrucomicrobia|c__Verrucomicrobiae|o__Verrucomicrobiales|f__Akkermansiaceae|g__Akkermansia|s__Akkermansia_muciniphila|t__SGB9226	137	82	low
POLLGUT__D81926__bin,10,fa	/shares/CIBIO-Storage/CM/scratch/databases/MetaRefSGB/utils/furnace/zoe/fna/AsnicarF_2020__206__bin,78,fna	0.00741685	kSGB	k__Bacteria|p__Verrucomicrobia|c__Verrucomicrobiae|o__Verrucomicrobiales|f__Akkermansiaceae|g__Akkermansia|s__Akkermansia_muciniphila|t__SGB9226	137	82	high
POLLGUT__D80638__bin,79,fa	9226/ZeeviD_2015__PNP_Main_338__bin,12,fa	0.00787396	kSGB	k__Bacteria|p__Verrucomicrobia|c__Verrucomicrobiae|o__Verrucomicrobiales|f__Akkermansiaceae|g__Akkermansia|s__Akkermansia_muciniphila|t__SGB9226	137	82	low
POLLGUT__D82109__bin,81,fa	9226/FengQ_2015__SID531663__bin,25,fa	0.00791878	kSGB	k__Bacteria|p__Verrucomicrobia|c__Verrucomicrobiae|o__Verrucomicrobiales|f__Akkermansiaceae|g__Akkermansia|s__Akkermansia_muciniphila|t__SGB9226	137	82	high
POLLGUT__D80661__bin,49,fa	/shares/CIBIO-Storage/CM/scratch/databases/MetaRefSGB/utils/furnace/Jan20/bins/WirbelJ_2018__CCMD72895164ST-21-0__bin,61,fna	0.00798995	kSGB	k__Bacteria|p__Verrucomicrobia|c__Verrucomicrobiae|o__Verrucomicrobiales|f__Akkermansiaceae|g__Akkermansia|s__Akkermansia_muciniphila|t__SGB9226	137	82	low
POLLGUT__D81578__bin,99,fa	/shares/CIBIO-Storage/CM/scratch/databases/MetaRefSGB/utils/furnace/Dec19_msh/bins/AlmeidaA_2019__SRR6028284__bin,10,fna	0.00890828	kSGB	k__Bacteria|p__Verrucomicrobia|c__Verrucomicrobiae|o__Verrucomicrobiales|f__Akkermansiaceae|g__Akkermansia|s__Akkermansia_muciniphila|t__SGB9226	137	82	low
POLLGUT__D80558__bin,7,fa	9226/LomanNJ_2013__OBK2661__bin,9,fa	0.00930965	kSGB	k__Bacteria|p__Verrucomicrobia|c__Verrucomicrobiae|o__Verrucomicrobiales|f__Akkermansiaceae|g__Akkermansia|s__Akkermansia_muciniphila|t__SGB9226	137	82	medium
POLLGUT__D80912__bin,27,fa	9226/FengQ_2015__SID31750__bin,34,fa	0.00935789	kSGB	k__Bacteria|p__Verrucomicrobia|c__Verrucomicrobiae|o__Verrucomicrobiales|f__Akkermansiaceae|g__Akkermansia|s__Akkermansia_muciniphila|t__SGB9226	137	82	medium
POLLGUT__D82303__bin,76,fa	/shares/CIBIO-Storage/CM/scratch/databases/MetaRefSGB/utils/furnace/zoe/fna/AsnicarF_2020__1277__bin,12,fna	0.00947493	kSGB	k__Bacteria|p__Verrucomicrobia|c__Verrucomicrobiae|o__Verrucomicrobiales|f__Akkermansiaceae|g__Akkermansia|s__Akkermansia_muciniphila|t__SGB9226	137	82	high
POLLGUT__D81398__bin,46,fa	9226/CosteaPI_2017__SID713A074-11-90-0__bin,59,fa	0.00994182	kSGB	k__Bacteria|p__Verrucomicrobia|c__Verrucomicrobiae|o__Verrucomicrobiales|f__Akkermansiaceae|g__Akkermansia|s__Akkermansia_muciniphila|t__SGB9226	137	82	high
POLLGUT__D81737__bin,25,fa	9226/CosteaPI_2017__SID713A009-11-0-0__bin,34,fa	0.0113796	kSGB	k__Bacteria|p__Verrucomicrobia|c__Verrucomicrobiae|o__Verrucomicrobiales|f__Akkermansiaceae|g__Akkermansia|s__Akkermansia_muciniphila|t__SGB9226	137	82	medium
POLLGUT__D82286__bin,25,fa	9226/FerrettiP_2018__CA_C10019IS2318FE_t1M15__bin,30,fa	0.0140593	kSGB	k__Bacteria|p__Verrucomicrobia|c__Verrucomicrobiae|o__Verrucomicrobiales|f__Akkermansiaceae|g__Akkermansia|s__Akkermansia_muciniphila|t__SGB9226	137	82	high
POLLGUT__D81052__bin,50,fa	9226/LouisS_2016__AS58_3__bin,3,fa	0.0144408	kSGB	k__Bacteria|p__Verrucomicrobia|c__Verrucomicrobiae|o__Verrucomicrobiales|f__Akkermansiaceae|g__Akkermansia|s__Akkermansia_muciniphila|t__SGB9226	137	82	medium
POLLGUT__D81332__bin,5,fa	/shares/CIBIO-Storage/CM/scratch/databases/MetaRefSGB/utils/furnace/zoe/fna/AsnicarF_2020__896__bin,71,fna	0.0276006	kSGB	k__Bacteria|p__Verrucomicrobia|c__Verrucomicrobiae|o__Verrucomicrobiales|f__Akkermansiaceae|g__Akkermansia|s__Akkermansia_muciniphila|t__SGB9226	137	82	medium
POLLGUT__D80010__bin,90,fa	/shares/CIBIO-Storage/CM/scratch/databases/MetaRefSGB/utils/furnace/Jan20/bins/ViscontiA_2019__SID824436__bin,17,fna	0.00890434	kSGB	k__Bacteria|p__Firmicutes|c__CFGB2983|o__OFGB2983|f__FGB2983|g__GGB9343|s__GGB9343_SGB14307|t__SGB14307	138	3	medium
POLLGUT__D81294__bin,83,fa	14307/VogtmannE_2016__MMRS93621581ST-27-0-0__bin,10,fa	0.0107146	kSGB	k__Bacteria|p__Firmicutes|c__CFGB2983|o__OFGB2983|f__FGB2983|g__GGB9343|s__GGB9343_SGB14307|t__SGB14307	138	3	medium
POLLGUT__D81571__bin,9,fa	14308/CosteaPI_2017__SID713A002-11-90-0__bin,43,fa	0.0155781	kSGB	k__Bacteria|p__Firmicutes|c__CFGB2983|o__OFGB2983|f__FGB2983|g__GGB9343|s__GGB9343_SGB14308|t__SGB14308	138	3	low
POLLGUT__D82091__bin,22,fa	/shares/CIBIO-Storage/CM/scratch/databases/MetaRefSGB/utils/furnace/Nov20/NEW_BINS/bins/KimCY_2020__KIJ_genome_20990,fna	0.0186072	kSGB	k__Bacteria|p__Firmicutes|c__Clostridia|o__Clostridiales|f__Lachnospiraceae|g__Anaerotignum|s__Anaerotignum_lactatifermentans|t__SGB5193	139	4	high
POLLGUT__D80125__bin,78,fa	/shares/CIBIO-Storage/CM/scratch/databases/MetaRefSGB/utils/furnace/Jan20/bins/JieZ_2017__SAMEA104142195__bin,36,fna	0.0198407	kSGB	k__Bacteria|p__Firmicutes|c__Clostridia|o__Clostridiales|f__Lachnospiraceae|g__Anaerotignum|s__Anaerotignum_lactatifermentans|t__SGB5193	139	4	medium
POLLGUT__D81597__bin,20,fa	/shares/CIBIO-Storage/CM/scratch/databases/MetaRefSGB/utils/furnace/Nov20/NEW_BINS/bins/KimCY_2020__KIJ_genome_24815,fna	0.0221978	kSGB	k__Bacteria|p__Firmicutes|c__Clostridia|o__Clostridiales|f__Lachnospiraceae|g__Anaerotignum|s__Anaerotignum_lactatifermentans|t__SGB5193	139	4	high
POLLGUT__D81248__bin,80,fa	5193/FengQ_2015__SID531128__bin,57,fa	0.0229379	kSGB	k__Bacteria|p__Firmicutes|c__Clostridia|o__Clostridiales|f__Lachnospiraceae|g__Anaerotignum|s__Anaerotignum_lactatifermentans|t__SGB5193	139	4	medium
POLLGUT__D80340__bin,26,fa	5191/VogtmannE_2016__MMRS99045180ST-27-0-0__bin,16,fa	0.00926554	kSGB	k__Bacteria|p__Firmicutes|c__Clostridia|o__Clostridia_unclassified|f__Clostridia_unclassified|g__Clostridia_unclassified|s__Clostridia_bacterium_UC5_1_1D10|t__SGB5191	140	2	high
POLLGUT__D80544__bin,33,fa	5191/GeversD_2014__SKSTL0005__bin,22,fa	0.0241987	kSGB	k__Bacteria|p__Firmicutes|c__Clostridia|o__Clostridia_unclassified|f__Clostridia_unclassified|g__Clostridia_unclassified|s__Clostridia_bacterium_UC5_1_1D10|t__SGB5191	140	2	low
POLLGUT__D81363__bin,31,fa	4314/FerrettiP_2018__CA_C10043MS2742FE_t0M16__bin,29,fa	0.00692069	kSGB	k__Bacteria|p__Firmicutes|c__Clostridia|o__Clostridiales|f__Eubacteriaceae|g__GGB3265|s__GGB3265_SGB4314|t__SGB4314	141	3	high
POLLGUT__D80125__bin,55,fa	4314/Bengtsson-PalmeJ_2015__TRAVELRES21__bin,95,fa	0.0109093	kSGB	k__Bacteria|p__Firmicutes|c__Clostridia|o__Clostridiales|f__Eubacteriaceae|g__GGB3265|s__GGB3265_SGB4314|t__SGB4314	141	3	medium
POLLGUT__D82148__bin,1,fa	/shares/CIBIO-Storage/CM/scratch/databases/MetaRefSGB/utils/furnace/Jan20/bins/HMP2__M2071C6__bin,7,fna	0.0155242	kSGB	k__Bacteria|p__Firmicutes|c__Clostridia|o__Clostridiales|f__Eubacteriaceae|g__GGB3265|s__GGB3265_SGB4314|t__SGB4314	141	3	medium
POLLGUT__D80872__bin,25,fa	/shares/CIBIO-Storage/CM/scratch/databases/MetaRefSGB/utils/furnace/Sep20/bins/Heitz-BuschartA_2016__M02,5-V1-stool_megahit__bin,18,fna	0.0122511	kSGB	k__Bacteria|p__Firmicutes|c__Clostridia|o__Clostridiales|f__Eubacteriaceae|g__GGB3264|s__GGB3264_SGB4312|t__SGB4312	142	1	low
POLLGUT__D81355__bin,21,fa	4309/LeChatelierE_2013__MH0406__bin,83,fa	0.00921354	kSGB	k__Bacteria|p__Firmicutes|c__Clostridia|o__Clostridiales|f__Eubacteriaceae|g__GGB3262|s__GGB3262_SGB4309|t__SGB4309	143	1	low
POLLGUT__D80428__bin,55,fa	/shares/CIBIO-Storage/CM/scratch/databases/MetaRefSGB/utils/furnace/Jan20/bins/HansenLBS_2018__SID5416-1__bin,73,fna	0.00452093	kSGB	k__Bacteria|p__Proteobacteria|c__Deltaproteobacteria|o__Desulfovibrionales|f__Desulfovibrionaceae|g__Bilophila|s__Bilophila_wadsworthia|t__SGB15452	144	16	low
POLLGUT__D80554__bin,36,fa	/shares/CIBIO-Storage/CM/scratch/databases/MetaRefSGB/utils/furnace/zoe/fna/AsnicarF_2020__166__bin,36,fna	0.00452404	kSGB	k__Bacteria|p__Proteobacteria|c__Deltaproteobacteria|o__Desulfovibrionales|f__Desulfovibrionaceae|g__Bilophila|s__Bilophila_wadsworthia|t__SGB15452	144	16	medium
POLLGUT__D81332__bin,81,fa	/shares/CIBIO-Storage/CM/scratch/databases/MetaRefSGB/utils/furnace/Jan20/bins/HansenLBS_2018__SID5458-4__bin,39,fna	0.00468358	kSGB	k__Bacteria|p__Proteobacteria|c__Deltaproteobacteria|o__Desulfovibrionales|f__Desulfovibrionaceae|g__Bilophila|s__Bilophila_wadsworthia|t__SGB15452	144	16	medium
POLLGUT__D81398__bin,72,fa	15452/LiJ_2014__V1,FI20__bin,84,fa	0.0050358	kSGB	k__Bacteria|p__Proteobacteria|c__Deltaproteobacteria|o__Desulfovibrionales|f__Desulfovibrionaceae|g__Bilophila|s__Bilophila_wadsworthia|t__SGB15452	144	16	high
POLLGUT__D80345__bin,93,fa	15452/LiJ_2017__nHM412844__bin,25,fa	0.0061933	kSGB	k__Bacteria|p__Proteobacteria|c__Deltaproteobacteria|o__Desulfovibrionales|f__Desulfovibrionaceae|g__Bilophila|s__Bilophila_wadsworthia|t__SGB15452	144	16	low
POLLGUT__D81597__bin,71,fa	15452/BackhedF_2015__SID503_4M__bin,6,fa	0.00850335	kSGB	k__Bacteria|p__Proteobacteria|c__Deltaproteobacteria|o__Desulfovibrionales|f__Desulfovibrionaceae|g__Bilophila|s__Bilophila_wadsworthia|t__SGB15452	144	16	high
POLLGUT__D81747__bin,22,fa	/shares/CIBIO-Storage/CM/scratch/databases/MetaRefSGB/utils/furnace/zoe/fna/AsnicarF_2020__1078__bin,124,fna	0.0113974	kSGB	k__Bacteria|p__Proteobacteria|c__Deltaproteobacteria|o__Desulfovibrionales|f__Desulfovibrionaceae|g__Bilophila|s__Bilophila_wadsworthia|t__SGB15452	144	16	low
POLLGUT__D81606__bin,76,fa	15452/RaymondF_2016__P14E7__bin,74,fa	0.0117791	kSGB	k__Bacteria|p__Proteobacteria|c__Deltaproteobacteria|o__Desulfovibrionales|f__Desulfovibrionaceae|g__Bilophila|s__Bilophila_wadsworthia|t__SGB15452	144	16	low
POLLGUT__D80544__bin,20,fa	15452/LiJ_2017__nHF511704__bin,2,fa	0.011879	kSGB	k__Bacteria|p__Proteobacteria|c__Deltaproteobacteria|o__Desulfovibrionales|f__Desulfovibrionaceae|g__Bilophila|s__Bilophila_wadsworthia|t__SGB15452	144	16	low
POLLGUT__D82113__bin,31,fa	15452/LiJ_2017__nHF511704__bin,2,fa	0.0120069	kSGB	k__Bacteria|p__Proteobacteria|c__Deltaproteobacteria|o__Desulfovibrionales|f__Desulfovibrionaceae|g__Bilophila|s__Bilophila_wadsworthia|t__SGB15452	144	16	medium
POLLGUT__D80010__bin,67,fa	/shares/CIBIO-Storage/CM/scratch/databases/MetaRefSGB/utils/furnace/Jan20/bins/WirbelJ_2018__CCMD49025643ST-11-0__bin,12,fna	0.0156593	kSGB	k__Bacteria|p__Proteobacteria|c__Deltaproteobacteria|o__Desulfovibrionales|f__Desulfovibrionaceae|g__Bilophila|s__Bilophila_wadsworthia|t__SGB15452	144	16	medium
POLLGUT__D81559__bin,51,fa	/shares/CIBIO-Storage/CM/scratch/databases/MetaRefSGB/utils/furnace/zoe/fna/AsnicarF_2020__519__bin,12,fna	0.0171033	kSGB	k__Bacteria|p__Proteobacteria|c__Deltaproteobacteria|o__Desulfovibrionales|f__Desulfovibrionaceae|g__Bilophila|s__Bilophila_wadsworthia|t__SGB15452	144	16	low
POLLGUT__D80761__bin,29,fa	/shares/CIBIO-Storage/CM/scratch/databases/MetaRefSGB/utils/furnace/Dec19_msh/bins/NayfachS_2019__SRS098717__bin,57,fna	0.0211	kSGB	k__Bacteria|p__Proteobacteria|c__Deltaproteobacteria|o__Desulfovibrionales|f__Desulfovibrionaceae|g__Bilophila|s__Bilophila_wadsworthia|t__SGB15452	144	16	low
POLLGUT__D81361__bin,56,fa	/shares/CIBIO-Storage/CM/scratch/databases/MetaRefSGB/utils/furnace/zoe/fna/AsnicarF_2020__270__bin,70,fna	0.0260597	kSGB	k__Bacteria|p__Proteobacteria|c__Deltaproteobacteria|o__Desulfovibrionales|f__Desulfovibrionaceae|g__Bilophila|s__Bilophila_wadsworthia|t__SGB15452	144	16	high
POLLGUT__D81329__bin,33,fa	/shares/CIBIO-Storage/CM/scratch/databases/MetaRefSGB/utils/furnace/NB/bins/CM_Neuroblastoma__NB_PZ19_E1__bin,84,fna	0.0293199	kSGB	k__Bacteria|p__Proteobacteria|c__Deltaproteobacteria|o__Desulfovibrionales|f__Desulfovibrionaceae|g__Bilophila|s__Bilophila_wadsworthia|t__SGB15452	144	16	medium
POLLGUT__D81373__bin,15,fa	/shares/CIBIO-Storage/CM/scratch/databases/MetaRefSGB/utils/furnace/Dec19_msh/bins/AlmeidaA_2019__SRR5056912__bin,70,fna	0.0333122	kSGB	k__Bacteria|p__Proteobacteria|c__Deltaproteobacteria|o__Desulfovibrionales|f__Desulfovibrionaceae|g__Bilophila|s__Bilophila_wadsworthia|t__SGB15452	144	16	medium
POLLGUT__D80343__bin,110,fa	/shares/CIBIO-Storage/CM/scratch/databases/MetaRefSGB/utils/furnace/Jan20/bins/WirbelJ_2018__CCMD89967135ST-11-0__bin,14,fna	0.00647186	kSGB	k__Bacteria|p__Bacteroidetes|c__Bacteroidia|o__Bacteroidales|f__Prevotellaceae|g__GGB1227|s__GGB1227_SGB1600|t__SGB1600	145	7	low
POLLGUT__D81257__bin,41,fa	1600/ZeeviD_2015__PNP_Main_320__bin,38,fa	0.00896738	kSGB	k__Bacteria|p__Bacteroidetes|c__Bacteroidia|o__Bacteroidales|f__Prevotellaceae|g__GGB1227|s__GGB1227_SGB1600|t__SGB1600	145	7	medium
POLLGUT__D80355__bin,83,fa	1600/LiJ_2014__MH0323__bin,22,fa	0.00950329	kSGB	k__Bacteria|p__Bacteroidetes|c__Bacteroidia|o__Bacteroidales|f__Prevotellaceae|g__GGB1227|s__GGB1227_SGB1600|t__SGB1600	145	7	low
POLLGUT__D80429__bin,109,fa	1600/ZellerG_2014__CCIS91228662ST-4-0__bin,75,fa	0.0118835	kSGB	k__Bacteria|p__Bacteroidetes|c__Bacteroidia|o__Bacteroidales|f__Prevotellaceae|g__GGB1227|s__GGB1227_SGB1600|t__SGB1600	145	7	low
POLLGUT__D81350__bin,37,fa	1600/VogtmannE_2016__MMRS34569532ST-27-0-0__bin,36,fa	0.0125969	kSGB	k__Bacteria|p__Bacteroidetes|c__Bacteroidia|o__Bacteroidales|f__Prevotellaceae|g__GGB1227|s__GGB1227_SGB1600|t__SGB1600	145	7	high
POLLGUT__D81737__bin,1,fa	/shares/CIBIO-Storage/CM/scratch/databases/MetaRefSGB/utils/furnace/Jan20/bins/ThomasAM_2019__CRC_MR_SBJ63H_17__bin,17,fna	0.0131845	kSGB	k__Bacteria|p__Bacteroidetes|c__Bacteroidia|o__Bacteroidales|f__Prevotellaceae|g__GGB1227|s__GGB1227_SGB1600|t__SGB1600	145	7	medium
POLLGUT__D80653__bin,32,fa	1600/YuJ_2015__SZAXPI015263-84__bin,5,fa	0.0132039	kSGB	k__Bacteria|p__Bacteroidetes|c__Bacteroidia|o__Bacteroidales|f__Prevotellaceae|g__GGB1227|s__GGB1227_SGB1600|t__SGB1600	145	7	low
POLLGUT__D80576__bin,14,fa	/shares/CIBIO-Storage/CM/scratch/databases/MetaRefSGB/utils/furnace/Jan20/bins/HartmannP_2018__CONTROL775777779-PE-ILI73-1__bin,26,fna	0.0194607	kSGB	k__Bacteria|p__Firmicutes|c__CFGB13423|o__OFGB13423|f__FGB13423|g__GGB42388|s__GGB42388_SGB59558|t__SGB59558	146	2	high
POLLGUT__D80159__bin,27,fa	/shares/CIBIO-Storage/CM/scratch/databases/MetaRefSGB/utils/furnace/Jan20/bins/HartmannP_2018__CONTROL775777779-PE-ILI73-1__bin,26,fna	0.0251607	kSGB	k__Bacteria|p__Firmicutes|c__CFGB13423|o__OFGB13423|f__FGB13423|g__GGB42388|s__GGB42388_SGB59558|t__SGB59558	146	2	medium
POLLGUT__D81559__bin,30,fa	/shares/CIBIO-Storage/CM/scratch/databases/MetaRefSGB/utils/furnace/Jan20/bins/JieZ_2017__SAMEA104142285__bin,20,fna	0.00120868	kSGB	k__Bacteria|p__Firmicutes|c__CFGB3012|o__OFGB3012|f__FGB3012|g__GGB9479|s__GGB9479_SGB14874|t__SGB14874	147	20	low
POLLGUT__D81932__bin,14,fa	14874/KarlssonFH_2013__S439__bin,40,fa	0.00145428	kSGB	k__Bacteria|p__Firmicutes|c__CFGB3012|o__OFGB3012|f__FGB3012|g__GGB9479|s__GGB9479_SGB14874|t__SGB14874	147	20	high
POLLGUT__D82109__bin,54,fa	/shares/CIBIO-Storage/CM/scratch/databases/MetaRefSGB/utils/furnace/Nov20/NEW_BINS/bins/KimCY_2020__KIJ_genome_13655,fna	0.00161394	kSGB	k__Bacteria|p__Firmicutes|c__CFGB3012|o__OFGB3012|f__FGB3012|g__GGB9479|s__GGB9479_SGB14874|t__SGB14874	147	20	high
POLLGUT__D81024__bin,11,fa	14874/LiJ_2014__V1,FI13__bin,2,fa	0.00196476	kSGB	k__Bacteria|p__Firmicutes|c__CFGB3012|o__OFGB3012|f__FGB3012|g__GGB9479|s__GGB9479_SGB14874|t__SGB14874	147	20	medium
POLLGUT__D81601__bin,48,fa	/shares/CIBIO-Storage/CM/scratch/databases/MetaRefSGB/utils/furnace/Jan20/bins/JieZ_2017__SAMEA104142178__bin,22,fna	0.00208877	kSGB	k__Bacteria|p__Firmicutes|c__CFGB3012|o__OFGB3012|f__FGB3012|g__GGB9479|s__GGB9479_SGB14874|t__SGB14874	147	20	high
POLLGUT__D81101__bin,3,fa	/shares/CIBIO-Storage/CM/scratch/databases/MetaRefSGB/utils/furnace/Jan20/bins/WirbelJ_2018__CCMD35802077ST-21-0__bin,37,fna	0.00220007	kSGB	k__Bacteria|p__Firmicutes|c__CFGB3012|o__OFGB3012|f__FGB3012|g__GGB9479|s__GGB9479_SGB14874|t__SGB14874	147	20	high
POLLGUT__D81229__bin,7,fa	14874/ZellerG_2014__CCMD13071240ST-21-0__bin,79,fa	0.00221642	kSGB	k__Bacteria|p__Firmicutes|c__CFGB3012|o__OFGB3012|f__FGB3012|g__GGB9479|s__GGB9479_SGB14874|t__SGB14874	147	20	medium
POLLGUT__D81346__bin,23,fa	/shares/CIBIO-Storage/CM/scratch/databases/MetaRefSGB/utils/furnace/zoe/fna/AsnicarF_2020__1535__bin,43,fna	0.00231486	kSGB	k__Bacteria|p__Firmicutes|c__CFGB3012|o__OFGB3012|f__FGB3012|g__GGB9479|s__GGB9479_SGB14874|t__SGB14874	147	20	medium
POLLGUT__D81365__bin,6,fa	/shares/CIBIO-Storage/CM/scratch/databases/MetaRefSGB/utils/furnace/zoe/fna/AsnicarF_2020__1535__bin,43,fna	0.0023533	kSGB	k__Bacteria|p__Firmicutes|c__CFGB3012|o__OFGB3012|f__FGB3012|g__GGB9479|s__GGB9479_SGB14874|t__SGB14874	147	20	medium
POLLGUT__D81280__bin,12,fa	14874/KarlssonFH_2013__S439__bin,40,fa	0.00243872	kSGB	k__Bacteria|p__Firmicutes|c__CFGB3012|o__OFGB3012|f__FGB3012|g__GGB9479|s__GGB9479_SGB14874|t__SGB14874	147	20	medium
POLLGUT__D80355__bin,30,fa	14874/QinJ_2012__T2D-066__bin,30,fa	0.00252735	kSGB	k__Bacteria|p__Firmicutes|c__CFGB3012|o__OFGB3012|f__FGB3012|g__GGB9479|s__GGB9479_SGB14874|t__SGB14874	147	20	low
POLLGUT__D80422__bin,44,fa	14874/LiJ_2014__V1,FI13__bin,2,fa	0.00270321	kSGB	k__Bacteria|p__Firmicutes|c__CFGB3012|o__OFGB3012|f__FGB3012|g__GGB9479|s__GGB9479_SGB14874|t__SGB14874	147	20	low
POLLGUT__D80336__bin,46,fa	/shares/CIBIO-Storage/CM/scratch/databases/MetaRefSGB/utils/furnace/Nov20/NEW_BINS/bins/KimCY_2020__KIJ_genome_16287,fna	0.00476862	kSGB	k__Bacteria|p__Firmicutes|c__CFGB3012|o__OFGB3012|f__FGB3012|g__GGB9479|s__GGB9479_SGB14874|t__SGB14874	147	20	medium
POLLGUT__D81404__bin,2,fa	14874/XieH_2016__YSZC12003_37179__bin,35,fa	0.00506145	kSGB	k__Bacteria|p__Firmicutes|c__CFGB3012|o__OFGB3012|f__FGB3012|g__GGB9479|s__GGB9479_SGB14874|t__SGB14874	147	20	medium
POLLGUT__D80194__bin,29,fa	14874/LiJ_2014__V1,CD54-0__bin,49,fa	0.00538522	kSGB	k__Bacteria|p__Firmicutes|c__CFGB3012|o__OFGB3012|f__FGB3012|g__GGB9479|s__GGB9479_SGB14874|t__SGB14874	147	20	medium
POLLGUT__D80590__bin,3,fa	/shares/CIBIO-Storage/CM/scratch/databases/MetaRefSGB/utils/furnace/zoe/fna/AsnicarF_2020__1348__bin,28,fna	0.00587519	kSGB	k__Bacteria|p__Firmicutes|c__CFGB3012|o__OFGB3012|f__FGB3012|g__GGB9479|s__GGB9479_SGB14874|t__SGB14874	147	20	medium
POLLGUT__D80544__bin,82,fa	/shares/CIBIO-Storage/CM/scratch/databases/MetaRefSGB/utils/furnace/Jan20/bins/ViscontiA_2019__SID441706__bin,18,fna	0.00641651	kSGB	k__Bacteria|p__Firmicutes|c__CFGB3012|o__OFGB3012|f__FGB3012|g__GGB9479|s__GGB9479_SGB14874|t__SGB14874	147	20	low
POLLGUT__D80344__bin,20,fa	/shares/CIBIO-Storage/CM/scratch/databases/MetaRefSGB/utils/furnace/zoe/fna/AsnicarF_2020__1342__bin,75,fna	0.00830018	kSGB	k__Bacteria|p__Firmicutes|c__CFGB3012|o__OFGB3012|f__FGB3012|g__GGB9479|s__GGB9479_SGB14874|t__SGB14874	147	20	low
POLLGUT__D81096__bin,30,fa	14874/HeQ_2017__SZAXPI029499-101__bin,19,fa	0.0133693	kSGB	k__Bacteria|p__Firmicutes|c__CFGB3012|o__OFGB3012|f__FGB3012|g__GGB9479|s__GGB9479_SGB14874|t__SGB14874	147	20	high
POLLGUT__D81734__bin,71,fa	/shares/CIBIO-Storage/CM/scratch/databases/MetaRefSGB/utils/furnace/Nov20/NEW_BINS/bins/KimCY_2020__KIJ_genome_25922,fna	0.0220481	kSGB	k__Bacteria|p__Firmicutes|c__CFGB3012|o__OFGB3012|f__FGB3012|g__GGB9479|s__GGB9479_SGB14874|t__SGB14874	147	20	high
POLLGUT__D80638__bin,31,fa	/shares/CIBIO-Storage/CM/scratch/databases/MetaRefSGB/utils/furnace/Jan20/bins/HansenLBS_2018__SID5462-4__bin,50,fna	0.00613196	kSGB	k__Bacteria|p__Firmicutes|c__CFGB3069|o__OFGB3069|f__FGB3069|g__GGB9762|s__GGB9762_SGB15377|t__SGB15377	148	4	low
POLLGUT__D81479__bin,55,fa	/shares/CIBIO-Storage/CM/scratch/databases/MetaRefSGB/utils/furnace/Jan20/bins/ViscontiA_2019__SID250764__bin,36,fna	0.00623773	kSGB	k__Bacteria|p__Firmicutes|c__CFGB3069|o__OFGB3069|f__FGB3069|g__GGB9762|s__GGB9762_SGB15377|t__SGB15377	148	4	medium
POLLGUT__D81154__bin,40,fa	/shares/CIBIO-Storage/CM/scratch/databases/MetaRefSGB/utils/furnace/Dec19_msh/bins/GCA_004558765,fna	0.00722116	kSGB	k__Bacteria|p__Firmicutes|c__CFGB3069|o__OFGB3069|f__FGB3069|g__GGB9762|s__GGB9762_SGB15377|t__SGB15377	148	4	medium
POLLGUT__D81902__bin,36,fa	/shares/CIBIO-Storage/CM/scratch/databases/MetaRefSGB/utils/furnace/Jan20/bins/WirbelJ_2018__CCMD72690923ST-11-0__bin,37,fna	0.0134574	kSGB	k__Bacteria|p__Firmicutes|c__CFGB3069|o__OFGB3069|f__FGB3069|g__GGB9762|s__GGB9762_SGB15377|t__SGB15377	148	4	high
POLLGUT__D81771__bin,52,fa	/shares/CIBIO-Storage/CM/scratch/databases/MetaRefSGB/utils/furnace/Feb20/bins/AndersonLC_2020__RMAG1572,fna	0.0130927	kSGB	k__Bacteria|p__Firmicutes|c__Clostridia|o__Clostridiales|f__Clostridiales_Family_XIII_Incertae_Sedis|g__GGB2950|s__GGB2950_SGB3928|t__SGB3928	149	3	high
POLLGUT__D80540__bin,88,fa	/shares/CIBIO-Storage/CM/scratch/databases/MetaRefSGB/utils/furnace/Dec19_msh/bins/GCA_900315625,fna	0.0136843	kSGB	k__Bacteria|p__Firmicutes|c__Clostridia|o__Clostridiales|f__Clostridiales_Family_XIII_Incertae_Sedis|g__GGB2950|s__GGB2950_SGB3928|t__SGB3928	149	3	low
POLLGUT__D80036__bin,61,fa	/shares/CIBIO-Storage/CM/scratch/users/fabio,cumbo/MetaRefSGB_clustering/Nov19/bins/StewartRD_2018__10677_0051_idba__bin,144,fna	0.0278663	kSGB	k__Bacteria|p__Firmicutes|c__Clostridia|o__Clostridiales|f__Clostridiales_Family_XIII_Incertae_Sedis|g__GGB2950|s__GGB2950_SGB3928|t__SGB3928	149	3	medium
POLLGUT__D81372__bin,89,fa	4651/BackhedF_2015__SID184_M__bin,29,fa	0.00830399	kSGB	k__Bacteria|p__Firmicutes|c__Clostridia|o__Clostridiales|f__Clostridiaceae|g__GGB3481|s__GGB3481_SGB4651|t__SGB4651	150	2	low
POLLGUT__D80486__bin,63,fa	4651/Bengtsson-PalmeJ_2015__TRAVELRES43__bin,1,fa	0.0226961	kSGB	k__Bacteria|p__Firmicutes|c__Clostridia|o__Clostridiales|f__Clostridiaceae|g__GGB3481|s__GGB3481_SGB4651|t__SGB4651	150	2	low
POLLGUT__D80498__bin,50,fa	5736/LiJ_2014__V1,FI21__bin,3,fa	0.000778158	kSGB	k__Bacteria|p__Firmicutes|c__Negativicutes|o__Acidaminococcales|f__Acidaminococcaceae|g__Acidaminococcus|s__Acidaminococcus_intestini|t__SGB5736	151	54	medium
POLLGUT__D80124__bin,68,fa	5736/HMP_2012__SRS014683__bin,25,fa	0.000795662	kSGB	k__Bacteria|p__Firmicutes|c__Negativicutes|o__Acidaminococcales|f__Acidaminococcaceae|g__Acidaminococcus|s__Acidaminococcus_intestini|t__SGB5736	151	54	medium
POLLGUT__D80355__bin,80,fa	/shares/CIBIO-Storage/CM/scratch/databases/MetaRefSGB/utils/furnace/zoe/fna/AsnicarF_2020__1085__bin,23,fna	0.000880953	kSGB	k__Bacteria|p__Firmicutes|c__Negativicutes|o__Acidaminococcales|f__Acidaminococcaceae|g__Acidaminococcus|s__Acidaminococcus_intestini|t__SGB5736	151	54	low
POLLGUT__D80534__bin,25,fa	/shares/CIBIO-Storage/CM/scratch/databases/MetaRefSGB/utils/furnace/Nov20/NEW_BINS/bins/KimCY_2020__KIJ_genome_13498,fna	0.00095153	kSGB	k__Bacteria|p__Firmicutes|c__Negativicutes|o__Acidaminococcales|f__Acidaminococcaceae|g__Acidaminococcus|s__Acidaminococcus_intestini|t__SGB5736	151	54	low
POLLGUT__D82265__bin,42,fa	5736/LiJ_2014__V1,FI21__bin,3,fa	0.000997063	kSGB	k__Bacteria|p__Firmicutes|c__Negativicutes|o__Acidaminococcales|f__Acidaminococcaceae|g__Acidaminococcus|s__Acidaminococcus_intestini|t__SGB5736	151	54	high
POLLGUT__D80551__bin,36,fa	/shares/CIBIO-Storage/CM/scratch/databases/MetaRefSGB/utils/furnace/NB/bins/CM_Neuroblastoma__NB_CTR7__bin,26,fna	0.00106051	kSGB	k__Bacteria|p__Firmicutes|c__Negativicutes|o__Acidaminococcales|f__Acidaminococcaceae|g__Acidaminococcus|s__Acidaminococcus_intestini|t__SGB5736	151	54	low
POLLGUT__D81363__bin,19,fa	5736/LiJ_2014__V1,UC60-0__bin,23,fa	0.00111656	kSGB	k__Bacteria|p__Firmicutes|c__Negativicutes|o__Acidaminococcales|f__Acidaminococcaceae|g__Acidaminococcus|s__Acidaminococcus_intestini|t__SGB5736	151	54	high
POLLGUT__D80548__bin,42,fa	5736/LiJ_2014__V1,UC22-1__bin,52,fa	0.00112677	kSGB	k__Bacteria|p__Firmicutes|c__Negativicutes|o__Acidaminococcales|f__Acidaminococcaceae|g__Acidaminococcus|s__Acidaminococcus_intestini|t__SGB5736	151	54	low
POLLGUT__D81127__bin,48,fa	5736/HMP_2012__SRS014683__bin,25,fa	0.0011856	kSGB	k__Bacteria|p__Firmicutes|c__Negativicutes|o__Acidaminococcales|f__Acidaminococcaceae|g__Acidaminococcus|s__Acidaminococcus_intestini|t__SGB5736	151	54	medium
POLLGUT__D82145__bin,15,fa	/shares/CIBIO-Storage/CM/scratch/databases/MetaRefSGB/utils/furnace/zoe/fna/AsnicarF_2020__1167__bin,95,fna	0.00119329	kSGB	k__Bacteria|p__Firmicutes|c__Negativicutes|o__Acidaminococcales|f__Acidaminococcaceae|g__Acidaminococcus|s__Acidaminococcus_intestini|t__SGB5736	151	54	high
POLLGUT__D80436__bin,36,fa	5736/LiJ_2014__V1,FI21__bin,3,fa	0.00123179	kSGB	k__Bacteria|p__Firmicutes|c__Negativicutes|o__Acidaminococcales|f__Acidaminococcaceae|g__Acidaminococcus|s__Acidaminococcus_intestini|t__SGB5736	151	54	low
POLLGUT__D81916__bin,25,fa	/shares/CIBIO-Storage/CM/scratch/databases/MetaRefSGB/utils/furnace/Nov20/NEW_BINS/bins/KimCY_2020__KIJ_genome_13498,fna	0.0013039	kSGB	k__Bacteria|p__Firmicutes|c__Negativicutes|o__Acidaminococcales|f__Acidaminococcaceae|g__Acidaminococcus|s__Acidaminococcus_intestini|t__SGB5736	151	54	high
POLLGUT__D81051__bin,9,fa	5736/LiJ_2014__V1,FI21__bin,3,fa	0.0013349	kSGB	k__Bacteria|p__Firmicutes|c__Negativicutes|o__Acidaminococcales|f__Acidaminococcaceae|g__Acidaminococcus|s__Acidaminococcus_intestini|t__SGB5736	151	54	medium
POLLGUT__D80761__bin,36,fa	/shares/CIBIO-Storage/CM/scratch/databases/MetaRefSGB/utils/furnace/Jan20/bins/ThomasAM_2019__CRC_MR_SBJ02C_17__bin,56,fna	0.00137114	kSGB	k__Bacteria|p__Firmicutes|c__Negativicutes|o__Acidaminococcales|f__Acidaminococcaceae|g__Acidaminococcus|s__Acidaminococcus_intestini|t__SGB5736	151	54	low
POLLGUT__D82109__bin,16,fa	/shares/CIBIO-Storage/CM/scratch/databases/MetaRefSGB/utils/furnace/Jan20/bins/HMP2__C3023C3__bin,2,fna	0.00142826	kSGB	k__Bacteria|p__Firmicutes|c__Negativicutes|o__Acidaminococcales|f__Acidaminococcaceae|g__Acidaminococcus|s__Acidaminococcus_intestini|t__SGB5736	151	54	high
POLLGUT__D81336__bin,82,fa	/shares/CIBIO-Storage/CM/scratch/databases/MetaRefSGB/utils/furnace/zoe/fna/AsnicarF_2020__1085__bin,23,fna	0.0014621	kSGB	k__Bacteria|p__Firmicutes|c__Negativicutes|o__Acidaminococcales|f__Acidaminococcaceae|g__Acidaminococcus|s__Acidaminococcus_intestini|t__SGB5736	151	54	high
POLLGUT__D81032__bin,73,fa	5736/LiJ_2014__V1,CD46-0__bin,61,fa	0.00151691	kSGB	k__Bacteria|p__Firmicutes|c__Negativicutes|o__Acidaminococcales|f__Acidaminococcaceae|g__Acidaminococcus|s__Acidaminococcus_intestini|t__SGB5736	151	54	high
POLLGUT__D81294__bin,16,fa	/shares/CIBIO-Storage/CM/scratch/databases/MetaRefSGB/utils/furnace/Nov20/NEW_BINS/bins/KimCY_2020__KIJ_genome_13498,fna	0.00153522	kSGB	k__Bacteria|p__Firmicutes|c__Negativicutes|o__Acidaminococcales|f__Acidaminococcaceae|g__Acidaminococcus|s__Acidaminococcus_intestini|t__SGB5736	151	54	medium
POLLGUT__D81904__bin,5,fa	5736/FengQ_2015__SID531128__bin,6,fa	0.00158503	kSGB	k__Bacteria|p__Firmicutes|c__Negativicutes|o__Acidaminococcales|f__Acidaminococcaceae|g__Acidaminococcus|s__Acidaminococcus_intestini|t__SGB5736	151	54	high
POLLGUT__D80424__bin,14,fa	/shares/CIBIO-Storage/CM/scratch/databases/MetaRefSGB/utils/furnace/zoe/fna/AsnicarF_2020__180__bin,73,fna	0.00164552	kSGB	k__Bacteria|p__Firmicutes|c__Negativicutes|o__Acidaminococcales|f__Acidaminococcaceae|g__Acidaminococcus|s__Acidaminococcus_intestini|t__SGB5736	151	54	low
POLLGUT__D80014__bin,78,fa	/shares/CIBIO-Storage/CM/scratch/databases/MetaRefSGB/utils/furnace/Jan20/bins/ThomasAM_2019__CRC_MR_SBJ20C_17__bin,30,fna	0.00164816	kSGB	k__Bacteria|p__Firmicutes|c__Negativicutes|o__Acidaminococcales|f__Acidaminococcaceae|g__Acidaminococcus|s__Acidaminococcus_intestini|t__SGB5736	151	54	medium
POLLGUT__D81087__bin,37,fa	5736/LiJ_2014__V1,UC22-1__bin,52,fa	0.00164816	kSGB	k__Bacteria|p__Firmicutes|c__Negativicutes|o__Acidaminococcales|f__Acidaminococcaceae|g__Acidaminococcus|s__Acidaminococcus_intestini|t__SGB5736	151	54	high
POLLGUT__D81376__bin,92,fa	5736/GeversD_2014__SKBSTL027__bin,7,fa	0.00175126	kSGB	k__Bacteria|p__Firmicutes|c__Negativicutes|o__Acidaminococcales|f__Acidaminococcaceae|g__Acidaminococcus|s__Acidaminococcus_intestini|t__SGB5736	151	54	high
POLLGUT__D80559__bin,37,fa	5736/GeversD_2014__SKBSTL027__bin,7,fa	0.00181768	kSGB	k__Bacteria|p__Firmicutes|c__Negativicutes|o__Acidaminococcales|f__Acidaminococcaceae|g__Acidaminococcus|s__Acidaminococcus_intestini|t__SGB5736	151	54	medium
POLLGUT__D82279__bin,41,fa	5736/LiJ_2014__V1,UC22-1__bin,52,fa	0.00189775	kSGB	k__Bacteria|p__Firmicutes|c__Negativicutes|o__Acidaminococcales|f__Acidaminococcaceae|g__Acidaminococcus|s__Acidaminococcus_intestini|t__SGB5736	151	54	medium
POLLGUT__D82300__bin,27,fa	5736/VogtmannE_2016__MMRS95674036ST-27-0-0__bin,26,fa	0.00190577	kSGB	k__Bacteria|p__Firmicutes|c__Negativicutes|o__Acidaminococcales|f__Acidaminococcaceae|g__Acidaminococcus|s__Acidaminococcus_intestini|t__SGB5736	151	54	high
POLLGUT__D80554__bin,33,fa	5736/LiJ_2014__V1,UC22-1__bin,52,fa	0.00194865	kSGB	k__Bacteria|p__Firmicutes|c__Negativicutes|o__Acidaminococcales|f__Acidaminococcaceae|g__Acidaminococcus|s__Acidaminococcus_intestini|t__SGB5736	151	54	medium
POLLGUT__D82301__bin,99,fa	5736/GeversD_2014__SKBSTL027__bin,7,fa	0.00204283	kSGB	k__Bacteria|p__Firmicutes|c__Negativicutes|o__Acidaminococcales|f__Acidaminococcaceae|g__Acidaminococcus|s__Acidaminococcus_intestini|t__SGB5736	151	54	high
POLLGUT__D80421__bin,23,fa	/shares/CIBIO-Storage/CM/scratch/databases/MetaRefSGB/utils/furnace/zoe/fna/AsnicarF_2020__1085__bin,23,fna	0.00205093	kSGB	k__Bacteria|p__Firmicutes|c__Negativicutes|o__Acidaminococcales|f__Acidaminococcaceae|g__Acidaminococcus|s__Acidaminococcus_intestini|t__SGB5736	151	54	low
POLLGUT__D82073__bin,42,fa	5736/FengQ_2015__SID531128__bin,6,fa	0.00209418	kSGB	k__Bacteria|p__Firmicutes|c__Negativicutes|o__Acidaminococcales|f__Acidaminococcaceae|g__Acidaminococcus|s__Acidaminococcus_intestini|t__SGB5736	151	54	medium
POLLGUT__D80120__bin,24,fa	5736/LiJ_2014__V1,CD46-0__bin,61,fa	0.00218102	kSGB	k__Bacteria|p__Firmicutes|c__Negativicutes|o__Acidaminococcales|f__Acidaminococcaceae|g__Acidaminococcus|s__Acidaminococcus_intestini|t__SGB5736	151	54	medium
POLLGUT__D80156__bin,4,fa	/shares/CIBIO-Storage/CM/scratch/databases/MetaRefSGB/utils/furnace/Jan20/bins/ThomasAM_2019__CRC_MR_SBJ20C_17__bin,30,fna	0.00233956	kSGB	k__Bacteria|p__Firmicutes|c__Negativicutes|o__Acidaminococcales|f__Acidaminococcaceae|g__Acidaminococcus|s__Acidaminococcus_intestini|t__SGB5736	151	54	medium
POLLGUT__D81131__bin,85,fa	5736/GeversD_2014__SKBSTL027__bin,7,fa	0.00244149	kSGB	k__Bacteria|p__Firmicutes|c__Negativicutes|o__Acidaminococcales|f__Acidaminococcaceae|g__Acidaminococcus|s__Acidaminococcus_intestini|t__SGB5736	151	54	medium
POLLGUT__D82241__bin,57,fa	/shares/CIBIO-Storage/CM/scratch/databases/MetaRefSGB/utils/furnace/zoe/fna/AsnicarF_2020__1246__bin,24,fna	0.00257185	kSGB	k__Bacteria|p__Firmicutes|c__Negativicutes|o__Acidaminococcales|f__Acidaminococcaceae|g__Acidaminococcus|s__Acidaminococcus_intestini|t__SGB5736	151	54	medium
POLLGUT__D81093__bin,3,fa	/shares/CIBIO-Storage/CM/scratch/databases/MetaRefSGB/utils/furnace/NB/bins/CM_Neuroblastoma__NB_CTR7__bin,26,fna	0.0026025	kSGB	k__Bacteria|p__Firmicutes|c__Negativicutes|o__Acidaminococcales|f__Acidaminococcaceae|g__Acidaminococcus|s__Acidaminococcus_intestini|t__SGB5736	151	54	medium
POLLGUT__D81337__bin,36,fa	/shares/CIBIO-Storage/CM/scratch/databases/MetaRefSGB/utils/furnace/zoe/fna/AsnicarF_2020__1246__bin,24,fna	0.00260808	kSGB	k__Bacteria|p__Firmicutes|c__Negativicutes|o__Acidaminococcales|f__Acidaminococcaceae|g__Acidaminococcus|s__Acidaminococcus_intestini|t__SGB5736	151	54	medium
POLLGUT__D80558__bin,58,fa	/shares/CIBIO-Storage/CM/scratch/databases/MetaRefSGB/utils/furnace/Nov20/NEW_BINS/bins/KimCY_2020__KIJ_genome_4317,fna	0.00264439	kSGB	k__Bacteria|p__Firmicutes|c__Negativicutes|o__Acidaminococcales|f__Acidaminococcaceae|g__Acidaminococcus|s__Acidaminococcus_intestini|t__SGB5736	151	54	medium
POLLGUT__D80590__bin,35,fa	5736/LiJ_2014__V1,UC22-1__bin,52,fa	0.00320718	kSGB	k__Bacteria|p__Firmicutes|c__Negativicutes|o__Acidaminococcales|f__Acidaminococcaceae|g__Acidaminococcus|s__Acidaminococcus_intestini|t__SGB5736	151	54	medium
POLLGUT__D80556__bin,75,fa	5736/LiJ_2014__V1,UC22-1__bin,52,fa	0.00358103	kSGB	k__Bacteria|p__Firmicutes|c__Negativicutes|o__Acidaminococcales|f__Acidaminococcaceae|g__Acidaminococcus|s__Acidaminococcus_intestini|t__SGB5736	151	54	medium
POLLGUT__D80672__bin,90,fa	5736/VogtmannE_2016__MMRS95674036ST-27-0-0__bin,26,fa	0.00365796	kSGB	k__Bacteria|p__Firmicutes|c__Negativicutes|o__Acidaminococcales|f__Acidaminococcaceae|g__Acidaminococcus|s__Acidaminococcus_intestini|t__SGB5736	151	54	low
POLLGUT__D81113__bin,41,fa	/shares/CIBIO-Storage/CM/scratch/databases/MetaRefSGB/utils/furnace/Jan20/bins/ThomasAM_2019__CRC_MR_SBJ20C_17__bin,30,fna	0.00427662	kSGB	k__Bacteria|p__Firmicutes|c__Negativicutes|o__Acidaminococcales|f__Acidaminococcaceae|g__Acidaminococcus|s__Acidaminococcus_intestini|t__SGB5736	151	54	medium
POLLGUT__D80036__bin,29,fa	/shares/CIBIO-Storage/CM/scratch/databases/MetaRefSGB/utils/furnace/Jan20/bins/ThomasAM_2019__LILT_VF69_16__bin,33,fna	0.00448982	kSGB	k__Bacteria|p__Firmicutes|c__Negativicutes|o__Acidaminococcales|f__Acidaminococcaceae|g__Acidaminococcus|s__Acidaminococcus_intestini|t__SGB5736	151	54	medium
POLLGUT__D82070__bin,48,fa	5736/NielsenHB_2014__V1_CD19_0__bin,51,fa	0.00482871	kSGB	k__Bacteria|p__Firmicutes|c__Negativicutes|o__Acidaminococcales|f__Acidaminococcaceae|g__Acidaminococcus|s__Acidaminococcus_intestini|t__SGB5736	151	54	low
POLLGUT__D82148__bin,59,fa	/shares/CIBIO-Storage/CM/scratch/databases/MetaRefSGB/utils/furnace/zoe/fna/AsnicarF_2020__1246__bin,24,fna	0.00495268	kSGB	k__Bacteria|p__Firmicutes|c__Negativicutes|o__Acidaminococcales|f__Acidaminococcaceae|g__Acidaminococcus|s__Acidaminococcus_intestini|t__SGB5736	151	54	medium
POLLGUT__D81740__bin,26,fa	5736/FengQ_2015__SID531128__bin,6,fa	0.0049846	kSGB	k__Bacteria|p__Firmicutes|c__Negativicutes|o__Acidaminococcales|f__Acidaminococcaceae|g__Acidaminococcus|s__Acidaminococcus_intestini|t__SGB5736	151	54	high
POLLGUT__D81339__bin,62,fa	/shares/CIBIO-Storage/CM/scratch/databases/MetaRefSGB/utils/furnace/Jan20/bins/ThomasAM_2019__CRC_MR_SBJ20C_17__bin,30,fna	0.00519673	kSGB	k__Bacteria|p__Firmicutes|c__Negativicutes|o__Acidaminococcales|f__Acidaminococcaceae|g__Acidaminococcus|s__Acidaminococcus_intestini|t__SGB5736	151	54	high
POLLGUT__D81232__bin,35,fa	5736/LiJ_2014__V1,FI05__bin,45,fa	0.0062617	kSGB	k__Bacteria|p__Firmicutes|c__Negativicutes|o__Acidaminococcales|f__Acidaminococcaceae|g__Acidaminococcus|s__Acidaminococcus_intestini|t__SGB5736	151	54	medium
POLLGUT__D80058__bin,23,fa	/shares/CIBIO-Storage/CM/scratch/users/fabio,cumbo/MetaRefSGB_clustering/_pvt/00000009/bins/NanjundappaRH_2017__IBD-1__bin,14,fna	0.00646147	kSGB	k__Bacteria|p__Firmicutes|c__Negativicutes|o__Acidaminococcales|f__Acidaminococcaceae|g__Acidaminococcus|s__Acidaminococcus_intestini|t__SGB5736	151	54	medium
POLLGUT__D80347__bin,32,fa	/shares/CIBIO-Storage/CM/scratch/databases/MetaRefSGB/utils/furnace/Nov20/NEW_BINS/bins/KimCY_2020__KIJ_genome_25095,fna	0.00697756	kSGB	k__Bacteria|p__Firmicutes|c__Negativicutes|o__Acidaminococcales|f__Acidaminococcaceae|g__Acidaminococcus|s__Acidaminococcus_intestini|t__SGB5736	151	54	low
POLLGUT__D81770__bin,37,fa	/shares/CIBIO-Storage/CM/scratch/databases/MetaRefSGB/utils/furnace/zoe/fna/AsnicarF_2020__1246__bin,24,fna	0.00849565	kSGB	k__Bacteria|p__Firmicutes|c__Negativicutes|o__Acidaminococcales|f__Acidaminococcaceae|g__Acidaminococcus|s__Acidaminococcus_intestini|t__SGB5736	151	54	low
POLLGUT__D81205__bin,16,fa	/shares/CIBIO-Storage/CM/scratch/databases/MetaRefSGB/utils/furnace/zoe/fna/AsnicarF_2020__1246__bin,24,fna	0.00854965	kSGB	k__Bacteria|p__Firmicutes|c__Negativicutes|o__Acidaminococcales|f__Acidaminococcaceae|g__Acidaminococcus|s__Acidaminococcus_intestini|t__SGB5736	151	54	medium
POLLGUT__D81332__bin,69,fa	5736/LiJ_2014__V1,FI05__bin,45,fa	0.00946684	kSGB	k__Bacteria|p__Firmicutes|c__Negativicutes|o__Acidaminococcales|f__Acidaminococcaceae|g__Acidaminococcus|s__Acidaminococcus_intestini|t__SGB5736	151	54	medium
POLLGUT__D80642__bin,33,fa	/shares/CIBIO-Storage/CM/scratch/databases/MetaRefSGB/utils/furnace/zoe/fna/AsnicarF_2020__1246__bin,24,fna	0.0148135	kSGB	k__Bacteria|p__Firmicutes|c__Negativicutes|o__Acidaminococcales|f__Acidaminococcaceae|g__Acidaminococcus|s__Acidaminococcus_intestini|t__SGB5736	151	54	low
POLLGUT__D82260__bin,60,fa	5736/NielsenHB_2014__V1_CD19_0__bin,51,fa	0.0180709	kSGB	k__Bacteria|p__Firmicutes|c__Negativicutes|o__Acidaminococcales|f__Acidaminococcaceae|g__Acidaminococcus|s__Acidaminococcus_intestini|t__SGB5736	151	54	high
POLLGUT__D81546__bin,71,fa	5068/BackhedF_2015__SID39_M__bin,60,fa	0.0046773	kSGB	k__Bacteria|p__Firmicutes|c__Clostridia|o__Clostridiales|f__Clostridiales_unclassified|g__Clostridiales_unclassified|s__Bacteroides_pectinophilus|t__SGB5068	152	3	low
POLLGUT__D80158__bin,28,fa	/shares/CIBIO-Storage/CM/scratch/databases/MetaRefSGB/utils/furnace/Jan20/bins/ThomasAM_2019__CRC_MR_SBJ25C_17__bin,44,fna	0.00801624	kSGB	k__Bacteria|p__Firmicutes|c__Clostridia|o__Clostridiales|f__Clostridiales_unclassified|g__Clostridiales_unclassified|s__Bacteroides_pectinophilus|t__SGB5068	152	3	medium
POLLGUT__D81154__bin,88,fa	/shares/CIBIO-Storage/CM/scratch/databases/MetaRefSGB/utils/furnace/Jan20/bins/ViscontiA_2019__SID737803__bin,12,fna	0.00834217	kSGB	k__Bacteria|p__Firmicutes|c__Clostridia|o__Clostridiales|f__Clostridiales_unclassified|g__Clostridiales_unclassified|s__Bacteroides_pectinophilus|t__SGB5068	152	3	medium
POLLGUT__D80424__bin,90,fa	6392/XieH_2016__YSZC12003_37137__bin,55,fa	0.00682159	kSGB	k__Bacteria|p__Firmicutes|c__CFGB1766|o__OFGB1766|f__FGB1766|g__GGB4617|s__GGB4617_SGB6392|t__SGB6392	153	2	low
POLLGUT__D82070__bin,28,fa	6392/Bengtsson-PalmeJ_2015__TRAVELRES22__bin,114,fa	0.0147041	kSGB	k__Bacteria|p__Firmicutes|c__CFGB1766|o__OFGB1766|f__FGB1766|g__GGB4617|s__GGB4617_SGB6392|t__SGB6392	153	2	low
POLLGUT__D82097__bin,64,fa	/shares/CIBIO-Storage/CM/scratch/databases/MetaRefSGB/utils/furnace/Jan20/bins/JieZ_2017__SAMEA104142308__bin,19,fna	0.00869698	kSGB	k__Bacteria|p__Firmicutes|c__Negativicutes|o__Veillonellales|f__Veillonellaceae|g__Allisonella|s__Allisonella_histaminiformans|t__SGB5843	154	12	high
POLLGUT__D80421__bin,26,fa	/shares/CIBIO-Storage/CM/scratch/databases/MetaRefSGB/utils/furnace/Jan20/bins/JieZ_2017__SAMEA104142308__bin,19,fna	0.0087867	kSGB	k__Bacteria|p__Firmicutes|c__Negativicutes|o__Veillonellales|f__Veillonellaceae|g__Allisonella|s__Allisonella_histaminiformans|t__SGB5843	154	12	low
POLLGUT__D80356__bin,5,fa	/shares/CIBIO-Storage/CM/scratch/databases/MetaRefSGB/utils/furnace/Jan20/bins/JieZ_2017__SAMEA104142308__bin,19,fna	0.00927756	kSGB	k__Bacteria|p__Firmicutes|c__Negativicutes|o__Veillonellales|f__Veillonellaceae|g__Allisonella|s__Allisonella_histaminiformans|t__SGB5843	154	12	low
POLLGUT__D81916__bin,12,fa	/shares/CIBIO-Storage/CM/scratch/databases/MetaRefSGB/utils/furnace/Jan20/bins/JieZ_2017__SAMEA104142308__bin,19,fna	0.0118699	kSGB	k__Bacteria|p__Firmicutes|c__Negativicutes|o__Veillonellales|f__Veillonellaceae|g__Allisonella|s__Allisonella_histaminiformans|t__SGB5843	154	12	high
POLLGUT__D81336__bin,103,fa	/shares/CIBIO-Storage/CM/scratch/databases/MetaRefSGB/utils/furnace/Dec19_msh/bins/ForsterSC_2019__SRR5056988__bin,32,fna	0.0125076	kSGB	k__Bacteria|p__Firmicutes|c__Negativicutes|o__Veillonellales|f__Veillonellaceae|g__Allisonella|s__Allisonella_histaminiformans|t__SGB5843	154	12	high
POLLGUT__D82073__bin,65,fa	5843/LiSS_2016__FAT_014-22-14-0__bin,27,fa	0.0128005	kSGB	k__Bacteria|p__Firmicutes|c__Negativicutes|o__Veillonellales|f__Veillonellaceae|g__Allisonella|s__Allisonella_histaminiformans|t__SGB5843	154	12	medium
POLLGUT__D80641__bin,49,fa	5843/LiSS_2016__FAT_014-22-14-0__bin,27,fa	0.0139285	kSGB	k__Bacteria|p__Firmicutes|c__Negativicutes|o__Veillonellales|f__Veillonellaceae|g__Allisonella|s__Allisonella_histaminiformans|t__SGB5843	154	12	low
POLLGUT__D81299__bin,13,fa	/shares/CIBIO-Storage/CM/scratch/databases/MetaRefSGB/utils/furnace/Jan20/bins/JieZ_2017__SAMEA104142308__bin,19,fna	0.0145643	kSGB	k__Bacteria|p__Firmicutes|c__Negativicutes|o__Veillonellales|f__Veillonellaceae|g__Allisonella|s__Allisonella_histaminiformans|t__SGB5843	154	12	medium
POLLGUT__D81524__bin,28,fa	5843/HeQ_2017__SZAXPI029462-133__bin,38,fa	0.0149391	kSGB	k__Bacteria|p__Firmicutes|c__Negativicutes|o__Veillonellales|f__Veillonellaceae|g__Allisonella|s__Allisonella_histaminiformans|t__SGB5843	154	12	high
POLLGUT__D82241__bin,80,fa	5843/HeQ_2017__SZAXPI029462-133__bin,38,fa	0.0164989	kSGB	k__Bacteria|p__Firmicutes|c__Negativicutes|o__Veillonellales|f__Veillonellaceae|g__Allisonella|s__Allisonella_histaminiformans|t__SGB5843	154	12	medium
POLLGUT__D80644__bin,29,fa	5843/HeQ_2017__SZAXPI029462-133__bin,38,fa	0.0173765	kSGB	k__Bacteria|p__Firmicutes|c__Negativicutes|o__Veillonellales|f__Veillonellaceae|g__Allisonella|s__Allisonella_histaminiformans|t__SGB5843	154	12	low
POLLGUT__D80487__bin,23,fa	/shares/CIBIO-Storage/CM/scratch/databases/MetaRefSGB/utils/furnace/Jan20/bins/HansenLBS_2018__SID5412-2__bin,51,fna	0.0197759	kSGB	k__Bacteria|p__Firmicutes|c__Negativicutes|o__Veillonellales|f__Veillonellaceae|g__Allisonella|s__Allisonella_histaminiformans|t__SGB5843	154	12	low
POLLGUT__D81101__bin,57,fa	4643/LeChatelierE_2013__MH0198__bin,51,fa	0.00403866	kSGB	k__Bacteria|p__Firmicutes|c__Clostridia|o__Clostridiales|f__Clostridiaceae|g__GGB3478|s__GGB3478_SGB4643|t__SGB4643	155	4	high
POLLGUT__D80597__bin,4,fa	4643/Bengtsson-PalmeJ_2015__TRAVELRES54__bin,44,fa	0.00848409	kSGB	k__Bacteria|p__Firmicutes|c__Clostridia|o__Clostridiales|f__Clostridiaceae|g__GGB3478|s__GGB3478_SGB4643|t__SGB4643	155	4	medium
POLLGUT__D80324__bin,35,fa	/shares/CIBIO-Storage/CM/scratch/databases/MetaRefSGB/utils/furnace/NB/bins/CM_Neuroblastoma__NB_M_CTR41__bin,69,fna	0.0102004	kSGB	k__Bacteria|p__Firmicutes|c__Clostridia|o__Clostridiales|f__Clostridiaceae|g__GGB3478|s__GGB3478_SGB4643|t__SGB4643	155	4	high
POLLGUT__D81255__bin,27,fa	/shares/CIBIO-Storage/CM/scratch/databases/MetaRefSGB/utils/furnace/Jan20/bins/HansenLBS_2018__SID5453-1__bin,38,fna	0.0118835	kSGB	k__Bacteria|p__Firmicutes|c__Clostridia|o__Clostridiales|f__Clostridiaceae|g__GGB3478|s__GGB3478_SGB4643|t__SGB4643	155	4	medium
POLLGUT__D81016__bin,62,fa	5767/QinN_2014__LV-11__bin,20,fa	0.00678985	kSGB	k__Bacteria|p__Firmicutes|c__Negativicutes|o__Acidaminococcales|f__Acidaminococcaceae|g__Phascolarctobacterium|s__Phascolarctobacterium_succinatutens|t__SGB5765	156	42	medium
POLLGUT__D80543__bin,46,fa	/shares/CIBIO-Storage/CM/scratch/databases/MetaRefSGB/utils/furnace/Nov20/NEW_BINS/bins/YoungblutND_2020__SAMEA3663177__metabat2_low_PE,012,fna	0.00734414	kSGB	k__Bacteria|p__Firmicutes|c__CFGB10999|o__OFGB10999|f__FGB10999|g__GGB32905|s__GGB32905_SGB53404|t__SGB53404	156	42	low
POLLGUT__D81154__bin,10,fa	/shares/CIBIO-Storage/CM/scratch/databases/MetaRefSGB/utils/furnace/Nov20/NEW_BINS/bins/YoungblutND_2020__SAMEA3663177__metabat2_low_PE,012,fna	0.00738046	kSGB	k__Bacteria|p__Firmicutes|c__CFGB10999|o__OFGB10999|f__FGB10999|g__GGB32905|s__GGB32905_SGB53404|t__SGB53404	156	42	medium
POLLGUT__D80485__bin,53,fa	/shares/CIBIO-Storage/CM/scratch/databases/MetaRefSGB/utils/furnace/Nov20/NEW_BINS/bins/YoungblutND_2020__SAMEA3663177__metabat2_low_PE,012,fna	0.00770681	kSGB	k__Bacteria|p__Firmicutes|c__CFGB10999|o__OFGB10999|f__FGB10999|g__GGB32905|s__GGB32905_SGB53404|t__SGB53404	156	42	low
POLLGUT__D81131__bin,77,fa	/shares/CIBIO-Storage/CM/scratch/databases/MetaRefSGB/utils/furnace/Nov20/NEW_BINS/bins/YoungblutND_2020__SAMEA3663177__metabat2_low_PE,012,fna	0.00825066	kSGB	k__Bacteria|p__Firmicutes|c__CFGB10999|o__OFGB10999|f__FGB10999|g__GGB32905|s__GGB32905_SGB53404|t__SGB53404	156	42	medium
POLLGUT__D80653__bin,29,fa	/shares/CIBIO-Storage/CM/scratch/databases/MetaRefSGB/utils/furnace/Nov20/NEW_BINS/bins/YoungblutND_2020__SAMEA3663177__metabat2_low_PE,012,fna	0.00861543	kSGB	k__Bacteria|p__Firmicutes|c__CFGB10999|o__OFGB10999|f__FGB10999|g__GGB32905|s__GGB32905_SGB53404|t__SGB53404	156	42	low
POLLGUT__D82241__bin,24,fa	5767/LiJ_2014__MH0392__bin,70,fa	0.00882584	kSGB	k__Bacteria|p__Firmicutes|c__Negativicutes|o__Acidaminococcales|f__Acidaminococcaceae|g__Phascolarctobacterium|s__Phascolarctobacterium_succinatutens|t__SGB5765	156	42	medium
POLLGUT__D80430__bin,44,fa	/shares/CIBIO-Storage/CM/scratch/databases/MetaRefSGB/utils/furnace/Nov20/NEW_BINS/bins/KimCY_2020__KIJ_genome_4501,fna	0.0134869	kSGB	k__Bacteria|p__Firmicutes|c__CFGB10999|o__OFGB10999|f__FGB10999|g__GGB32905|s__GGB32905_SGB53404|t__SGB53404	156	42	low
POLLGUT__D81060__bin,12,fa	5767/YuJ_2015__SZAXPI015245-33__bin,10,fa	0.0142467	kSGB	k__Bacteria|p__Firmicutes|c__Negativicutes|o__Acidaminococcales|f__Acidaminococcaceae|g__Phascolarctobacterium|s__Phascolarctobacterium_succinatutens|t__SGB5765	156	42	medium
POLLGUT__D81060__bin,66,fa	5767/YuJ_2015__SZAXPI015245-33__bin,17,fa	0.0157789	kSGB	k__Bacteria|p__Firmicutes|c__Negativicutes|o__Acidaminococcales|f__Acidaminococcaceae|g__Phascolarctobacterium|s__Phascolarctobacterium_succinatutens|t__SGB5765	156	42	medium
POLLGUT__D81450__bin,26,fa	/shares/CIBIO-Storage/CM/scratch/databases/MetaRefSGB/utils/furnace/Dec19_msh/bins/AlmeidaA_2019__ERR1305909__bin,26,fna	0.0174468	kSGB	k__Bacteria|p__Candidatus_Marinimicrobia|c__Candidatus_Marinimicrobia_unclassified|o__Candidatus_Marinimicrobia_unclassified|f__Candidatus_Marinimicrobia_unclassified|g__Candidatus_Marinimicrobia_unclassified|s__Candidatus_Marinimicrobia_unclassified_SGB53398|t__SGB53398	156	42	medium
POLLGUT__D81386__bin,60,fa	/shares/CIBIO-Storage/CM/scratch/databases/MetaRefSGB/utils/furnace/Nov20/NEW_BINS/bins/YoungblutND_2020__SAMEA3663177__metabat2_low_PE,012,fna	0.0178371	kSGB	k__Bacteria|p__Firmicutes|c__CFGB10999|o__OFGB10999|f__FGB10999|g__GGB32905|s__GGB32905_SGB53404|t__SGB53404	156	42	medium
POLLGUT__D81373__bin,43,fa	/shares/CIBIO-Storage/CM/scratch/databases/MetaRefSGB/utils/furnace/Jan20/bins/ViscontiA_2019__SID381900__bin,19,fna	0.017861	kSGB	k__Bacteria|p__Firmicutes|c__Negativicutes|o__Acidaminococcales|f__Acidaminococcaceae|g__Phascolarctobacterium|s__Phascolarctobacterium_SGB5769|t__SGB5769	156	42	medium
POLLGUT__D80646__bin,57,fa	/shares/CIBIO-Storage/CM/scratch/databases/MetaRefSGB/utils/furnace/Jan20/bins/ViscontiA_2019__SID911855__bin,7,fna	0.0185333	kSGB	k__Bacteria|p__Firmicutes|c__Negativicutes|o__Acidaminococcales|f__Acidaminococcaceae|g__Phascolarctobacterium|s__Phascolarctobacterium_succinatutens|t__SGB5765	156	42	low
POLLGUT__D81247__bin,90,fa	/shares/CIBIO-Storage/CM/scratch/databases/MetaRefSGB/utils/furnace/zoe/fna/AsnicarF_2020__1070__bin,69,fna	0.0204656	kSGB	k__Bacteria|p__Firmicutes|c__Negativicutes|o__Acidaminococcales|f__Acidaminococcaceae|g__Phascolarctobacterium|s__Phascolarctobacterium_succinatutens|t__SGB5765	156	42	high
POLLGUT__D81426__bin,74,fa	/shares/CIBIO-Storage/CM/scratch/databases/MetaRefSGB/utils/furnace/Dec19_msh/bins/AlmeidaA_2019__SRR4481807__bin,42,fna	0.023868	kSGB	k__Bacteria|p__Firmicutes|c__Negativicutes|o__Acidaminococcales|f__Acidaminococcaceae|g__Phascolarctobacterium|s__Phascolarctobacterium_succinatutens|t__SGB5765	156	42	medium
POLLGUT__D80657__bin,49,fa	5767/LeChatelierE_2013__MH0183__bin,41,fa	0.0249447	kSGB	k__Bacteria|p__Firmicutes|c__Negativicutes|o__Acidaminococcales|f__Acidaminococcaceae|g__Phascolarctobacterium|s__Phascolarctobacterium_succinatutens|t__SGB5765	156	42	low
POLLGUT__D81902__bin,67,fa	/shares/CIBIO-Storage/CM/scratch/databases/MetaRefSGB/utils/furnace/zoe/fna/AsnicarF_2020__1319__bin,85,fna	0.0251366	kSGB	k__Bacteria|p__Firmicutes|c__Negativicutes|o__Acidaminococcales|f__Acidaminococcaceae|g__Phascolarctobacterium|s__Phascolarctobacterium_succinatutens|t__SGB5765	156	42	high
POLLGUT__D81346__bin,21,fa	/shares/CIBIO-Storage/CM/scratch/databases/MetaRefSGB/utils/furnace/Dec19_msh/bins/NayfachS_2019__ERS608578__bin,18,fna	0.0269993	kSGB	k__Bacteria|p__Firmicutes|c__Negativicutes|o__Acidaminococcales|f__Acidaminococcaceae|g__Phascolarctobacterium|s__Phascolarctobacterium_succinatutens|t__SGB5765	156	42	medium
POLLGUT__D80419__bin,22,fa	/shares/CIBIO-Storage/CM/scratch/databases/MetaRefSGB/utils/furnace/Jan20/bins/ViscontiA_2019__SID381900__bin,19,fna	0.0271289	kSGB	k__Bacteria|p__Firmicutes|c__Negativicutes|o__Acidaminococcales|f__Acidaminococcaceae|g__Phascolarctobacterium|s__Phascolarctobacterium_SGB5769|t__SGB5769	156	42	low
POLLGUT__D81118__bin,75,fa	5767/VatanenT_2016__G80286__bin,11,fa	0.0272939	kSGB	k__Bacteria|p__Firmicutes|c__Negativicutes|o__Acidaminococcales|f__Acidaminococcaceae|g__Phascolarctobacterium|s__Phascolarctobacterium_succinatutens|t__SGB5765	156	42	medium
POLLGUT__D80426__bin,11,fa	5767/VatanenT_2016__G80286__bin,11,fa	0.0273026	kSGB	k__Bacteria|p__Firmicutes|c__Negativicutes|o__Acidaminococcales|f__Acidaminococcaceae|g__Phascolarctobacterium|s__Phascolarctobacterium_succinatutens|t__SGB5765	156	42	low
POLLGUT__D80427__bin,5,fa	/shares/CIBIO-Storage/CM/scratch/databases/MetaRefSGB/utils/furnace/Jan20/bins/ViscontiA_2019__SID381900__bin,19,fna	0.0274337	kSGB	k__Bacteria|p__Firmicutes|c__Negativicutes|o__Acidaminococcales|f__Acidaminococcaceae|g__Phascolarctobacterium|s__Phascolarctobacterium_SGB5769|t__SGB5769	156	42	low
POLLGUT__D81737__bin,27,fa	/shares/CIBIO-Storage/CM/scratch/databases/MetaRefSGB/utils/furnace/zoe/fna/AsnicarF_2020__153__bin,54,fna	0.0291328	kSGB	k__Bacteria|p__Firmicutes|c__Negativicutes|o__Acidaminococcales|f__Acidaminococcaceae|g__Phascolarctobacterium|s__Phascolarctobacterium_succinatutens|t__SGB5765	156	42	medium
POLLGUT__D82068__bin,14,fa	5767/ZeeviD_2015__PNP_Main_379__bin,19,fa	0.0296126	kSGB	k__Bacteria|p__Firmicutes|c__Negativicutes|o__Acidaminococcales|f__Acidaminococcaceae|g__Phascolarctobacterium|s__Phascolarctobacterium_succinatutens|t__SGB5765	156	42	medium
POLLGUT__D80161__bin,4,fa	5767/XieH_2016__YSZC12003_36525__bin,94,fa	0.0298414	kSGB	k__Bacteria|p__Firmicutes|c__Negativicutes|o__Acidaminococcales|f__Acidaminococcaceae|g__Phascolarctobacterium|s__Phascolarctobacterium_succinatutens|t__SGB5765	156	42	medium
POLLGUT__D80535__bin,15,fa	5767/LouisS_2016__AS45_6__bin,20,fa	0.0303241	kSGB	k__Bacteria|p__Firmicutes|c__Negativicutes|o__Acidaminococcales|f__Acidaminococcaceae|g__Phascolarctobacterium|s__Phascolarctobacterium_succinatutens|t__SGB5765	156	42	low
POLLGUT__D81077__bin,52,fa	/shares/CIBIO-Storage/CM/scratch/databases/MetaRefSGB/utils/furnace/Jan20/bins/WirbelJ_2018__CCMD39157124ST-11-0__bin,67,fna	0.0303631	kSGB	k__Bacteria|p__Firmicutes|c__Negativicutes|o__Acidaminococcales|f__Acidaminococcaceae|g__Phascolarctobacterium|s__Phascolarctobacterium_SGB5769|t__SGB5769	156	42	medium
POLLGUT__D82073__bin,84,fa	5767/LouisS_2016__AS45_0__bin,1,fa	0.0305687	kSGB	k__Bacteria|p__Firmicutes|c__Negativicutes|o__Acidaminococcales|f__Acidaminococcaceae|g__Phascolarctobacterium|s__Phascolarctobacterium_succinatutens|t__SGB5765	156	42	medium
POLLGUT__D81032__bin,53,fa	/shares/CIBIO-Storage/CM/scratch/databases/MetaRefSGB/utils/furnace/Jan20/bins/WirbelJ_2018__CCMD89643949ST-11-0__bin,34,fna	0.0307066	kSGB	k__Bacteria|p__Firmicutes|c__Negativicutes|o__Acidaminococcales|f__Acidaminococcaceae|g__Phascolarctobacterium|s__Phascolarctobacterium_succinatutens|t__SGB5765	156	42	high
POLLGUT__D81137__bin,5,fa	5767/FengQ_2015__SID531469__bin,25,fa	0.0311345	kSGB	k__Bacteria|p__Firmicutes|c__Negativicutes|o__Acidaminococcales|f__Acidaminococcaceae|g__Phascolarctobacterium|s__Phascolarctobacterium_succinatutens|t__SGB5765	156	42	medium
POLLGUT__D80774__bin,15,fa	5767/XieH_2016__YSZC12003_35707__bin,20,fa	0.0312349	kSGB	k__Bacteria|p__Firmicutes|c__Negativicutes|o__Acidaminococcales|f__Acidaminococcaceae|g__Phascolarctobacterium|s__Phascolarctobacterium_succinatutens|t__SGB5765	156	42	low
POLLGUT__D82288__bin,33,fa	5767/VincentC_2016__MM026,1__bin,5,fa	0.0316404	kSGB	k__Bacteria|p__Firmicutes|c__Negativicutes|o__Acidaminococcales|f__Acidaminococcaceae|g__Phascolarctobacterium|s__Phascolarctobacterium_succinatutens|t__SGB5765	156	42	high
POLLGUT__D80931__bin,62,fa	5767/CosteaPI_2017__SID713A002-11-0-0__bin,11,fa	0.0323015	kSGB	k__Bacteria|p__Firmicutes|c__Negativicutes|o__Acidaminococcales|f__Acidaminococcaceae|g__Phascolarctobacterium|s__Phascolarctobacterium_succinatutens|t__SGB5765	156	42	medium
POLLGUT__D80641__bin,50,fa	5769/CosteaPI_2017__SID713B051-11-0-0__bin,11,fa	0.0324272	kSGB	k__Bacteria|p__Firmicutes|c__Negativicutes|o__Acidaminococcales|f__Acidaminococcaceae|g__Phascolarctobacterium|s__Phascolarctobacterium_SGB5769|t__SGB5769	156	42	low
POLLGUT__D80628__bin,3,fa	/shares/CIBIO-Storage/CM/scratch/databases/MetaRefSGB/utils/furnace/Dec19_msh/bins/AlmeidaA_2019__SRR5558231__bin,21,fna	0.0328077	kSGB	k__Bacteria|p__Firmicutes|c__Negativicutes|o__Acidaminococcales|f__Acidaminococcaceae|g__Phascolarctobacterium|s__Phascolarctobacterium_succinatutens|t__SGB5765	156	42	low
POLLGUT__D81323__bin,17,fa	5767/ZeeviD_2015__PNP_Main_459__bin,18,fa	0.0352492	kSGB	k__Bacteria|p__Firmicutes|c__Negativicutes|o__Acidaminococcales|f__Acidaminococcaceae|g__Phascolarctobacterium|s__Phascolarctobacterium_succinatutens|t__SGB5765	156	42	medium
POLLGUT__D80482__bin,6,fa	/shares/CIBIO-Storage/CM/scratch/databases/MetaRefSGB/utils/furnace/Jan20/bins/HansenLBS_2018__SID5481-2__bin,75,fna	0.0355401	kSGB	k__Bacteria|p__Firmicutes|c__Negativicutes|o__Acidaminococcales|f__Acidaminococcaceae|g__Phascolarctobacterium|s__Phascolarctobacterium_succinatutens|t__SGB5765	156	42	low
POLLGUT__D80487__bin,11,fa	/shares/CIBIO-Storage/CM/scratch/databases/MetaRefSGB/utils/furnace/Jan20/bins/ViscontiA_2019__SID653439__bin,24,fna	0.0357395	kSGB	k__Bacteria|p__Firmicutes|c__Negativicutes|o__Acidaminococcales|f__Acidaminococcaceae|g__Phascolarctobacterium|s__Phascolarctobacterium_succinatutens|t__SGB5765	156	42	low
POLLGUT__D81338__bin,43,fa	/shares/CIBIO-Storage/CM/scratch/databases/MetaRefSGB/utils/furnace/zoe/fna/AsnicarF_2020__187__bin,38,fna	0.0359878	kSGB	k__Bacteria|p__Firmicutes|c__Negativicutes|o__Acidaminococcales|f__Acidaminococcaceae|g__Phascolarctobacterium|s__Phascolarctobacterium_succinatutens|t__SGB5765	156	42	low
POLLGUT__D80630__bin,94,fa	/shares/CIBIO-Storage/CM/scratch/databases/MetaRefSGB/utils/furnace/Sep20/bins/KeohaneDM_2020__Travel065__bin,33,fna	0.036071	kSGB	k__Bacteria|p__Firmicutes|c__Negativicutes|o__Acidaminococcales|f__Acidaminococcaceae|g__Phascolarctobacterium|s__Phascolarctobacterium_succinatutens|t__SGB5765	156	42	low
POLLGUT__D82275__bin,71,fa	5767/CosteaPI_2017__daisy-11-7-0__bin,14,fa	0.0425249	kSGB	k__Bacteria|p__Firmicutes|c__Negativicutes|o__Acidaminococcales|f__Acidaminococcaceae|g__Phascolarctobacterium|s__Phascolarctobacterium_succinatutens|t__SGB5765	156	42	medium
POLLGUT__D82070__bin,43,fa	14339/SchirmerM_2016__G89176__bin,11,fa	0.0112864	kSGB	k__Bacteria|p__Actinobacteria|c__CFGB2988|o__OFGB2988|f__FGB2988|g__GGB9364|s__GGB9364_SGB14339|t__SGB14339	157	9	low
POLLGUT__D81754__bin,15,fa	/shares/CIBIO-Storage/CM/scratch/databases/MetaRefSGB/utils/furnace/Dec19_msh/bins/GCA_900542265,fna	0.011952	kSGB	k__Bacteria|p__Actinobacteria|c__CFGB2988|o__OFGB2988|f__FGB2988|g__GGB9364|s__GGB9364_SGB14339|t__SGB14339	157	9	low
POLLGUT__D82161__bin,72,fa	/shares/CIBIO-Storage/CM/scratch/databases/MetaRefSGB/utils/furnace/Dec19_msh/bins/GCA_900542265,fna	0.012191	kSGB	k__Bacteria|p__Actinobacteria|c__CFGB2988|o__OFGB2988|f__FGB2988|g__GGB9364|s__GGB9364_SGB14339|t__SGB14339	157	9	low
POLLGUT__D80544__bin,69,fa	/shares/CIBIO-Storage/CM/scratch/databases/MetaRefSGB/utils/furnace/Dec19_msh/bins/GCA_900542265,fna	0.012265	kSGB	k__Bacteria|p__Actinobacteria|c__CFGB2988|o__OFGB2988|f__FGB2988|g__GGB9364|s__GGB9364_SGB14339|t__SGB14339	157	9	low
POLLGUT__D81593__bin,41,fa	/shares/CIBIO-Storage/CM/scratch/databases/MetaRefSGB/utils/furnace/Dec19_msh/bins/GCA_900542265,fna	0.0145128	kSGB	k__Bacteria|p__Actinobacteria|c__CFGB2988|o__OFGB2988|f__FGB2988|g__GGB9364|s__GGB9364_SGB14339|t__SGB14339	157	9	low
POLLGUT__D80134__bin,101,fa	/shares/CIBIO-Storage/CM/scratch/users/fabio,cumbo/MetaRefSGB_clustering/Nov19/bins/LuW_2019__S_6G1__bin,410,fna	0.0170283	kSGB	k__Bacteria|p__Actinobacteria|c__CFGB2988|o__OFGB2988|f__FGB2988|g__GGB9364|s__GGB9364_SGB14339|t__SGB14339	157	9	medium
POLLGUT__D80326__bin,80,fa	/shares/CIBIO-Storage/CM/scratch/users/fabio,cumbo/MetaRefSGB_clustering/Nov19/bins/LuW_2019__S_6G1__bin,410,fna	0.0197953	kSGB	k__Bacteria|p__Actinobacteria|c__CFGB2988|o__OFGB2988|f__FGB2988|g__GGB9364|s__GGB9364_SGB14339|t__SGB14339	157	9	high
POLLGUT__D82297__bin,23,fa	/shares/CIBIO-Storage/CM/scratch/databases/MetaRefSGB/utils/furnace/Jan20/bins/ViscontiA_2019__SID302128__bin,13,fna	0.0199318	kSGB	k__Bacteria|p__Actinobacteria|c__CFGB2988|o__OFGB2988|f__FGB2988|g__GGB9364|s__GGB9364_SGB14339|t__SGB14339	157	9	medium
POLLGUT__D80161__bin,10,fa	14339/SchirmerM_2016__G89176__bin,11,fa	0.0229306	kSGB	k__Bacteria|p__Actinobacteria|c__CFGB2988|o__OFGB2988|f__FGB2988|g__GGB9364|s__GGB9364_SGB14339|t__SGB14339	157	9	medium
POLLGUT__D80590__bin,8,fa	/shares/CIBIO-Storage/CM/scratch/databases/MetaRefSGB/utils/furnace/Nov20/NEW_BINS/bins/KimCY_2020__KIJ_genome_1576,fna	0.0169077	kSGB	k__Bacteria|p__Firmicutes|c__Negativicutes|o__Veillonellales|f__Veillonellaceae|g__GGB4266|s__GGB4266_SGB5809|t__SGB5809	158	8	medium
POLLGUT__D80644__bin,42,fa	/shares/CIBIO-Storage/CM/scratch/databases/MetaRefSGB/utils/furnace/Nov20/NEW_BINS/bins/KimCY_2020__KIJ_genome_1576,fna	0.0173765	kSGB	k__Bacteria|p__Firmicutes|c__Negativicutes|o__Veillonellales|f__Veillonellaceae|g__GGB4266|s__GGB4266_SGB5809|t__SGB5809	158	8	low
POLLGUT__D82288__bin,49,fa	5809/LiJ_2014__MH0357__bin,50,fa	0.0191497	kSGB	k__Bacteria|p__Firmicutes|c__Negativicutes|o__Veillonellales|f__Veillonellaceae|g__GGB4266|s__GGB4266_SGB5809|t__SGB5809	158	8	high
POLLGUT__D82265__bin,40,fa	5809/LiJ_2014__MH0357__bin,50,fa	0.0248096	kSGB	k__Bacteria|p__Firmicutes|c__Negativicutes|o__Veillonellales|f__Veillonellaceae|g__GGB4266|s__GGB4266_SGB5809|t__SGB5809	158	8	high
POLLGUT__D81033__bin,42,fa	5809/ZellerG_2014__CCMD86114146ST-21-0__bin,72,fa	0.0257785	kSGB	k__Bacteria|p__Firmicutes|c__Negativicutes|o__Veillonellales|f__Veillonellaceae|g__GGB4266|s__GGB4266_SGB5809|t__SGB5809	158	8	medium
POLLGUT__D81391__bin,51,fa	/shares/CIBIO-Storage/CM/scratch/databases/MetaRefSGB/utils/furnace/Dec19_msh/bins/AlmeidaA_2019__ERR1305908__bin,55,fna	0.026302	kSGB	k__Bacteria|p__Firmicutes|c__Negativicutes|o__Veillonellales|f__Veillonellaceae|g__GGB4266|s__GGB4266_SGB5809|t__SGB5809	158	8	medium
POLLGUT__D81372__bin,28,fa	5809/LiJ_2014__MH0264__bin,38,fa	0.0280181	kSGB	k__Bacteria|p__Firmicutes|c__Negativicutes|o__Veillonellales|f__Veillonellaceae|g__GGB4266|s__GGB4266_SGB5809|t__SGB5809	158	8	low
POLLGUT__D81332__bin,84,fa	5809/ZeeviD_2015__PNP_Main_16__bin,55,fa	0.0282337	kSGB	k__Bacteria|p__Firmicutes|c__Negativicutes|o__Veillonellales|f__Veillonellaceae|g__GGB4266|s__GGB4266_SGB5809|t__SGB5809	158	8	medium
POLLGUT__D80655__bin,57,fa	5805/ZeeviD_2015__PNP_Main_589__bin,38,fa	0.0128338	kSGB	k__Bacteria|p__Firmicutes|c__Negativicutes|o__Veillonellales|f__Veillonellaceae|g__GGB4266|s__GGB4266_SGB5805|t__SGB5805	159	1	low
POLLGUT__D81361__bin,23,fa	/shares/CIBIO-Storage/CM/scratch/databases/MetaRefSGB/utils/furnace/Nov20/NEW_BINS/bins/KimCY_2020__KIJ_genome_180,fna	0.00630285	kSGB	k__Bacteria|p__Firmicutes|c__Negativicutes|o__Veillonellales|f__Veillonellaceae|g__Dialister|s__Dialister_SGB5820|t__SGB5820	160	4	high
POLLGUT__D82280__bin,41,fa	/shares/CIBIO-Storage/CM/scratch/databases/MetaRefSGB/utils/furnace/zoe/fna/AsnicarF_2020__602__bin,19,fna	0.0127293	kSGB	k__Bacteria|p__Firmicutes|c__Negativicutes|o__Veillonellales|f__Veillonellaceae|g__Dialister|s__Dialister_SGB5820|t__SGB5820	160	4	high
POLLGUT__D81086__bin,93,fa	/shares/CIBIO-Storage/CM/scratch/databases/MetaRefSGB/utils/furnace/zoe/fna/AsnicarF_2020__1308__bin,46,fna	0.0151554	kSGB	k__Bacteria|p__Firmicutes|c__Negativicutes|o__Veillonellales|f__Veillonellaceae|g__Dialister|s__Dialister_SGB5820|t__SGB5820	160	4	high
POLLGUT__D81600__bin,33,fa	/shares/CIBIO-Storage/CM/scratch/databases/MetaRefSGB/utils/furnace/zoe/fna/AsnicarF_2020__341__bin,82,fna	0.015616	kSGB	k__Bacteria|p__Firmicutes|c__Negativicutes|o__Veillonellales|f__Veillonellaceae|g__Dialister|s__Dialister_SGB5820|t__SGB5820	160	4	medium
POLLGUT__D80125__bin,44,fa	5818/CosteaPI_2017__peacemaker-11-918-0__bin,37,fa	0.00654129	kSGB	k__Bacteria|p__Firmicutes|c__Negativicutes|o__Veillonellales|f__Veillonellaceae|g__Dialister|s__Dialister_succinatiphilus|t__SGB5818	161	28	medium
POLLGUT__D82297__bin,60,fa	/shares/CIBIO-Storage/CM/scratch/databases/MetaRefSGB/utils/furnace/zoe/fna/AsnicarF_2020__896__bin,45,fna	0.00740229	kSGB	k__Bacteria|p__Firmicutes|c__Negativicutes|o__Veillonellales|f__Veillonellaceae|g__Dialister|s__Dialister_succinatiphilus|t__SGB5818	161	28	medium
POLLGUT__D82301__bin,16,fa	/shares/CIBIO-Storage/CM/scratch/databases/MetaRefSGB/utils/furnace/Nov20/NEW_BINS/bins/KimCY_2020__KIJ_genome_996,fna	0.0100999	kSGB	k__Bacteria|p__Firmicutes|c__Negativicutes|o__Veillonellales|f__Veillonellaceae|g__Dialister|s__Dialister_succinatiphilus|t__SGB5818	161	28	high
POLLGUT__D80439__bin,31,fa	/shares/CIBIO-Storage/CM/scratch/databases/MetaRefSGB/utils/furnace/Nov20/NEW_BINS/bins/KimCY_2020__KIJ_genome_2333,fna	0.0109093	kSGB	k__Bacteria|p__Firmicutes|c__Negativicutes|o__Veillonellales|f__Veillonellaceae|g__Dialister|s__Dialister_succinatiphilus|t__SGB5818	161	28	low
POLLGUT__D81459__bin,66,fa	/shares/CIBIO-Storage/CM/scratch/databases/MetaRefSGB/utils/furnace/Nov20/NEW_BINS/bins/KimCY_2020__KIJ_genome_996,fna	0.0110926	kSGB	k__Bacteria|p__Firmicutes|c__Negativicutes|o__Veillonellales|f__Veillonellaceae|g__Dialister|s__Dialister_succinatiphilus|t__SGB5818	161	28	medium
POLLGUT__D80630__bin,88,fa	/shares/CIBIO-Storage/CM/scratch/databases/MetaRefSGB/utils/furnace/zoe/fna/AsnicarF_2020__896__bin,45,fna	0.0116796	kSGB	k__Bacteria|p__Firmicutes|c__Negativicutes|o__Veillonellales|f__Veillonellaceae|g__Dialister|s__Dialister_succinatiphilus|t__SGB5818	161	28	low
POLLGUT__D82069__bin,10,fa	/shares/CIBIO-Storage/CM/scratch/users/fabio,cumbo/MetaRefSGB_clustering/Nov19/bins/LuW_2019__S_7G50__bin,846,fna	0.0196854	kSGB	k__Bacteria|p__Firmicutes|c__Negativicutes|o__Veillonellales|f__Veillonellaceae|g__Dialister|s__Dialister_succinatiphilus|t__SGB5818	161	28	high
POLLGUT__D80035__bin,46,fa	/shares/CIBIO-Storage/CM/scratch/users/fabio,cumbo/MetaRefSGB_clustering/_pvt/00000009/bins/NanjundappaRH_2017__T1D-6__bin,17,fna	0.0218429	kSGB	k__Bacteria|p__Firmicutes|c__Negativicutes|o__Veillonellales|f__Veillonellaceae|g__Dialister|s__Dialister_succinatiphilus|t__SGB5818	161	28	medium
POLLGUT__D81362__bin,23,fa	/shares/CIBIO-Storage/CM/scratch/databases/MetaRefSGB/utils/furnace/zoe/fna/AsnicarF_2020__1184__bin,64,fna	0.0219772	kSGB	k__Bacteria|p__Firmicutes|c__Negativicutes|o__Veillonellales|f__Veillonellaceae|g__Dialister|s__Dialister_succinatiphilus|t__SGB5818	161	28	medium
POLLGUT__D80324__bin,7,fa	5818/LeChatelierE_2013__MH0405__bin,12,fa	0.0237917	kSGB	k__Bacteria|p__Firmicutes|c__Negativicutes|o__Veillonellales|f__Veillonellaceae|g__Dialister|s__Dialister_succinatiphilus|t__SGB5818	161	28	high
POLLGUT__D81521__bin,13,fa	/shares/CIBIO-Storage/CM/scratch/databases/MetaRefSGB/utils/furnace/Nov20/NEW_BINS/bins/KimCY_2020__KIJ_genome_17318,fna	0.0241523	kSGB	k__Bacteria|p__Firmicutes|c__Negativicutes|o__Veillonellales|f__Veillonellaceae|g__Dialister|s__Dialister_succinatiphilus|t__SGB5818	161	28	high
POLLGUT__D81045__bin,42,fa	/shares/CIBIO-Storage/CM/scratch/databases/MetaRefSGB/utils/furnace/Jan20/bins/ThomasAM_2019__CRC_MR_SBJ27C_17__bin,7,fna	0.0244085	kSGB	k__Bacteria|p__Firmicutes|c__Negativicutes|o__Veillonellales|f__Veillonellaceae|g__Dialister|s__Dialister_succinatiphilus|t__SGB5818	161	28	medium
POLLGUT__D82008__bin,71,fa	5818/LeChatelierE_2013__MH0405__bin,12,fa	0.024565	kSGB	k__Bacteria|p__Firmicutes|c__Negativicutes|o__Veillonellales|f__Veillonellaceae|g__Dialister|s__Dialister_succinatiphilus|t__SGB5818	161	28	low
POLLGUT__D82260__bin,85,fa	/shares/CIBIO-Storage/CM/scratch/databases/MetaRefSGB/utils/furnace/Nov20/NEW_BINS/bins/KimCY_2020__KIJ_genome_17318,fna	0.0248096	kSGB	k__Bacteria|p__Firmicutes|c__Negativicutes|o__Veillonellales|f__Veillonellaceae|g__Dialister|s__Dialister_succinatiphilus|t__SGB5818	161	28	high
POLLGUT__D80438__bin,47,fa	5818/LeChatelierE_2013__MH0118__bin,31,fa	0.0248731	kSGB	k__Bacteria|p__Firmicutes|c__Negativicutes|o__Veillonellales|f__Veillonellaceae|g__Dialister|s__Dialister_succinatiphilus|t__SGB5818	161	28	low
POLLGUT__D80418__bin,46,fa	/shares/CIBIO-Storage/CM/scratch/users/fabio,cumbo/MetaRefSGB_clustering/Nov19/bins/LuW_2019__S_6G15__bin,1152,fna	0.0252573	kSGB	k__Bacteria|p__Firmicutes|c__Negativicutes|o__Veillonellales|f__Veillonellaceae|g__Dialister|s__Dialister_succinatiphilus|t__SGB5818	161	28	low
POLLGUT__D80597__bin,20,fa	5818/CosteaPI_2017__peacemaker-11-600-0__bin,5,fa	0.0256063	kSGB	k__Bacteria|p__Firmicutes|c__Negativicutes|o__Veillonellales|f__Veillonellaceae|g__Dialister|s__Dialister_succinatiphilus|t__SGB5818	161	28	medium
POLLGUT__D81622__bin,70,fa	5818/ZeeviD_2015__PNP_Main_280__bin,28,fa	0.0263188	kSGB	k__Bacteria|p__Firmicutes|c__Negativicutes|o__Veillonellales|f__Veillonellaceae|g__Dialister|s__Dialister_succinatiphilus|t__SGB5818	161	28	low
POLLGUT__D82102__bin,90,fa	5818/VogtmannE_2016__MMRS67690541ST-27-0-0__bin,11,fa	0.0265042	kSGB	k__Bacteria|p__Firmicutes|c__Negativicutes|o__Veillonellales|f__Veillonellaceae|g__Dialister|s__Dialister_succinatiphilus|t__SGB5818	161	28	high
POLLGUT__D81035__bin,15,fa	5818/VogtmannE_2016__MMRS11664448ST-27-0-0__bin,94,fa	0.0265381	kSGB	k__Bacteria|p__Firmicutes|c__Negativicutes|o__Veillonellales|f__Veillonellaceae|g__Dialister|s__Dialister_succinatiphilus|t__SGB5818	161	28	medium
POLLGUT__D80552__bin,61,fa	/shares/CIBIO-Storage/CM/scratch/databases/MetaRefSGB/utils/furnace/Dec19_msh/bins/NayfachS_2019__ERS537308__bin,2,fna	0.026572	kSGB	k__Bacteria|p__Firmicutes|c__Negativicutes|o__Veillonellales|f__Veillonellaceae|g__Dialister|s__Dialister_succinatiphilus|t__SGB5818	161	28	low
POLLGUT__D81060__bin,48,fa	/shares/CIBIO-Storage/CM/scratch/databases/MetaRefSGB/utils/furnace/Nov20/NEW_BINS/bins/KimCY_2020__KIJ_genome_996,fna	0.0267677	kSGB	k__Bacteria|p__Firmicutes|c__Negativicutes|o__Veillonellales|f__Veillonellaceae|g__Dialister|s__Dialister_succinatiphilus|t__SGB5818	161	28	medium
POLLGUT__D81578__bin,64,fa	5818/LiJ_2017__H3M516113__bin,50,fa	0.0272156	kSGB	k__Bacteria|p__Firmicutes|c__Negativicutes|o__Veillonellales|f__Veillonellaceae|g__Dialister|s__Dialister_succinatiphilus|t__SGB5818	161	28	low
POLLGUT__D80533__bin,97,fa	/shares/CIBIO-Storage/CM/scratch/databases/MetaRefSGB/utils/furnace/Nov20/NEW_BINS/bins/KimCY_2020__KIJ_genome_996,fna	0.0281527	kSGB	k__Bacteria|p__Firmicutes|c__Negativicutes|o__Veillonellales|f__Veillonellaceae|g__Dialister|s__Dialister_succinatiphilus|t__SGB5818	161	28	low
POLLGUT__D80343__bin,85,fa	5818/LiJ_2017__H3M516113__bin,50,fa	0.0297172	kSGB	k__Bacteria|p__Firmicutes|c__Negativicutes|o__Veillonellales|f__Veillonellaceae|g__Dialister|s__Dialister_succinatiphilus|t__SGB5818	161	28	low
POLLGUT__D80010__bin,54,fa	/shares/CIBIO-Storage/CM/scratch/databases/MetaRefSGB/utils/furnace/zoe/fna/AsnicarF_2020__1421__bin,46,fna	0.0308452	kSGB	k__Bacteria|p__Firmicutes|c__Negativicutes|o__Veillonellales|f__Veillonellaceae|g__Dialister|s__Dialister_succinatiphilus|t__SGB5818	161	28	medium
POLLGUT__D80070__bin,1,fa	5818/ZeeviD_2015__PNP_Main_280__bin,28,fa	0.031569	kSGB	k__Bacteria|p__Firmicutes|c__Negativicutes|o__Veillonellales|f__Veillonellaceae|g__Dialister|s__Dialister_succinatiphilus|t__SGB5818	161	28	medium
POLLGUT__D81724__bin,36,fa	5818/LiJ_2014__MH0338__bin,26,fa	0.0325429	kSGB	k__Bacteria|p__Firmicutes|c__Negativicutes|o__Veillonellales|f__Veillonellaceae|g__Dialister|s__Dialister_succinatiphilus|t__SGB5818	161	28	high
POLLGUT__D80093__bin,79,fa	/shares/CIBIO-Storage/CM/scratch/databases/MetaRefSGB/utils/furnace/Jan20/bins/GlendinningL_2020__mag_11413_19_idba__bin,166,fna	0.00803504	kSGB	k__Bacteria|p__Firmicutes|c__CFGB3609|o__OFGB3609|f__FGB3609|g__GGB42685|s__GGB42685_SGB59888|t__SGB59888	162	1	medium
POLLGUT__D80763__bin,40,fa	4877/FengQ_2015__SID530705__bin,66,fa	0.0237081	kSGB	k__Bacteria|p__Firmicutes|c__Clostridia|o__Clostridiales|f__Lachnospiraceae|g__GGB3609|s__GGB3609_SGB4877|t__SGB4877	163	1	low
POLLGUT__D80484__bin,85,fa	6260/NielsenHB_2014__V1_UC26_0__bin,32,fa	0.0189237	kSGB	k__Bacteria|p__Firmicutes|c__CFGB1765|o__OFGB1765|f__FGB1765|g__GGB4539|s__GGB4539_SGB6260|t__SGB6260	164	2	low
POLLGUT__D82298__bin,57,fa	6260/NielsenHB_2014__V1_UC26_0__bin,32,fa	0.0277154	kSGB	k__Bacteria|p__Firmicutes|c__CFGB1765|o__OFGB1765|f__FGB1765|g__GGB4539|s__GGB4539_SGB6260|t__SGB6260	164	2	high
POLLGUT__D80590__bin,22,fa	4438/HMP_2012__SRS014923__bin,5,fa	0.0268532	kSGB	k__Bacteria|p__Bacteroidetes|c__CFGB1375|o__OFGB1375|f__FGB1375|g__GGB3354|s__GGB3354_SGB4438|t__SGB4438	165	2	medium
POLLGUT__D81606__bin,63,fa	4438/HMP_2012__SRS014923__bin,5,fa	0.0271549	kSGB	k__Bacteria|p__Bacteroidetes|c__CFGB1375|o__OFGB1375|f__FGB1375|g__GGB3354|s__GGB3354_SGB4438|t__SGB4438	165	2	low
POLLGUT__D80093__bin,30,fa	/shares/CIBIO-Storage/CM/scratch/databases/MetaRefSGB/utils/furnace/Nov20/NEW_BINS/bins/KimCY_2020__KIJ_genome_11938,fna	0.0134133	kSGB	k__Bacteria|p__Firmicutes|c__CFGB1249|o__OFGB1249|f__FGB1249|g__GGB3034|s__GGB3034_SGB4030|t__SGB4030	166	2	medium
POLLGUT__D80484__bin,74,fa	/shares/CIBIO-Storage/CM/scratch/databases/MetaRefSGB/utils/furnace/Nov20/NEW_BINS/bins/KimCY_2020__KIJ_genome_11938,fna	0.018083	kSGB	k__Bacteria|p__Firmicutes|c__CFGB1249|o__OFGB1249|f__FGB1249|g__GGB3034|s__GGB3034_SGB4030|t__SGB4030	166	2	low
POLLGUT__D81045__bin,60,fa	/shares/CIBIO-Storage/CM/scratch/databases/MetaRefSGB/utils/furnace/Nov20/NEW_BINS/bins/KimCY_2020__KIJ_genome_12157,fna	0.0146782	kSGB	k__Bacteria|p__Firmicutes|c__CFGB1249|o__OFGB1249|f__FGB1249|g__GGB3033|s__GGB3033_SGB4029|t__SGB4029	167	3	medium
POLLGUT__D81606__bin,29,fa	/shares/CIBIO-Storage/CM/scratch/databases/MetaRefSGB/utils/furnace/Jan20/bins/WirbelJ_2018__CCMD98531134ST-11-0__bin,26,fna	0.0162805	kSGB	k__Bacteria|p__Firmicutes|c__CFGB1249|o__OFGB1249|f__FGB1249|g__GGB3033|s__GGB3033_SGB4029|t__SGB4029	167	3	low
POLLGUT__D80576__bin,24,fa	/shares/CIBIO-Storage/CM/scratch/databases/MetaRefSGB/utils/furnace/Dec19_msh/bins/AlmeidaA_2019__SRR4783461__bin,53,fna	0.0290118	kSGB	k__Bacteria|p__Firmicutes|c__CFGB1249|o__OFGB1249|f__FGB1249|g__GGB3033|s__GGB3033_SGB4029|t__SGB4029	167	3	high
POLLGUT__D81565__bin,1,fa	/shares/CIBIO-Storage/CM/scratch/databases/MetaRefSGB/utils/furnace/zoe/fna/AsnicarF_2020__1232__bin,70,fna	0.00993767	kSGB	k__Bacteria|p__Firmicutes|c__CFGB1778|o__OFGB1778|f__FGB1778|g__GGB4713|s__GGB4713_SGB6526|t__SGB6526	168	8	low
POLLGUT__D81521__bin,111,fa	6526/XieH_2016__YSZC12003_37337__bin,64,fa	0.0111101	kSGB	k__Bacteria|p__Firmicutes|c__CFGB1778|o__OFGB1778|f__FGB1778|g__GGB4713|s__GGB4713_SGB6526|t__SGB6526	168	8	high
POLLGUT__D80144__bin,80,fa	6526/XieH_2016__YSZC12003_37337__bin,64,fa	0.0126819	kSGB	k__Bacteria|p__Firmicutes|c__CFGB1778|o__OFGB1778|f__FGB1778|g__GGB4713|s__GGB4713_SGB6526|t__SGB6526	168	8	medium
POLLGUT__D81016__bin,55,fa	6526/XieH_2016__YSZC12003_37337__bin,64,fa	0.0131797	kSGB	k__Bacteria|p__Firmicutes|c__CFGB1778|o__OFGB1778|f__FGB1778|g__GGB4713|s__GGB4713_SGB6526|t__SGB6526	168	8	medium
POLLGUT__D80653__bin,105,fa	6526/XieH_2016__YSZC12003_37337__bin,64,fa	0.0145747	kSGB	k__Bacteria|p__Firmicutes|c__CFGB1778|o__OFGB1778|f__FGB1778|g__GGB4713|s__GGB4713_SGB6526|t__SGB6526	168	8	low
POLLGUT__D80774__bin,86,fa	/shares/CIBIO-Storage/CM/scratch/databases/MetaRefSGB/utils/furnace/zoe/fna/AsnicarF_2020__1164__bin,123,fna	0.0154811	kSGB	k__Bacteria|p__Firmicutes|c__CFGB1778|o__OFGB1778|f__FGB1778|g__GGB4713|s__GGB4713_SGB6526|t__SGB6526	168	8	low
POLLGUT__D81071__bin,24,fa	/shares/CIBIO-Storage/CM/scratch/databases/MetaRefSGB/utils/furnace/Nov20/NEW_BINS/bins/KimCY_2020__KIJ_genome_4594,fna	0.0172366	kSGB	k__Bacteria|p__Firmicutes|c__CFGB1778|o__OFGB1778|f__FGB1778|g__GGB4713|s__GGB4713_SGB6526|t__SGB6526	168	8	medium
POLLGUT__D80282__bin,4,fa	6526/XieH_2016__YSZC12003_37337__bin,64,fa	0.0217023	kSGB	k__Bacteria|p__Firmicutes|c__CFGB1778|o__OFGB1778|f__FGB1778|g__GGB4713|s__GGB4713_SGB6526|t__SGB6526	168	8	medium
POLLGUT__D80544__bin,27,fa	/shares/CIBIO-Storage/CM/scratch/databases/MetaRefSGB/utils/furnace/Jan20/bins/HansenLBS_2018__SID5453-2__bin,33,fna	0.00928959	kSGB	k__Bacteria|p__Firmicutes|c__CFGB2985|o__OFGB2985|f__FGB2985|g__GGB9348|s__GGB9348_SGB14315|t__SGB14315	169	3	low
POLLGUT__D81553__bin,57,fa	/shares/CIBIO-Storage/CM/scratch/databases/MetaRefSGB/utils/furnace/NB/bins/CM_Neuroblastoma__NB_M_CTR47__bin,117,fna	0.0256554	kSGB	k__Bacteria|p__Firmicutes|c__CFGB2985|o__OFGB2985|f__FGB2985|g__GGB9348|s__GGB9348_SGB14315|t__SGB14315	169	3	low
POLLGUT__D81606__bin,35,fa	/shares/CIBIO-Storage/CM/scratch/databases/MetaRefSGB/utils/furnace/Jan20/bins/HansenLBS_2018__SID5453-2__bin,33,fna	0.0310444	kSGB	k__Bacteria|p__Firmicutes|c__CFGB2985|o__OFGB2985|f__FGB2985|g__GGB9348|s__GGB9348_SGB14315|t__SGB14315	169	3	low
POLLGUT__D80703__bin,1,fa	/shares/CIBIO-Storage/CM/scratch/databases/MetaRefSGB/utils/furnace/NB/bins/CM_Neuroblastoma__NB_M_CTR52__bin,79,fna	0.00170359	kSGB	k__Bacteria|p__Firmicutes|c__CFGB2984|o__OFGB2984|f__FGB2984|g__GGB9347|s__GGB9347_SGB14313|t__SGB14313	170	16	low
POLLGUT__D80159__bin,34,fa	/shares/CIBIO-Storage/CM/scratch/databases/MetaRefSGB/utils/furnace/NB/bins/CM_Neuroblastoma__NB_M_CTR52__bin,79,fna	0.00225191	kSGB	k__Bacteria|p__Firmicutes|c__CFGB2984|o__OFGB2984|f__FGB2984|g__GGB9347|s__GGB9347_SGB14313|t__SGB14313	170	16	medium
POLLGUT__D81724__bin,50,fa	/shares/CIBIO-Storage/CM/scratch/databases/MetaRefSGB/utils/furnace/zoe/fna/AsnicarF_2020__1454__bin,64,fna	0.00227925	kSGB	k__Bacteria|p__Firmicutes|c__CFGB2984|o__OFGB2984|f__FGB2984|g__GGB9347|s__GGB9347_SGB14313|t__SGB14313	170	16	high
POLLGUT__D80665__bin,61,fa	/shares/CIBIO-Storage/CM/scratch/databases/MetaRefSGB/utils/furnace/NB/bins/CM_Neuroblastoma__NB_M_CTR52__bin,79,fna	0.00232309	kSGB	k__Bacteria|p__Firmicutes|c__CFGB2984|o__OFGB2984|f__FGB2984|g__GGB9347|s__GGB9347_SGB14313|t__SGB14313	170	16	low
POLLGUT__D81377__bin,1,fa	/shares/CIBIO-Storage/CM/scratch/databases/MetaRefSGB/utils/furnace/NB/bins/CM_Neuroblastoma__NB_M_PZ9__bin,20,fna	0.00279606	kSGB	k__Bacteria|p__Firmicutes|c__CFGB2984|o__OFGB2984|f__FGB2984|g__GGB9347|s__GGB9347_SGB14313|t__SGB14313	170	16	high
POLLGUT__D81052__bin,73,fa	/shares/CIBIO-Storage/CM/scratch/databases/MetaRefSGB/utils/furnace/Jan20/bins/ViscontiA_2019__SID437286__bin,13,fna	0.0028017	kSGB	k__Bacteria|p__Firmicutes|c__CFGB2984|o__OFGB2984|f__FGB2984|g__GGB9347|s__GGB9347_SGB14313|t__SGB14313	170	16	medium
POLLGUT__D80343__bin,64,fa	/shares/CIBIO-Storage/CM/scratch/databases/MetaRefSGB/utils/furnace/zoe/fna/AsnicarF_2020__1437__bin,1,fna	0.00403563	kSGB	k__Bacteria|p__Firmicutes|c__CFGB2984|o__OFGB2984|f__FGB2984|g__GGB9347|s__GGB9347_SGB14313|t__SGB14313	170	16	low
POLLGUT__D81117__bin,66,fa	/shares/CIBIO-Storage/CM/scratch/databases/MetaRefSGB/utils/furnace/Jan20/bins/ViscontiA_2019__SID437286__bin,13,fna	0.00447117	kSGB	k__Bacteria|p__Firmicutes|c__CFGB2984|o__OFGB2984|f__FGB2984|g__GGB9347|s__GGB9347_SGB14313|t__SGB14313	170	16	medium
POLLGUT__D80630__bin,59,fa	14313/LiJ_2014__MH0338__bin,25,fa	0.00460207	kSGB	k__Bacteria|p__Firmicutes|c__CFGB2984|o__OFGB2984|f__FGB2984|g__GGB9347|s__GGB9347_SGB14313|t__SGB14313	170	16	low
POLLGUT__D81018__bin,102,fa	14313/CosteaPI_2017__SID713B041-11-0-0__bin,80,fa	0.00521614	kSGB	k__Bacteria|p__Firmicutes|c__CFGB2984|o__OFGB2984|f__FGB2984|g__GGB9347|s__GGB9347_SGB14313|t__SGB14313	170	16	medium
POLLGUT__D81546__bin,112,fa	14313/NielsenHB_2014__O2_UC29_2__bin,20,fa	0.00564181	kSGB	k__Bacteria|p__Firmicutes|c__CFGB2984|o__OFGB2984|f__FGB2984|g__GGB9347|s__GGB9347_SGB14313|t__SGB14313	170	16	low
POLLGUT__D80751__bin,68,fa	14313/LiuW_2016__SRR3992973__bin,79,fa	0.0057548	kSGB	k__Bacteria|p__Firmicutes|c__CFGB2984|o__OFGB2984|f__FGB2984|g__GGB9347|s__GGB9347_SGB14313|t__SGB14313	170	16	low
POLLGUT__D80555__bin,49,fa	14313/ZeeviD_2015__PNP_Main_325__bin,41,fa	0.00930163	kSGB	k__Bacteria|p__Firmicutes|c__CFGB2984|o__OFGB2984|f__FGB2984|g__GGB9347|s__GGB9347_SGB14313|t__SGB14313	170	16	high
POLLGUT__D81032__bin,56,fa	14313/LiJ_2014__V1,FI36__bin,99,fa	0.0115761	kSGB	k__Bacteria|p__Firmicutes|c__CFGB2984|o__OFGB2984|f__FGB2984|g__GGB9347|s__GGB9347_SGB14313|t__SGB14313	170	16	high
POLLGUT__D81521__bin,100,fa	14313/ZeeviD_2015__PNP_Main_325__bin,41,fa	0.0131168	kSGB	k__Bacteria|p__Firmicutes|c__CFGB2984|o__OFGB2984|f__FGB2984|g__GGB9347|s__GGB9347_SGB14313|t__SGB14313	170	16	high
POLLGUT__D80320__bin,29,fa	14313/ZeeviD_2015__PNP_Main_325__bin,41,fa	0.0142162	kSGB	k__Bacteria|p__Firmicutes|c__CFGB2984|o__OFGB2984|f__FGB2984|g__GGB9347|s__GGB9347_SGB14313|t__SGB14313	170	16	high
POLLGUT__D81154__bin,58,fa	14317/XieH_2016__YSZC12003_36694__bin,54,fa	0.00527774	kSGB	k__Bacteria|p__Firmicutes|c__CFGB2985|o__OFGB2985|f__FGB2985|g__GGB9350|s__GGB9350_SGB14317|t__SGB14317	171	6	medium
POLLGUT__D81045__bin,67,fa	/shares/CIBIO-Storage/CM/scratch/databases/MetaRefSGB/utils/furnace/zoe/fna/AsnicarF_2020__1138__bin,19,fna	0.00723919	kSGB	k__Bacteria|p__Firmicutes|c__CFGB2985|o__OFGB2985|f__FGB2985|g__GGB9350|s__GGB9350_SGB14317|t__SGB14317	171	6	medium
POLLGUT__D81332__bin,11,fa	/shares/CIBIO-Storage/CM/scratch/databases/MetaRefSGB/utils/furnace/zoe/fna/AsnicarF_2020__406__bin,14,fna	0.00916565	kSGB	k__Bacteria|p__Firmicutes|c__CFGB2985|o__OFGB2985|f__FGB2985|g__GGB9350|s__GGB9350_SGB14317|t__SGB14317	171	6	medium
POLLGUT__D80413__bin,38,fa	14317/XieH_2016__YSZC12003_36694__bin,54,fa	0.0157082	kSGB	k__Bacteria|p__Firmicutes|c__CFGB2985|o__OFGB2985|f__FGB2985|g__GGB9350|s__GGB9350_SGB14317|t__SGB14317	171	6	low
POLLGUT__D80498__bin,23,fa	14317/XieH_2016__YSZC12003_36694__bin,54,fa	0.0160807	kSGB	k__Bacteria|p__Firmicutes|c__CFGB2985|o__OFGB2985|f__FGB2985|g__GGB9350|s__GGB9350_SGB14317|t__SGB14317	171	6	medium
POLLGUT__D80144__bin,89,fa	/shares/CIBIO-Storage/CM/scratch/databases/MetaRefSGB/utils/furnace/zoe/fna/AsnicarF_2020__450__bin,19,fna	0.0224132	kSGB	k__Bacteria|p__Firmicutes|c__CFGB2985|o__OFGB2985|f__FGB2985|g__GGB9350|s__GGB9350_SGB14317|t__SGB14317	171	6	medium
POLLGUT__D81285__bin,63,fa	/shares/CIBIO-Storage/CM/scratch/databases/MetaRefSGB/utils/furnace/zoe/fna/AsnicarF_2020__1569__bin,48,fna	0.00214569	kSGB	k__Bacteria|p__Firmicutes|c__CFGB2984|o__OFGB2984|f__FGB2984|g__GGB9345|s__GGB9345_SGB14311|t__SGB14311	172	39	medium
POLLGUT__D81032__bin,61,fa	/shares/CIBIO-Storage/CM/scratch/databases/MetaRefSGB/utils/furnace/Jan20/bins/WirbelJ_2018__CCMD65222621ST-11-0__bin,87,fna	0.00236155	kSGB	k__Bacteria|p__Firmicutes|c__CFGB2984|o__OFGB2984|f__FGB2984|g__GGB9345|s__GGB9345_SGB14311|t__SGB14311	172	39	high
POLLGUT__D81553__bin,74,fa	/shares/CIBIO-Storage/CM/scratch/databases/MetaRefSGB/utils/furnace/Jan20/bins/WirbelJ_2018__CCMD65222621ST-11-0__bin,87,fna	0.00258299	kSGB	k__Bacteria|p__Firmicutes|c__CFGB2984|o__OFGB2984|f__FGB2984|g__GGB9345|s__GGB9345_SGB14311|t__SGB14311	172	39	low
POLLGUT__D80590__bin,90,fa	/shares/CIBIO-Storage/CM/scratch/databases/MetaRefSGB/utils/furnace/NB/bins/CM_Neuroblastoma__NB_M_PZ6__bin,15,fna	0.00284125	kSGB	k__Bacteria|p__Firmicutes|c__CFGB2984|o__OFGB2984|f__FGB2984|g__GGB9345|s__GGB9345_SGB14311|t__SGB14311	172	39	medium
POLLGUT__D81606__bin,55,fa	14311/ZellerG_2014__CCIS98832363ST-4-0__bin,18,fa	0.0033785	kSGB	k__Bacteria|p__Firmicutes|c__CFGB2984|o__OFGB2984|f__FGB2984|g__GGB9345|s__GGB9345_SGB14311|t__SGB14311	172	39	low
POLLGUT__D80576__bin,21,fa	/shares/CIBIO-Storage/CM/scratch/databases/MetaRefSGB/utils/furnace/Jan20/bins/ViscontiA_2019__SID764700__bin,45,fna	0.00444015	kSGB	k__Bacteria|p__Firmicutes|c__CFGB2984|o__OFGB2984|f__FGB2984|g__GGB9345|s__GGB9345_SGB14311|t__SGB14311	172	39	high
POLLGUT__D81097__bin,51,fa	14311/BackhedF_2015__SID635_M__bin,37,fa	0.00488264	kSGB	k__Bacteria|p__Firmicutes|c__CFGB2984|o__OFGB2984|f__FGB2984|g__GGB9345|s__GGB9345_SGB14311|t__SGB14311	172	39	high
POLLGUT__D81350__bin,60,fa	14311/ZellerG_2014__CCIS20795251ST-4-0__bin,3,fa	0.00609797	kSGB	k__Bacteria|p__Firmicutes|c__CFGB2984|o__OFGB2984|f__FGB2984|g__GGB9345|s__GGB9345_SGB14311|t__SGB14311	172	39	high
POLLGUT__D80638__bin,66,fa	/shares/CIBIO-Storage/CM/scratch/databases/MetaRefSGB/utils/furnace/NB/bins/CM_Neuroblastoma__NB_CTR4__bin,47,fna	0.00617965	kSGB	k__Bacteria|p__Firmicutes|c__CFGB2984|o__OFGB2984|f__FGB2984|g__GGB9345|s__GGB9345_SGB14311|t__SGB14311	172	39	low
POLLGUT__D81578__bin,56,fa	14311/NielsenHB_2014__V1_UC52_1__bin,30,fa	0.0063269	kSGB	k__Bacteria|p__Firmicutes|c__CFGB2984|o__OFGB2984|f__FGB2984|g__GGB9345|s__GGB9345_SGB14311|t__SGB14311	172	39	low
POLLGUT__D81902__bin,5,fa	/shares/CIBIO-Storage/CM/scratch/databases/MetaRefSGB/utils/furnace/Dec20/bins/CM_tanzania_TB_DAR__83856_31__bin,23,fna	0.00667741	kSGB	k__Bacteria|p__Firmicutes|c__CFGB2984|o__OFGB2984|f__FGB2984|g__GGB9345|s__GGB9345_SGB14311|t__SGB14311	172	39	high
POLLGUT__D80542__bin,63,fa	/shares/CIBIO-Storage/CM/scratch/databases/MetaRefSGB/utils/furnace/Jan20/bins/ViscontiA_2019__SID440355__bin,19,fna	0.00684278	kSGB	k__Bacteria|p__Firmicutes|c__CFGB2984|o__OFGB2984|f__FGB2984|g__GGB9345|s__GGB9345_SGB14311|t__SGB14311	172	39	low
POLLGUT__D81332__bin,51,fa	14311/ZellerG_2014__CCIS20795251ST-4-0__bin,3,fa	0.0069491	kSGB	k__Bacteria|p__Firmicutes|c__CFGB2984|o__OFGB2984|f__FGB2984|g__GGB9345|s__GGB9345_SGB14311|t__SGB14311	172	39	medium
POLLGUT__D81571__bin,10,fa	/shares/CIBIO-Storage/CM/scratch/databases/MetaRefSGB/utils/furnace/Jan20/bins/ViscontiA_2019__SID250764__bin,34,fna	0.00774753	kSGB	k__Bacteria|p__Firmicutes|c__CFGB2984|o__OFGB2984|f__FGB2984|g__GGB9345|s__GGB9345_SGB14311|t__SGB14311	172	39	low
POLLGUT__D81087__bin,93,fa	/shares/CIBIO-Storage/CM/scratch/databases/MetaRefSGB/utils/furnace/NB/bins/CM_Neuroblastoma__NB_M_CTR52__bin,51,fna	0.00776237	kSGB	k__Bacteria|p__Firmicutes|c__CFGB2984|o__OFGB2984|f__FGB2984|g__GGB9345|s__GGB9345_SGB14311|t__SGB14311	172	39	high
POLLGUT__D81932__bin,11,fa	/shares/CIBIO-Storage/CM/scratch/databases/MetaRefSGB/utils/furnace/Dec20/bins/CM_tanzania_TB_DAR__83864_31__bin,71,fna	0.00802752	kSGB	k__Bacteria|p__Firmicutes|c__CFGB2984|o__OFGB2984|f__FGB2984|g__GGB9345|s__GGB9345_SGB14311|t__SGB14311	172	39	high
POLLGUT__D80159__bin,28,fa	14311/CosteaPI_2017__mickey2-11-7-0__bin,33,fa	0.00928558	kSGB	k__Bacteria|p__Firmicutes|c__CFGB2984|o__OFGB2984|f__FGB2984|g__GGB9345|s__GGB9345_SGB14311|t__SGB14311	172	39	medium
POLLGUT__D81366__bin,99,fa	/shares/CIBIO-Storage/CM/scratch/databases/MetaRefSGB/utils/furnace/Jan20/bins/HansenLBS_2018__SID5479-2__bin,101,fna	0.0100665	kSGB	k__Bacteria|p__Firmicutes|c__CFGB2984|o__OFGB2984|f__FGB2984|g__GGB9345|s__GGB9345_SGB14311|t__SGB14311	172	39	medium
POLLGUT__D82102__bin,58,fa	/shares/CIBIO-Storage/CM/scratch/databases/MetaRefSGB/utils/furnace/Jan20/bins/ThomasAM_2019__LILT_VF192_T017__bin,25,fna	0.0106674	kSGB	k__Bacteria|p__Firmicutes|c__CFGB2984|o__OFGB2984|f__FGB2984|g__GGB9345|s__GGB9345_SGB14311|t__SGB14311	172	39	high
POLLGUT__D81018__bin,63,fa	14311/FerrettiP_2018__CA_C10032MS2544FE_t0M15__bin,16,fa	0.0110226	kSGB	k__Bacteria|p__Firmicutes|c__CFGB2984|o__OFGB2984|f__FGB2984|g__GGB9345|s__GGB9345_SGB14311|t__SGB14311	172	39	medium
POLLGUT__D81414__bin,35,fa	14311/VogtmannE_2016__MMRS93621581ST-27-0-0__bin,95,fa	0.0113796	kSGB	k__Bacteria|p__Firmicutes|c__CFGB2984|o__OFGB2984|f__FGB2984|g__GGB9345|s__GGB9345_SGB14311|t__SGB14311	172	39	medium
POLLGUT__D80010__bin,25,fa	/shares/CIBIO-Storage/CM/scratch/databases/MetaRefSGB/utils/furnace/Jan20/bins/ViscontiA_2019__SID857981__bin,52,fna	0.0116435	kSGB	k__Bacteria|p__Firmicutes|c__CFGB2984|o__OFGB2984|f__FGB2984|g__GGB9345|s__GGB9345_SGB14311|t__SGB14311	172	39	medium
POLLGUT__D80282__bin,2,fa	14311/BackhedF_2015__SID635_M__bin,37,fa	0.0126725	kSGB	k__Bacteria|p__Firmicutes|c__CFGB2984|o__OFGB2984|f__FGB2984|g__GGB9345|s__GGB9345_SGB14311|t__SGB14311	172	39	medium
POLLGUT__D80343__bin,95,fa	/shares/CIBIO-Storage/CM/scratch/databases/MetaRefSGB/utils/furnace/NB/bins/CM_Neuroblastoma__NB_M_CTR52__bin,51,fna	0.0145025	kSGB	k__Bacteria|p__Firmicutes|c__CFGB2984|o__OFGB2984|f__FGB2984|g__GGB9345|s__GGB9345_SGB14311|t__SGB14311	172	39	low
POLLGUT__D81724__bin,79,fa	/shares/CIBIO-Storage/CM/scratch/databases/MetaRefSGB/utils/furnace/Jan20/bins/ViscontiA_2019__SID703262__bin,23,fna	0.0147301	kSGB	k__Bacteria|p__Firmicutes|c__CFGB2984|o__OFGB2984|f__FGB2984|g__GGB9345|s__GGB9345_SGB14311|t__SGB14311	172	39	high
POLLGUT__D81154__bin,32,fa	14311/FerrettiP_2018__CA_C10032MS2544FE_t0M15__bin,16,fa	0.0147978	kSGB	k__Bacteria|p__Firmicutes|c__CFGB2984|o__OFGB2984|f__FGB2984|g__GGB9345|s__GGB9345_SGB14311|t__SGB14311	172	39	medium
POLLGUT__D80161__bin,5,fa	/shares/CIBIO-Storage/CM/scratch/databases/MetaRefSGB/utils/furnace/zoe/fna/AsnicarF_2020__1035__bin,23,fna	0.0153845	kSGB	k__Bacteria|p__Firmicutes|c__CFGB2984|o__OFGB2984|f__FGB2984|g__GGB9345|s__GGB9345_SGB14311|t__SGB14311	172	39	medium
POLLGUT__D82286__bin,8,fa	/shares/CIBIO-Storage/CM/scratch/databases/MetaRefSGB/utils/furnace/Nov20/NEW_BINS/bins/KimCY_2020__KIJ_genome_4533,fna	0.0163642	kSGB	k__Bacteria|p__Firmicutes|c__CFGB2984|o__OFGB2984|f__FGB2984|g__GGB9345|s__GGB9345_SGB14311|t__SGB14311	172	39	high
POLLGUT__D81377__bin,11,fa	14311/ZeeviD_2015__PNP_Main_139__bin,44,fa	0.0169421	kSGB	k__Bacteria|p__Firmicutes|c__CFGB2984|o__OFGB2984|f__FGB2984|g__GGB9345|s__GGB9345_SGB14311|t__SGB14311	172	39	high
POLLGUT__D81479__bin,20,fa	14311/NielsenHB_2014__O2_UC31_2__bin,42,fa	0.0171844	kSGB	k__Bacteria|p__Firmicutes|c__CFGB2984|o__OFGB2984|f__FGB2984|g__GGB9345|s__GGB9345_SGB14311|t__SGB14311	172	39	medium
POLLGUT__D81565__bin,63,fa	14311/FengQ_2015__SID530055__bin,45,fa	0.0177835	kSGB	k__Bacteria|p__Firmicutes|c__CFGB2984|o__OFGB2984|f__FGB2984|g__GGB9345|s__GGB9345_SGB14311|t__SGB14311	172	39	low
POLLGUT__D80144__bin,34,fa	14311/ZellerG_2014__CCIS87116798ST-4-0__bin,10,fa	0.0179448	kSGB	k__Bacteria|p__Firmicutes|c__CFGB2984|o__OFGB2984|f__FGB2984|g__GGB9345|s__GGB9345_SGB14311|t__SGB14311	172	39	medium
POLLGUT__D81016__bin,11,fa	/shares/CIBIO-Storage/CM/scratch/databases/MetaRefSGB/utils/furnace/Jan20/bins/ThomasAM_2019__CRC_MR_SBJ47C_17__bin,29,fna	0.0180649	kSGB	k__Bacteria|p__Firmicutes|c__CFGB2984|o__OFGB2984|f__FGB2984|g__GGB9345|s__GGB9345_SGB14311|t__SGB14311	172	39	medium
POLLGUT__D81398__bin,73,fa	/shares/CIBIO-Storage/CM/scratch/databases/MetaRefSGB/utils/furnace/Jan20/bins/ViscontiA_2019__SID816179__bin,64,fna	0.0188925	kSGB	k__Bacteria|p__Firmicutes|c__CFGB2984|o__OFGB2984|f__FGB2984|g__GGB9345|s__GGB9345_SGB14311|t__SGB14311	172	39	high
POLLGUT__D81045__bin,20,fa	14311/FerrettiP_2018__CA_C10032MS2544FE_t0M15__bin,16,fa	0.0207403	kSGB	k__Bacteria|p__Firmicutes|c__CFGB2984|o__OFGB2984|f__FGB2984|g__GGB9345|s__GGB9345_SGB14311|t__SGB14311	172	39	medium
POLLGUT__D82241__bin,21,fa	/shares/CIBIO-Storage/CM/scratch/databases/MetaRefSGB/utils/furnace/zoe/fna/AsnicarF_2020__1400__bin,69,fna	0.0233837	kSGB	k__Bacteria|p__Firmicutes|c__CFGB2984|o__OFGB2984|f__FGB2984|g__GGB9345|s__GGB9345_SGB14311|t__SGB14311	172	39	medium
POLLGUT__D81255__bin,119,fa	14311/XieH_2016__YSZC12003_37181R1__bin,109,fa	0.0238146	kSGB	k__Bacteria|p__Firmicutes|c__CFGB2984|o__OFGB2984|f__FGB2984|g__GGB9345|s__GGB9345_SGB14311|t__SGB14311	172	39	medium
POLLGUT__D81060__bin,57,fa	/shares/CIBIO-Storage/CM/scratch/databases/MetaRefSGB/utils/furnace/NB/bins/CM_Neuroblastoma__NB_M_PZ14__bin,122,fna	0.0239522	kSGB	k__Bacteria|p__Firmicutes|c__CFGB2984|o__OFGB2984|f__FGB2984|g__GGB9345|s__GGB9345_SGB14311|t__SGB14311	172	39	medium
POLLGUT__D80485__bin,21,fa	/shares/CIBIO-Storage/CM/scratch/databases/MetaRefSGB/utils/furnace/zoe/fna/AsnicarF_2020__1453__bin,79,fna	0.0247383	kSGB	k__Bacteria|p__Firmicutes|c__CFGB2984|o__OFGB2984|f__FGB2984|g__GGB9345|s__GGB9345_SGB14311|t__SGB14311	172	39	low
POLLGUT__D82241__bin,99,fa	/shares/CIBIO-Storage/CM/scratch/databases/MetaRefSGB/utils/furnace/Nov20/NEW_BINS/bins/KimCY_2020__KIJ_genome_8751,fna	0.0190804	kSGB	k__Bacteria|p__Firmicutes|c__Negativicutes|o__Veillonellales|f__Veillonellaceae|g__Megasphaera|s__Megasphaera_stantonii|t__SGB5854	173	3	medium
POLLGUT__D81101__bin,95,fa	5854/LiJ_2014__MH0388__bin,2,fa	0.0201413	kSGB	k__Bacteria|p__Firmicutes|c__Negativicutes|o__Veillonellales|f__Veillonellaceae|g__Megasphaera|s__Megasphaera_stantonii|t__SGB5854	173	3	high
POLLGUT__D80489__bin,21,fa	5854/LeChatelierE_2013__MH0430__bin,44,fa	0.0201478	kSGB	k__Bacteria|p__Firmicutes|c__Negativicutes|o__Veillonellales|f__Veillonellaceae|g__Megasphaera|s__Megasphaera_stantonii|t__SGB5854	173	3	low
POLLGUT__D80440__bin,6,fa	GCA_001494645,fna	0.0103605	kSGB	k__Bacteria|p__Firmicutes|c__Negativicutes|o__Veillonellales|f__Veillonellaceae|g__Megasphaera|s__Megasphaera_sp_DJF_B143|t__SGB5852	174	2	low
POLLGUT__D80427__bin,12,fa	/shares/CIBIO-Storage/CM/scratch/databases/MetaRefSGB/utils/furnace/Jan20/bins/JieZ_2017__SAMEA104142243__bin,49,fna	0.0133889	kSGB	k__Bacteria|p__Firmicutes|c__Negativicutes|o__Veillonellales|f__Veillonellaceae|g__Megasphaera|s__Megasphaera_sp_DJF_B143|t__SGB5852	174	2	low
POLLGUT__D80355__bin,81,fa	5857/NielsenHB_2014__V1_CD36_0__bin,7,fa	0.00171682	kSGB	k__Bacteria|p__Firmicutes|c__Negativicutes|o__Veillonellales|f__Veillonellaceae|g__Megasphaera|s__Megasphaera_massiliensis|t__SGB5857	175	11	low
POLLGUT__D82097__bin,17,fa	/shares/CIBIO-Storage/CM/scratch/databases/MetaRefSGB/utils/furnace/Jan20/bins/ThomasAM_2019__CRC_MR_SBJ20C_17__bin,48,fna	0.00186568	kSGB	k__Bacteria|p__Firmicutes|c__Negativicutes|o__Veillonellales|f__Veillonellaceae|g__Megasphaera|s__Megasphaera_massiliensis|t__SGB5857	175	11	high
POLLGUT__D82145__bin,56,fa	5857/NielsenHB_2014__V1_CD36_0__bin,7,fa	0.00202395	kSGB	k__Bacteria|p__Firmicutes|c__Negativicutes|o__Veillonellales|f__Veillonellaceae|g__Megasphaera|s__Megasphaera_massiliensis|t__SGB5857	175	11	high
POLLGUT__D81087__bin,24,fa	5857/NielsenHB_2014__V1_CD36_0__bin,7,fa	0.00204823	kSGB	k__Bacteria|p__Firmicutes|c__Negativicutes|o__Veillonellales|f__Veillonellaceae|g__Megasphaera|s__Megasphaera_massiliensis|t__SGB5857	175	11	high
POLLGUT__D81127__bin,10,fa	5857/NielsenHB_2014__V1_CD36_0__bin,7,fa	0.00204823	kSGB	k__Bacteria|p__Firmicutes|c__Negativicutes|o__Veillonellales|f__Veillonellaceae|g__Megasphaera|s__Megasphaera_massiliensis|t__SGB5857	175	11	medium
POLLGUT__D80727__bin,24,fa	/shares/CIBIO-Storage/CM/scratch/databases/MetaRefSGB/utils/furnace/Sep20/bins/KeohaneDM_2020__Travel047__bin,1,fna	0.00209959	kSGB	k__Bacteria|p__Firmicutes|c__Negativicutes|o__Veillonellales|f__Veillonellaceae|g__Megasphaera|s__Megasphaera_massiliensis|t__SGB5857	175	11	low
POLLGUT__D81904__bin,43,fa	5857/NielsenHB_2014__V1_CD36_0__bin,7,fa	0.00227104	kSGB	k__Bacteria|p__Firmicutes|c__Negativicutes|o__Veillonellales|f__Veillonellaceae|g__Megasphaera|s__Megasphaera_massiliensis|t__SGB5857	175	11	high
POLLGUT__D81916__bin,11,fa	5857/ZeeviD_2015__PNP_Main_798__bin,2,fa	0.00285257	kSGB	k__Bacteria|p__Firmicutes|c__Negativicutes|o__Veillonellales|f__Veillonellaceae|g__Megasphaera|s__Megasphaera_massiliensis|t__SGB5857	175	11	high
POLLGUT__D82279__bin,80,fa	5857/LiJ_2014__V1,FI22__bin,29,fa	0.00321296	kSGB	k__Bacteria|p__Firmicutes|c__Negativicutes|o__Veillonellales|f__Veillonellaceae|g__Megasphaera|s__Megasphaera_massiliensis|t__SGB5857	175	11	medium
POLLGUT__D80498__bin,69,fa	5857/ZeeviD_2015__PNP_Main_798__bin,2,fa	0.00745696	kSGB	k__Bacteria|p__Firmicutes|c__Negativicutes|o__Veillonellales|f__Veillonellaceae|g__Megasphaera|s__Megasphaera_massiliensis|t__SGB5857	175	11	medium
POLLGUT__D82148__bin,5,fa	5857/ZeeviD_2015__PNP_Main_798__bin,2,fa	0.0157408	kSGB	k__Bacteria|p__Firmicutes|c__Negativicutes|o__Veillonellales|f__Veillonellaceae|g__Megasphaera|s__Megasphaera_massiliensis|t__SGB5857	175	11	medium
POLLGUT__D80534__bin,23,fa	5856/LiJ_2014__V1,FI20__bin,28,fa	0.00252735	kSGB	k__Bacteria|p__Firmicutes|c__Negativicutes|o__Veillonellales|f__Veillonellaceae|g__Megasphaera|s__Megasphaera_SGB5856|t__SGB5856	176	1	low
POLLGUT__D80331__bin,47,fa	5862/LiSS_2016__FAT_023-22-84-0__bin,28,fa	0.0128481	kSGB	k__Bacteria|p__Firmicutes|c__Negativicutes|o__Veillonellales|f__Veillonellaceae|g__Megasphaera|s__Megasphaera_elsdenii|t__SGB5862	177	9	medium
POLLGUT__D80661__bin,17,fa	/shares/CIBIO-Storage/CM/scratch/databases/MetaRefSGB/utils/furnace/Nov20/NEW_BINS/bins/YoungblutND_2020__SAMEA3663054__metabat2_low_PE,042,fna	0.0161028	kSGB	k__Bacteria|p__Firmicutes|c__Negativicutes|o__Veillonellales|f__Veillonellaceae|g__Megasphaera|s__Megasphaera_elsdenii|t__SGB5862	177	9	low
POLLGUT__D80634__bin,6,fa	/shares/CIBIO-Storage/CM/scratch/databases/MetaRefSGB/utils/furnace/Nov20/NEW_BINS/bins/YoungblutND_2020__SAMEA3663054__metabat2_low_PE,042,fna	0.0161637	kSGB	k__Bacteria|p__Firmicutes|c__Negativicutes|o__Veillonellales|f__Veillonellaceae|g__Megasphaera|s__Megasphaera_elsdenii|t__SGB5862	177	9	low
POLLGUT__D80646__bin,1,fa	5862/VatanenT_2016__G80525__bin,8,fa	0.0163531	kSGB	k__Bacteria|p__Firmicutes|c__Negativicutes|o__Veillonellales|f__Veillonellaceae|g__Megasphaera|s__Megasphaera_elsdenii|t__SGB5862	177	9	low
POLLGUT__D82301__bin,11,fa	/shares/CIBIO-Storage/CM/scratch/users/fabio,cumbo/MetaRefSGB_clustering/Oct19/bins/ParksDH_2017__UBA628,fna	0.0181796	kSGB	k__Bacteria|p__Firmicutes|c__Negativicutes|o__Veillonellales|f__Veillonellaceae|g__Megasphaera|s__Megasphaera_elsdenii|t__SGB5862	177	9	high
POLLGUT__D81365__bin,52,fa	5862/CosteaPI_2017__SID713B030-11-0-0__bin,8,fa	0.0183497	kSGB	k__Bacteria|p__Firmicutes|c__Negativicutes|o__Veillonellales|f__Veillonellaceae|g__Megasphaera|s__Megasphaera_elsdenii|t__SGB5862	177	9	medium
POLLGUT__D80658__bin,17,fa	5862/ZellerG_2014__CCIS16383318ST-4-0__bin,42,fa	0.0231598	kSGB	k__Bacteria|p__Firmicutes|c__Negativicutes|o__Veillonellales|f__Veillonellaceae|g__Megasphaera|s__Megasphaera_elsdenii|t__SGB5862	177	9	low
POLLGUT__D81737__bin,77,fa	5862/LiSS_2016__FAT_023-22-2-0__bin,46,fa	0.0242684	kSGB	k__Bacteria|p__Firmicutes|c__Negativicutes|o__Veillonellales|f__Veillonellaceae|g__Megasphaera|s__Megasphaera_elsdenii|t__SGB5862	177	9	medium
POLLGUT__D80658__bin,65,fa	/shares/CIBIO-Storage/CM/scratch/databases/MetaRefSGB/utils/furnace/Jan20/bins/ShaoY_2019__e96cedd8-7ae6-11e9-a106-68b59976a384__bin,7,fna	0.0258197	kSGB	k__Bacteria|p__Firmicutes|c__Negativicutes|o__Veillonellales|f__Veillonellaceae|g__Megasphaera|s__Megasphaera_elsdenii|t__SGB5862	177	9	low
POLLGUT__D80486__bin,50,fa	/shares/CIBIO-Storage/CM/scratch/databases/MetaRefSGB/utils/furnace/NB/bins/CM_Neuroblastoma__NB_M_PZ11__bin,44,fna	0.00556248	kSGB	k__Bacteria|p__Firmicutes|c__Negativicutes|o__Veillonellales|f__Veillonellaceae|g__Megasphaera|s__Megasphaera_sp_BL7|t__SGB5858	178	18	low
POLLGUT__D81299__bin,14,fa	5858/CosteaPI_2017__SID713B074-11-0-0__bin,46,fa	0.00679337	kSGB	k__Bacteria|p__Firmicutes|c__Negativicutes|o__Veillonellales|f__Veillonellaceae|g__Megasphaera|s__Megasphaera_sp_BL7|t__SGB5858	178	18	medium
POLLGUT__D80347__bin,80,fa	5858/LeChatelierE_2013__MH0439__bin,51,fa	0.00722837	kSGB	k__Bacteria|p__Firmicutes|c__Negativicutes|o__Veillonellales|f__Veillonellaceae|g__Megasphaera|s__Megasphaera_sp_BL7|t__SGB5858	178	18	low
POLLGUT__D81904__bin,19,fa	5858/LeChatelierE_2013__MH0439__bin,51,fa	0.00808024	kSGB	k__Bacteria|p__Firmicutes|c__Negativicutes|o__Veillonellales|f__Veillonellaceae|g__Megasphaera|s__Megasphaera_sp_BL7|t__SGB5858	178	18	high
POLLGUT__D80421__bin,1,fa	5858/LeChatelierE_2013__MH0439__bin,51,fa	0.00875155	kSGB	k__Bacteria|p__Firmicutes|c__Negativicutes|o__Veillonellales|f__Veillonellaceae|g__Megasphaera|s__Megasphaera_sp_BL7|t__SGB5858	178	18	low
POLLGUT__D80540__bin,27,fa	/shares/CIBIO-Storage/CM/scratch/databases/MetaRefSGB/utils/furnace/Jan20/bins/JieZ_2017__SAMEA104142134__bin,29,fna	0.0088572	kSGB	k__Bacteria|p__Firmicutes|c__Negativicutes|o__Veillonellales|f__Veillonellaceae|g__Megasphaera|s__Megasphaera_sp_BL7|t__SGB5858	178	18	low
POLLGUT__D80018__bin,17,fa	5858/YuJ_2015__SZAXPI015211-166__bin,58,fa	0.00922153	kSGB	k__Bacteria|p__Firmicutes|c__Negativicutes|o__Veillonellales|f__Veillonellaceae|g__Megasphaera|s__Megasphaera_sp_BL7|t__SGB5858	178	18	medium
POLLGUT__D81368__bin,19,fa	5858/CosteaPI_2017__SID713B074-11-0-0__bin,46,fa	0.00967428	kSGB	k__Bacteria|p__Firmicutes|c__Negativicutes|o__Veillonellales|f__Veillonellaceae|g__Megasphaera|s__Megasphaera_sp_BL7|t__SGB5858	178	18	medium
POLLGUT__D80422__bin,58,fa	5858/LeChatelierE_2013__MH0439__bin,51,fa	0.0105347	kSGB	k__Bacteria|p__Firmicutes|c__Negativicutes|o__Veillonellales|f__Veillonellaceae|g__Megasphaera|s__Megasphaera_sp_BL7|t__SGB5858	178	18	low
POLLGUT__D82064__bin,19,fa	5858/CosteaPI_2017__SID713B074-11-0-0__bin,46,fa	0.0111057	kSGB	k__Bacteria|p__Firmicutes|c__Negativicutes|o__Veillonellales|f__Veillonellaceae|g__Megasphaera|s__Megasphaera_sp_BL7|t__SGB5858	178	18	medium
POLLGUT__D80545__bin,62,fa	5858/YuJ_2015__SZAXPI015254-45__bin,32,fa	0.0123115	kSGB	k__Bacteria|p__Firmicutes|c__Negativicutes|o__Veillonellales|f__Veillonellaceae|g__Megasphaera|s__Megasphaera_sp_BL7|t__SGB5858	178	18	low
POLLGUT__D80036__bin,42,fa	/shares/CIBIO-Storage/CM/scratch/databases/MetaRefSGB/utils/furnace/Dec19_msh/bins/AlmeidaA_2019__ERR1620280__bin,27,fna	0.0129102	kSGB	k__Bacteria|p__Firmicutes|c__Negativicutes|o__Veillonellales|f__Veillonellaceae|g__Megasphaera|s__Megasphaera_sp_BL7|t__SGB5858	178	18	medium
POLLGUT__D80058__bin,31,fa	5858/ZeeviD_2015__PNP_Main_76__bin,22,fa	0.0149496	kSGB	k__Bacteria|p__Firmicutes|c__Negativicutes|o__Veillonellales|f__Veillonellaceae|g__Megasphaera|s__Megasphaera_sp_BL7|t__SGB5858	178	18	medium
POLLGUT__D80356__bin,19,fa	/shares/CIBIO-Storage/CM/scratch/users/fabio,cumbo/MetaRefSGB_clustering/Aug19_tett/bins/CM_ghana__C16-20292-GH__bin,22,fna	0.0158335	kSGB	k__Bacteria|p__Firmicutes|c__Negativicutes|o__Veillonellales|f__Veillonellaceae|g__Megasphaera|s__Megasphaera_sp_BL7|t__SGB5858	178	18	low
POLLGUT__D80438__bin,20,fa	/shares/CIBIO-Storage/CM/scratch/databases/MetaRefSGB/utils/furnace/Jan20/bins/JieZ_2017__SAMEA104142405__bin,12,fna	0.0162359	kSGB	k__Bacteria|p__Firmicutes|c__Negativicutes|o__Veillonellales|f__Veillonellaceae|g__Megasphaera|s__Megasphaera_sp_BL7|t__SGB5858	178	18	low
POLLGUT__D80429__bin,103,fa	5858/ZeeviD_2015__PNP_Main_7__bin,3,fa	0.0165383	kSGB	k__Bacteria|p__Firmicutes|c__Negativicutes|o__Veillonellales|f__Veillonellaceae|g__Megasphaera|s__Megasphaera_sp_BL7|t__SGB5858	178	18	low
POLLGUT__D80579__bin,7,fa	/shares/CIBIO-Storage/CM/scratch/databases/MetaRefSGB/utils/furnace/NB/bins/CM_Neuroblastoma__NB_M_PZ11__bin,44,fna	0.0181675	kSGB	k__Bacteria|p__Firmicutes|c__Negativicutes|o__Veillonellales|f__Veillonellaceae|g__Megasphaera|s__Megasphaera_sp_BL7|t__SGB5858	178	18	high
POLLGUT__D81336__bin,70,fa	5858/CosteaPI_2017__SID713A053-11-0-0__bin,4,fa	0.01898	kSGB	k__Bacteria|p__Firmicutes|c__Negativicutes|o__Veillonellales|f__Veillonellaceae|g__Megasphaera|s__Megasphaera_sp_BL7|t__SGB5858	178	18	high
POLLGUT__D81740__bin,54,fa	/shares/CIBIO-Storage/CM/scratch/databases/MetaRefSGB/utils/furnace/Sep20/bins/Leech2019__FS13_2016__bin,5,fna	0.0109006	kSGB	k__Bacteria|p__Proteobacteria|c__Gammaproteobacteria|o__Enterobacterales|f__Enterobacteriaceae|g__Kluyvera|s__Kluyvera_cryocrescens|t__SGB23242	179	2	high
POLLGUT__D81096__bin,8,fa	/shares/CIBIO-Storage/CM/scratch/databases/MetaRefSGB/utils/furnace/Sep20/bins/Leech2019__FS13_2016__bin,5,fna	0.0183619	kSGB	k__Bacteria|p__Proteobacteria|c__Gammaproteobacteria|o__Enterobacterales|f__Enterobacteriaceae|g__Kluyvera|s__Kluyvera_cryocrescens|t__SGB23242	179	2	high
POLLGUT__D80336__bin,5,fa	GCA_001011895,fna	0.00306905	kSGB	k__Bacteria|p__Proteobacteria|c__Gammaproteobacteria|o__Enterobacterales|f__Enterobacteriaceae|g__Enterobacter|s__Enterobacter_hormaechei|t__SGB10130	180	6	medium
POLLGUT__D80439__bin,57,fa	/shares/CIBIO-Storage/CM/scratch/databases/MetaRefSGB/utils/furnace/Jan20/bins/OlmMR_2019__dasN4_179_036G1_concoct_19,fna	0.00391184	kSGB	k__Bacteria|p__Proteobacteria|c__Gammaproteobacteria|o__Enterobacterales|f__Enterobacteriaceae|g__Enterobacter|s__Enterobacter_hormaechei|t__SGB10130	180	6	low
POLLGUT__D80432__bin,12,fa	/shares/CIBIO-Storage/CM/scratch/databases/MetaRefSGB/utils/furnace/Jan20/bins/ShaoY_2019__d81402e2-7ae6-11e9-a106-68b59976a384__bin,7,fna	0.0116841	kSGB	k__Bacteria|p__Proteobacteria|c__Gammaproteobacteria|o__Enterobacterales|f__Enterobacteriaceae|g__Enterobacter|s__Enterobacter_hormaechei|t__SGB10130	180	6	low
POLLGUT__D81524__bin,29,fa	GCA_002151935,fna	0.0161139	kSGB	k__Bacteria|p__Proteobacteria|c__Gammaproteobacteria|o__Enterobacterales|f__Enterobacteriaceae|g__Enterobacter|s__Enterobacter_hormaechei|t__SGB10130	180	6	high
POLLGUT__D80413__bin,25,fa	/shares/CIBIO-Storage/CM/scratch/databases/MetaRefSGB/utils/furnace/Jan20/bins/OlmMR_2019__dasN4_124_031G1_concoct_2,fna	0.0161804	kSGB	k__Bacteria|p__Proteobacteria|c__Gammaproteobacteria|o__Enterobacterales|f__Enterobacteriaceae|g__Enterobacter|s__Enterobacter_hormaechei|t__SGB10130	180	6	low
POLLGUT__D81294__bin,48,fa	10130/LiJ_2017__H1F513818__bin,2,fa	0.022105	kSGB	k__Bacteria|p__Proteobacteria|c__Gammaproteobacteria|o__Enterobacterales|f__Enterobacteriaceae|g__Enterobacter|s__Enterobacter_hormaechei|t__SGB10130	180	6	medium
POLLGUT__D80035__bin,11,fa	/shares/CIBIO-Storage/CM/scratch/databases/MetaRefSGB/utils/furnace/Jan20/bins/ShaoY_2019__a8451088-7ae6-11e9-a106-68b59976a384__bin,6,fna	0.0146989	kSGB	k__Bacteria|p__Proteobacteria|c__CFGB11773|o__OFGB11773|f__FGB11773|g__GGB34295|s__GGB34295_SGB58204|t__SGB58204	181	1	medium
POLLGUT__D80424__bin,51,fa	/shares/CIBIO-Storage/CM/scratch/databases/MetaRefSGB/utils/furnace/Nov20/NEW_BINS/bins/KimCY_2020__KIJ_genome_3125,fna	0.00339018	kSGB	k__Bacteria|p__Proteobacteria|c__Gammaproteobacteria|o__Enterobacterales|f__Enterobacteriaceae|g__Enterobacter|s__Enterobacter_roggenkampii|t__SGB10139	182	1	low
POLLGUT__D80872__bin,8,fa	GCA_001631755,fna	0.00212669	kSGB	k__Bacteria|p__Proteobacteria|c__Gammaproteobacteria|o__Enterobacterales|f__Enterobacteriaceae|g__Klebsiella|s__Klebsiella_aerogenes|t__SGB10116	183	2	low
POLLGUT__D81903__bin,73,fa	GCA_900077035,fna	0.0103182	kSGB	k__Bacteria|p__Proteobacteria|c__Gammaproteobacteria|o__Enterobacterales|f__Enterobacteriaceae|g__Klebsiella|s__Klebsiella_aerogenes|t__SGB10116	183	2	high
POLLGUT__D82288__bin,34,fa	/shares/CIBIO-Storage/CM/scratch/users/fabio,cumbo/MetaRefSGB_clustering/Oct19/bins/ParksDH_2017__UBA4106,fna	0.00222733	kSGB	k__Bacteria|p__Proteobacteria|c__Gammaproteobacteria|o__Enterobacterales|f__Enterobacteriaceae|g__Klebsiella|s__Klebsiella_pneumoniae|t__SGB10115	184	10	high
POLLGUT__D82247__bin,20,fa	10114/BackhedF_2015__SID282_4M__bin,4,fa	0.00241664	kSGB	k__Bacteria|p__Proteobacteria|c__Gammaproteobacteria|o__Enterobacterales|f__Enterobacteriaceae|g__Klebsiella|s__Klebsiella_variicola|t__SGB10114	184	10	low
POLLGUT__D81337__bin,9,fa	/shares/CIBIO-Storage/CM/scratch/databases/MetaRefSGB/utils/furnace/Jan20/bins/ShaoY_2019__aa70304a-7ae6-11e9-a106-68b59976a384__bin,1,fna	0.00545067	kSGB	k__Bacteria|p__Proteobacteria|c__Gammaproteobacteria|o__Enterobacterales|f__Enterobacteriaceae|g__Klebsiella|s__Klebsiella_pneumoniae|t__SGB10115	184	10	medium
POLLGUT__D80554__bin,27,fa	/shares/CIBIO-Storage/CM/scratch/databases/MetaRefSGB/utils/furnace/Jan20/bins/JieZ_2017__SAMEA104142296__bin,12,fna	0.00562526	kSGB	k__Bacteria|p__Proteobacteria|c__Gammaproteobacteria|o__Enterobacterales|f__Enterobacteriaceae|g__Klebsiella|s__Klebsiella_pneumoniae|t__SGB10115	184	10	medium
POLLGUT__D80433__bin,33,fa	/shares/CIBIO-Storage/CM/scratch/databases/MetaRefSGB/utils/furnace/Jan20/bins/OlmMR_2019__dasN2_031_000G1_concoct_24,fna	0.00588862	kSGB	k__Bacteria|p__Proteobacteria|c__Gammaproteobacteria|o__Enterobacterales|f__Enterobacteriaceae|g__Klebsiella|s__Klebsiella_pneumoniae|t__SGB10115	184	10	low
POLLGUT__D81941__bin,6,fa	/shares/CIBIO-Storage/CM/scratch/databases/MetaRefSGB/utils/furnace/Jan20/bins/OlmMR_2019__dasN2_031_000G1_concoct_24,fna	0.00618307	kSGB	k__Bacteria|p__Proteobacteria|c__Gammaproteobacteria|o__Enterobacterales|f__Enterobacteriaceae|g__Klebsiella|s__Klebsiella_pneumoniae|t__SGB10115	184	10	high
POLLGUT__D80434__bin,43,fa	/shares/CIBIO-Storage/CM/scratch/users/fabio,cumbo/MetaRefSGB_clustering/Sep19_ref/bins/GCA_004313485,fna	0.00627883	kSGB	k__Bacteria|p__Proteobacteria|c__Gammaproteobacteria|o__Enterobacterales|f__Enterobacteriaceae|g__Klebsiella|s__Klebsiella_pneumoniae|t__SGB10115	184	10	low
POLLGUT__D80421__bin,2,fa	10115/QinJ_2012__CON-109__bin,14,fa	0.0107621	kSGB	k__Bacteria|p__Proteobacteria|c__Gammaproteobacteria|o__Enterobacterales|f__Enterobacteriaceae|g__Klebsiella|s__Klebsiella_pneumoniae|t__SGB10115	184	10	low
POLLGUT__D82072__bin,10,fa	/shares/CIBIO-Storage/CM/scratch/users/fabio,cumbo/MetaRefSGB_clustering/Jun19_ref/bins/GCA_900514105,fna	0.0125875	kSGB	k__Bacteria|p__Proteobacteria|c__Gammaproteobacteria|o__Enterobacterales|f__Enterobacteriaceae|g__Klebsiella|s__Klebsiella_pneumoniae|t__SGB10115	184	10	low
POLLGUT__D81571__bin,30,fa	/shares/CIBIO-Storage/CM/scratch/databases/MetaRefSGB/utils/furnace/Nov20/bins/CM_guinea__GUI_0070123__bin,30,fna	0.0159815	kSGB	k__Bacteria|p__Proteobacteria|c__Gammaproteobacteria|o__Enterobacterales|f__Enterobacteriaceae|g__Klebsiella|s__Klebsiella_pneumoniae|t__SGB10115	184	10	low
POLLGUT__D80655__bin,6,fa	10112/Obregon-TitoAJ_2015__SM39__bin,22,fa	0.0129341	kSGB	k__Bacteria|p__Proteobacteria|c__Gammaproteobacteria|o__Enterobacterales|f__Enterobacteriaceae|g__Klebsiella|s__Klebsiella_quasipneumoniae|t__SGB10112	185	1	low
POLLGUT__D80007__bin,22,fa	/shares/CIBIO-Storage/CM/scratch/databases/MetaRefSGB/utils/furnace/Dec19_msh/bins/AlmeidaA_2019__SRR1196459__bin,12,fna	0.300994	uSGB	k__Bacteria|p__Cyanobacteria|c__Cyanobacteria_unclassified|o__Synechococcales|f__Prochloraceae|g__Prochlorococcus|s__Prochlorococcus_SGB58186|t__SGB58186	186	21	medium
POLLGUT__D80018__bin,34,fa	/shares/CIBIO-Storage/CM/scratch/databases/MetaRefSGB/utils/furnace/Dec19_msh/bins/AlmeidaA_2019__ERR011288__bin,12,fna	0.300994	uSGB	k__Bacteria|p__Proteobacteria|c__Gammaproteobacteria|o__Enterobacterales|f__Enterobacteriaceae|g__Escherichia|s__Escherichia_coli|t__SGB10068	186	21	medium
POLLGUT__D80042__bin,30,fa	/shares/CIBIO-Storage/CM/scratch/databases/MetaRefSGB/utils/furnace/Dec19_msh/bins/AlmeidaA_2019__ERR525697__bin,14,fna	0.300994	uSGB	k__Bacteria|p__Proteobacteria|c__Gammaproteobacteria|o__Enterobacterales|f__Enterobacteriaceae|g__Escherichia|s__Escherichia_coli|t__SGB10068	186	21	medium
POLLGUT__D80057__bin,1,fa	/shares/CIBIO-Storage/CM/scratch/databases/MetaRefSGB/utils/furnace/Dec19_msh/bins/ForsterSC_2019__SRR3992990__bin,40,fna	0.300994	uSGB	k__Bacteria|p__Firmicutes|c__Negativicutes|o__Veillonellales|f__Veillonellaceae|g__GGB4266|s__GGB4266_SGB5809|t__SGB5809	186	21	medium
POLLGUT__D80059__bin,13,fa	/shares/CIBIO-Storage/CM/scratch/databases/MetaRefSGB/utils/furnace/Dec19_msh/bins/AlmeidaA_2019__ERR1190613__bin,51,fna	0.300994	uSGB	k__Bacteria|p__Proteobacteria|c__Gammaproteobacteria|o__Enterobacterales|f__Enterobacteriaceae|g__Escherichia|s__Escherichia_coli|t__SGB10068	186	21	medium
POLLGUT__D80060__bin,8,fa	/shares/CIBIO-Storage/CM/scratch/databases/MetaRefSGB/utils/furnace/Dec19_msh/bins/AlmeidaA_2019__ERR209729__bin,9,fna	0.300994	uSGB	k__Bacteria|p__Proteobacteria|c__Gammaproteobacteria|o__Enterobacterales|f__Enterobacteriaceae|g__Escherichia|s__Escherichia_coli|t__SGB10068	186	21	medium
POLLGUT__D80061__bin,5,fa	,/CM_caritro2__CA_C10019IS2329FE_T7M18__bin,14,fna	0.300994	uSGB	k__Bacteria|p__Proteobacteria|c__Gammaproteobacteria|o__Enterobacterales|f__Enterobacteriaceae|g__Escherichia|s__Escherichia_coli|t__SGB10068	186	21	medium
POLLGUT__D80070__bin,5,fa	/shares/CIBIO-Storage/CM/scratch/databases/MetaRefSGB/utils/furnace/Dec19_msh/bins/AlmeidaA_2019__ERR209729__bin,9,fna	0.300994	uSGB	k__Bacteria|p__Proteobacteria|c__Gammaproteobacteria|o__Enterobacterales|f__Enterobacteriaceae|g__Escherichia|s__Escherichia_coli|t__SGB10068	186	21	medium
POLLGUT__D80072__bin,31,fa	/shares/CIBIO-Storage/CM/scratch/databases/MetaRefSGB/utils/furnace/Dec19_msh/bins/AlmeidaA_2019__ERR011288__bin,12,fna	0.300994	uSGB	k__Bacteria|p__Proteobacteria|c__Gammaproteobacteria|o__Enterobacterales|f__Enterobacteriaceae|g__Escherichia|s__Escherichia_coli|t__SGB10068	186	21	medium
POLLGUT__D80079__bin,12,fa	/shares/CIBIO-Storage/CM/scratch/databases/MetaRefSGB/utils/furnace/Dec19_msh/bins/AlmeidaA_2019__ERR1293735__bin,17,fna	0.300994	uSGB	k__Bacteria|p__Proteobacteria|c__Gammaproteobacteria|o__Enterobacterales|f__Enterobacteriaceae|g__Escherichia|s__Escherichia_coli|t__SGB10068	186	21	medium
POLLGUT__D80090__bin,22,fa	/shares/CIBIO-Storage/CM/scratch/databases/MetaRefSGB/utils/furnace/Dec19_msh/bins/AlmeidaA_2019__SRR1196459__bin,12,fna	0.300994	uSGB	k__Bacteria|p__Cyanobacteria|c__Cyanobacteria_unclassified|o__Synechococcales|f__Prochloraceae|g__Prochlorococcus|s__Prochlorococcus_SGB58186|t__SGB58186	186	21	medium
POLLGUT__D80107__bin,2,fa	/shares/CIBIO-Storage/CM/scratch/databases/MetaRefSGB/utils/furnace/Dec19_msh/bins/AlmeidaA_2019__SRR5058921__bin,3,fna	0.300994	uSGB	k__Bacteria|p__Proteobacteria|c__Gammaproteobacteria|o__Enterobacterales|f__Enterobacteriaceae|g__Escherichia|s__Escherichia_coli|t__SGB10068	186	21	medium
POLLGUT__D80120__bin,2,fa	/shares/CIBIO-Storage/CM/scratch/databases/MetaRefSGB/utils/furnace/Dec19_msh/bins/AlmeidaA_2019__ERR011288__bin,12,fna	0.300994	uSGB	k__Bacteria|p__Proteobacteria|c__Gammaproteobacteria|o__Enterobacterales|f__Enterobacteriaceae|g__Escherichia|s__Escherichia_coli|t__SGB10068	186	21	medium
POLLGUT__D80156__bin,10,fa	/shares/CIBIO-Storage/CM/scratch/databases/MetaRefSGB/utils/furnace/Dec19_msh/bins/AlmeidaA_2019__ERR1620269__bin,32,fna	0.300994	uSGB	k__Bacteria|p__Proteobacteria|c__Gammaproteobacteria|o__Enterobacterales|f__Enterobacteriaceae|g__Escherichia|s__Escherichia_coli|t__SGB10068	186	21	medium
POLLGUT__D80189__bin,31,fa	/shares/CIBIO-Storage/CM/scratch/databases/MetaRefSGB/utils/furnace/Dec19_msh/bins/AlmeidaA_2019__ERR1912986__bin,7,fna	0.300994	uSGB	k__Bacteria|p__Proteobacteria|c__Gammaproteobacteria|o__Enterobacterales|f__Hafniaceae|g__Hafnia|s__Hafnia_paralvei|t__SGB10207	186	21	medium
POLLGUT__D80191__bin,11,fa	/shares/CIBIO-Storage/CM/scratch/databases/MetaRefSGB/utils/furnace/Dec19_msh/bins/AlmeidaA_2019__ERR209729__bin,9,fna	0.300994	uSGB	k__Bacteria|p__Proteobacteria|c__Gammaproteobacteria|o__Enterobacterales|f__Enterobacteriaceae|g__Escherichia|s__Escherichia_coli|t__SGB10068	186	21	medium
POLLGUT__D80193__bin,71,fa	/shares/CIBIO-Storage/CM/scratch/databases/MetaRefSGB/utils/furnace/Dec19_msh/bins/AlmeidaA_2019__ERR1190601__bin,27,fna	0.300994	uSGB	k__Bacteria|p__Proteobacteria|c__Gammaproteobacteria|o__Enterobacterales|f__Enterobacteriaceae|g__Escherichia|s__Escherichia_coli|t__SGB10068	186	21	medium
POLLGUT__D80271__bin,39,fa	,/CM_caritro2__CA_C10006IS2095FE_T7M18__bin,9,fna	0.300994	uSGB	k__Bacteria|p__Proteobacteria|c__Gammaproteobacteria|o__Enterobacterales|f__Enterobacteriaceae|g__Escherichia|s__Escherichia_coli|t__SGB10068	186	21	medium
POLLGUT__D81177__bin,35,fa	/scratchCM/users/fabio,cumbo/non_human_primates/bins/OrkinJD_2019__SSR047__bin,9,fa	0.300994	uSGB	k__Bacteria|p__Proteobacteria|c__Gammaproteobacteria|o__Enterobacterales|f__Enterobacteriaceae|g__GGB13823|s__GGB13823_SGB21203|t__SGB21203	186	21	medium
POLLGUT__D81456__bin,32,fa	/shares/CIBIO-Storage/CM/scratch/databases/MetaRefSGB/utils/furnace/Dec19_msh/bins/AlmeidaA_2019__ERR1018209__bin,6,fna	0.300994	uSGB	k__Bacteria|p__Proteobacteria|c__Gammaproteobacteria|o__Enterobacterales|f__Enterobacteriaceae|g__Escherichia|s__Escherichia_coli|t__SGB10068	186	21	medium
POLLGUT__D81459__bin,65,fa	/shares/CIBIO-Storage/CM/scratch/databases/MetaRefSGB/utils/furnace/Dec19_msh/bins/AlmeidaA_2019__ERR1620269__bin,32,fna	0.300994	uSGB	k__Bacteria|p__Proteobacteria|c__Gammaproteobacteria|o__Enterobacterales|f__Enterobacteriaceae|g__Escherichia|s__Escherichia_coli|t__SGB10068	186	21	medium
POLLGUT__D81902__bin,39,fa	/shares/CIBIO-Storage/CM/scratch/databases/MetaRefSGB/utils/furnace/Jan20/bins/ViscontiA_2019__SID537726__bin,24,fna	0.0011089	kSGB	k__Bacteria|p__Proteobacteria|c__Gammaproteobacteria|o__Enterobacterales|f__Enterobacteriaceae|g__Escherichia|s__Escherichia_coli|t__SGB10068	187	84	high
POLLGUT__D80347__bin,28,fa	/shares/CIBIO-Storage/CM/scratch/databases/MetaRefSGB/utils/furnace/Jan20/bins/ShaoY_2019__cf9e7f34-7ae6-11e9-a106-68b59976a384__bin,9,fna	0.00174861	kSGB	k__Bacteria|p__Proteobacteria|c__Gammaproteobacteria|o__Enterobacterales|f__Enterobacteriaceae|g__Escherichia|s__Escherichia_coli|t__SGB10068	187	84	low
POLLGUT__D82069__bin,23,fa	/shares/CIBIO-Storage/CM/scratch/databases/MetaRefSGB/utils/furnace/Jan20/bins/ViscontiA_2019__SID965332__bin,27,fna	0.00191648	kSGB	k__Bacteria|p__Proteobacteria|c__Gammaproteobacteria|o__Enterobacterales|f__Enterobacteriaceae|g__Escherichia|s__Escherichia_coli|t__SGB10068	187	84	high
POLLGUT__D81060__bin,75,fa	10068/LiJ_2014__V1,CD20-0__bin,4,fa	0.00192988	kSGB	k__Bacteria|p__Proteobacteria|c__Gammaproteobacteria|o__Enterobacterales|f__Enterobacteriaceae|g__Escherichia|s__Escherichia_coli|t__SGB10068	187	84	medium
POLLGUT__D81352__bin,50,fa	10068/CosteaPI_2017__pluto3-11-0-0__bin,54,fa	0.00209418	kSGB	k__Bacteria|p__Proteobacteria|c__Gammaproteobacteria|o__Enterobacterales|f__Enterobacteriaceae|g__Escherichia|s__Escherichia_coli|t__SGB10068	187	84	medium
POLLGUT__D80872__bin,64,fa	10068/FerrettiP_2018__CA_C10005IS2066FE_t1M15__bin,7,fa	0.00226557	kSGB	k__Bacteria|p__Proteobacteria|c__Gammaproteobacteria|o__Enterobacterales|f__Enterobacteriaceae|g__Escherichia|s__Escherichia_coli|t__SGB10068	187	84	low
POLLGUT__D80559__bin,31,fa	GCA_000352145,fna	0.00237806	kSGB	k__Bacteria|p__Proteobacteria|c__Gammaproteobacteria|o__Enterobacterales|f__Enterobacteriaceae|g__Escherichia|s__Escherichia_coli|t__SGB10068	187	84	medium
POLLGUT__D80418__bin,5,fa	10068/LoombaR_2017__SID0020_jhi__bin,36,fa	0.0025107	kSGB	k__Bacteria|p__Proteobacteria|c__Gammaproteobacteria|o__Enterobacterales|f__Enterobacteriaceae|g__Escherichia|s__Escherichia_coli|t__SGB10068	187	84	low
POLLGUT__D81355__bin,10,fa	10068/VincentC_2016__MM033,4__bin,7,fa	0.00254403	kSGB	k__Bacteria|p__Proteobacteria|c__Gammaproteobacteria|o__Enterobacterales|f__Enterobacteriaceae|g__Escherichia|s__Escherichia_coli|t__SGB10068	187	84	low
POLLGUT__D80774__bin,44,fa	/shares/CIBIO-Storage/CM/scratch/users/fabio,cumbo/MetaRefSGB_clustering/Sep19_ref/bins/GCA_000779515,fna	0.0025468	kSGB	k__Bacteria|p__Proteobacteria|c__Gammaproteobacteria|o__Enterobacterales|f__Enterobacteriaceae|g__Escherichia|s__Escherichia_coli|t__SGB10068	187	84	low
POLLGUT__D81398__bin,71,fa	/shares/CIBIO-Storage/CM/scratch/users/fabio,cumbo/MetaRefSGB_clustering/Sep19_ref/bins/GCA_003145525,fna	0.00279042	kSGB	k__Bacteria|p__Proteobacteria|c__Gammaproteobacteria|o__Enterobacterales|f__Enterobacteriaceae|g__Escherichia|s__Escherichia_coli|t__SGB10068	187	84	high
POLLGUT__D80424__bin,59,fa	/shares/CIBIO-Storage/CM/scratch/databases/MetaRefSGB/utils/furnace/Nov20/NEW_BINS/bins/KimCY_2020__KIJ_genome_27391,fna	0.00287807	kSGB	k__Bacteria|p__Proteobacteria|c__Gammaproteobacteria|o__Enterobacterales|f__Enterobacteriaceae|g__Escherichia|s__Escherichia_coli|t__SGB10068	187	84	low
POLLGUT__D80430__bin,80,fa	10068/LiJ_2014__V1,CD48-0__bin,11,fa	0.00337559	kSGB	k__Bacteria|p__Proteobacteria|c__Gammaproteobacteria|o__Enterobacterales|f__Enterobacteriaceae|g__Escherichia|s__Escherichia_coli|t__SGB10068	187	84	low
POLLGUT__D81726__bin,47,fa	/shares/CIBIO-Storage/CM/scratch/databases/MetaRefSGB/utils/furnace/Jan20/bins/WampachL_2018__M_C115__bin,121,fna	0.00340771	kSGB	k__Bacteria|p__Proteobacteria|c__Gammaproteobacteria|o__Enterobacterales|f__Enterobacteriaceae|g__Escherichia|s__Escherichia_coli|t__SGB10068	187	84	high
POLLGUT__D80125__bin,5,fa	/shares/CIBIO-Storage/CM/scratch/databases/MetaRefSGB/utils/furnace/zoe/fna/AsnicarF_2020__933__bin,50,fna	0.00360171	kSGB	k__Bacteria|p__Proteobacteria|c__Gammaproteobacteria|o__Enterobacterales|f__Enterobacteriaceae|g__Escherichia|s__Escherichia_coli|t__SGB10068	187	84	medium
POLLGUT__D80194__bin,6,fa	10068/BackhedF_2015__SID275_4M__bin,2,fa	0.00423367	kSGB	k__Bacteria|p__Proteobacteria|c__Gammaproteobacteria|o__Enterobacterales|f__Enterobacteriaceae|g__Escherichia|s__Escherichia_coli|t__SGB10068	187	84	medium
POLLGUT__D82278__bin,30,fa	/shares/CIBIO-Storage/CM/scratch/users/fabio,cumbo/MetaRefSGB_clustering/Sep19_ref/bins/GCA_002513235,fna	0.00444325	kSGB	k__Bacteria|p__Proteobacteria|c__Gammaproteobacteria|o__Enterobacterales|f__Enterobacteriaceae|g__Escherichia|s__Escherichia_coli|t__SGB10068	187	84	medium
POLLGUT__D80576__bin,91,fa	/shares/CIBIO-Storage/CM/scratch/databases/MetaRefSGB/utils/furnace/Jan20/bins/ViscontiA_2019__SID355463__bin,22,fna	0.00446807	kSGB	k__Bacteria|p__Proteobacteria|c__Gammaproteobacteria|o__Enterobacterales|f__Enterobacteriaceae|g__Escherichia|s__Escherichia_coli|t__SGB10068	187	84	high
POLLGUT__D82281__bin,64,fa	GCA_000026265,fna	0.00474969	kSGB	k__Bacteria|p__Proteobacteria|c__Gammaproteobacteria|o__Enterobacterales|f__Enterobacteriaceae|g__Escherichia|s__Escherichia_coli|t__SGB10068	187	84	high
POLLGUT__D82265__bin,66,fa	/shares/CIBIO-Storage/CM/scratch/users/fabio,cumbo/MetaRefSGB_clustering/Sep19_ref/bins/GCA_002463665,fna	0.00495268	kSGB	k__Bacteria|p__Proteobacteria|c__Gammaproteobacteria|o__Enterobacterales|f__Enterobacteriaceae|g__Escherichia|s__Escherichia_coli|t__SGB10068	187	84	high
POLLGUT__D81368__bin,18,fa	10068/BackhedF_2015__SID263_B__bin,12,fa	0.00509679	kSGB	k__Bacteria|p__Proteobacteria|c__Gammaproteobacteria|o__Enterobacterales|f__Enterobacteriaceae|g__Escherichia|s__Escherichia_coli|t__SGB10068	187	84	medium
POLLGUT__D80540__bin,69,fa	/shares/CIBIO-Storage/CM/scratch/databases/MetaRefSGB/utils/furnace/NB/bins/CM_Neuroblastoma__NB_M_CTR35__bin,11,fna	0.00516443	kSGB	k__Bacteria|p__Proteobacteria|c__Gammaproteobacteria|o__Enterobacterales|f__Enterobacteriaceae|g__Escherichia|s__Escherichia_coli|t__SGB10068	187	84	low
POLLGUT__D80415__bin,30,fa	/shares/CIBIO-Storage/CM/scratch/databases/MetaRefSGB/utils/furnace/Nov20/NEW_BINS/bins/KimCY_2020__KIJ_genome_27391,fna	0.00517089	kSGB	k__Bacteria|p__Proteobacteria|c__Gammaproteobacteria|o__Enterobacterales|f__Enterobacteriaceae|g__Escherichia|s__Escherichia_coli|t__SGB10068	187	84	low
POLLGUT__D82241__bin,48,fa	GCA_001309535,fna	0.0055032	kSGB	k__Bacteria|p__Proteobacteria|c__Gammaproteobacteria|o__Enterobacterales|f__Enterobacteriaceae|g__Escherichia|s__Escherichia_coli|t__SGB10068	187	84	medium
POLLGUT__D80437__bin,36,fa	10068/YuJ_2015__SZAXPI017581-93__bin,48,fa	0.0055988	kSGB	k__Bacteria|p__Proteobacteria|c__Gammaproteobacteria|o__Enterobacterales|f__Enterobacteriaceae|g__Escherichia|s__Escherichia_coli|t__SGB10068	187	84	low
POLLGUT__D80634__bin,96,fa	/shares/CIBIO-Storage/CM/scratch/databases/MetaRefSGB/utils/furnace/Jan20/bins/ShaoY_2019__cf8fa982-7ae6-11e9-a106-68b59976a384__bin,3,fna	0.00567165	kSGB	k__Bacteria|p__Proteobacteria|c__Gammaproteobacteria|o__Enterobacterales|f__Enterobacteriaceae|g__Escherichia|s__Escherichia_coli|t__SGB10068	187	84	low
POLLGUT__D81039__bin,45,fa	10068/QinN_2014__HD-42__bin,20,fa	0.00568825	kSGB	k__Bacteria|p__Proteobacteria|c__Gammaproteobacteria|o__Enterobacterales|f__Enterobacteriaceae|g__Escherichia|s__Escherichia_coli|t__SGB10068	187	84	medium
POLLGUT__D81450__bin,13,fa	/shares/CIBIO-Storage/CM/scratch/databases/MetaRefSGB/utils/furnace/Jan20/bins/ShaoY_2019__b92ee45a-7ae6-11e9-a106-68b59976a384__bin,12,fna	0.00573814	kSGB	k__Bacteria|p__Proteobacteria|c__Gammaproteobacteria|o__Enterobacterales|f__Enterobacteriaceae|g__Escherichia|s__Escherichia_coli|t__SGB10068	187	84	medium
POLLGUT__D81101__bin,30,fa	10068/ZellerG_2014__CCMD63399960ST-21-0__bin,6,fa	0.00647533	kSGB	k__Bacteria|p__Proteobacteria|c__Gammaproteobacteria|o__Enterobacterales|f__Enterobacteriaceae|g__Escherichia|s__Escherichia_coli|t__SGB10068	187	84	high
POLLGUT__D80355__bin,75,fa	/shares/CIBIO-Storage/CM/scratch/databases/MetaRefSGB/utils/furnace/Jan20/bins/ShaoY_2019__e7aacd26-7ae6-11e9-a106-68b59976a384__bin,7,fna	0.00667041	kSGB	k__Bacteria|p__Proteobacteria|c__Gammaproteobacteria|o__Enterobacterales|f__Enterobacteriaceae|g__Escherichia|s__Escherichia_coli|t__SGB10068	187	84	low
POLLGUT__D81754__bin,87,fa	/shares/CIBIO-Storage/CM/scratch/users/fabio,cumbo/MetaRefSGB_clustering/Jun19_ref/bins/GCA_900449425,fna	0.00739501	kSGB	k__Bacteria|p__Proteobacteria|c__Gammaproteobacteria|o__Enterobacterales|f__Enterobacteriaceae|g__Escherichia|s__Escherichia_coli|t__SGB10068	187	84	low
POLLGUT__D81378__bin,85,fa	10068/BritoIL_2016__W2,42,ST__bin,8,fa	0.00782924	kSGB	k__Bacteria|p__Proteobacteria|c__Gammaproteobacteria|o__Enterobacterales|f__Enterobacteriaceae|g__Escherichia|s__Escherichia_coli|t__SGB10068	187	84	high
POLLGUT__D82294__bin,79,fa	/shares/CIBIO-Storage/CM/scratch/users/fabio,cumbo/MetaRefSGB_clustering/Sep19_ref/bins/GCA_001268745,fna	0.00785531	kSGB	k__Bacteria|p__Proteobacteria|c__Gammaproteobacteria|o__Enterobacterales|f__Enterobacteriaceae|g__Escherichia|s__Escherichia_coli|t__SGB10068	187	84	high
POLLGUT__D80343__bin,58,fa	/shares/CIBIO-Storage/CM/scratch/databases/MetaRefSGB/utils/furnace/Jan20/bins/ViscontiA_2019__SID965332__bin,27,fna	0.00790383	kSGB	k__Bacteria|p__Proteobacteria|c__Gammaproteobacteria|o__Enterobacterales|f__Enterobacteriaceae|g__Escherichia|s__Escherichia_coli|t__SGB10068	187	84	low
POLLGUT__D80551__bin,11,fa	10068/BackhedF_2015__SID598_M__bin,11,fa	0.00793	kSGB	k__Bacteria|p__Proteobacteria|c__Gammaproteobacteria|o__Enterobacterales|f__Enterobacteriaceae|g__Escherichia|s__Escherichia_coli|t__SGB10068	187	84	low
POLLGUT__D81154__bin,49,fa	10068/LiJ_2014__MH0266__bin,48,fa	0.00800873	kSGB	k__Bacteria|p__Proteobacteria|c__Gammaproteobacteria|o__Enterobacterales|f__Enterobacteriaceae|g__Escherichia|s__Escherichia_coli|t__SGB10068	187	84	medium
POLLGUT__D81104__bin,49,fa	/shares/CIBIO-Storage/CM/scratch/databases/MetaRefSGB/utils/furnace/Dec20/bins/CM_tanzania_TB_DAR__83398_31__bin,24,fna	0.00806893	kSGB	k__Bacteria|p__Proteobacteria|c__Gammaproteobacteria|o__Enterobacterales|f__Enterobacteriaceae|g__Escherichia|s__Escherichia_coli|t__SGB10068	187	84	high
POLLGUT__D82008__bin,53,fa	/shares/CIBIO-Storage/CM/scratch/databases/MetaRefSGB/utils/furnace/Dec20/bins/CM_tanzania_TB_DAR__83398_31__bin,24,fna	0.00843027	kSGB	k__Bacteria|p__Proteobacteria|c__Gammaproteobacteria|o__Enterobacterales|f__Enterobacteriaceae|g__Escherichia|s__Escherichia_coli|t__SGB10068	187	84	low
POLLGUT__D81761__bin,6,fa	10068/QinJ_2012__CON-044__bin,34,fa	0.00887683	kSGB	k__Bacteria|p__Proteobacteria|c__Gammaproteobacteria|o__Enterobacterales|f__Enterobacteriaceae|g__Escherichia|s__Escherichia_coli|t__SGB10068	187	84	high
POLLGUT__D80090__bin,29,fa	/shares/CIBIO-Storage/CM/scratch/databases/MetaRefSGB/utils/furnace/Nov20/NEW_BINS/bins/KimCY_2020__KIJ_genome_22405,fna	0.00901478	kSGB	k__Bacteria|p__Proteobacteria|c__Gammaproteobacteria|o__Enterobacterales|f__Enterobacteriaceae|g__Escherichia|s__Escherichia_coli|t__SGB10068	187	84	medium
POLLGUT__D81117__bin,27,fa	10068/LiuW_2016__SRR3993001__bin,21,fa	0.00912982	kSGB	k__Bacteria|p__Proteobacteria|c__Gammaproteobacteria|o__Enterobacterales|f__Enterobacteriaceae|g__Escherichia|s__Escherichia_coli|t__SGB10068	187	84	medium
POLLGUT__D81329__bin,73,fa	/shares/CIBIO-Storage/CM/scratch/databases/MetaRefSGB/utils/furnace/zoe/fna/AsnicarF_2020__383__bin,23,fna	0.00953981	kSGB	k__Bacteria|p__Proteobacteria|c__Gammaproteobacteria|o__Enterobacterales|f__Enterobacteriaceae|g__Escherichia|s__Escherichia_coli|t__SGB10068	187	84	medium
POLLGUT__D80535__bin,63,fa	/shares/CIBIO-Storage/CM/scratch/databases/MetaRefSGB/utils/furnace/Dec20/bins/CM_tanzania_TB_DAR__83398_31__bin,24,fna	0.00988389	kSGB	k__Bacteria|p__Proteobacteria|c__Gammaproteobacteria|o__Enterobacterales|f__Enterobacteriaceae|g__Escherichia|s__Escherichia_coli|t__SGB10068	187	84	low
POLLGUT__D80144__bin,30,fa	/shares/CIBIO-Storage/CM/scratch/users/fabio,cumbo/MetaRefSGB_clustering/Sep19_ref/bins/GCA_002518145,fna	0.0100665	kSGB	k__Bacteria|p__Proteobacteria|c__Gammaproteobacteria|o__Enterobacterales|f__Enterobacteriaceae|g__Escherichia|s__Escherichia_coli|t__SGB10068	187	84	medium
POLLGUT__D81376__bin,3,fa	10068/CosteaPI_2017__SID713A021-11-0-0__bin,22,fa	0.0103056	kSGB	k__Bacteria|p__Proteobacteria|c__Gammaproteobacteria|o__Enterobacterales|f__Enterobacteriaceae|g__Escherichia|s__Escherichia_coli|t__SGB10068	187	84	high
POLLGUT__D81559__bin,53,fa	10068/CosteaPI_2017__SID713B041-11-0-0__bin,18,fa	0.0108182	kSGB	k__Bacteria|p__Proteobacteria|c__Gammaproteobacteria|o__Enterobacterales|f__Enterobacteriaceae|g__Escherichia|s__Escherichia_coli|t__SGB10068	187	84	low
POLLGUT__D81205__bin,45,fa	10068/CosteaPI_2017__SID713A040-11-0-0__bin,48,fa	0.0111233	kSGB	k__Bacteria|p__Proteobacteria|c__Gammaproteobacteria|o__Enterobacterales|f__Enterobacteriaceae|g__Escherichia|s__Escherichia_coli|t__SGB10068	187	84	medium
POLLGUT__D80597__bin,31,fa	/shares/CIBIO-Storage/CM/scratch/databases/MetaRefSGB/utils/furnace/Jan20/bins/MehtaRS_2018__SID11486372_SF05__bin,13,fna	0.0111937	kSGB	k__Bacteria|p__Proteobacteria|c__Gammaproteobacteria|o__Enterobacterales|f__Enterobacteriaceae|g__Escherichia|s__Escherichia_coli|t__SGB10068	187	84	medium
POLLGUT__D81756__bin,61,fa	/shares/CIBIO-Storage/CM/scratch/users/fabio,cumbo/MetaRefSGB_clustering/Sep19_ref/bins/GCA_002463435,fna	0.0113263	kSGB	k__Bacteria|p__Proteobacteria|c__Gammaproteobacteria|o__Enterobacterales|f__Enterobacteriaceae|g__Escherichia|s__Escherichia_coli|t__SGB10068	187	84	low
POLLGUT__D80326__bin,20,fa	/shares/CIBIO-Storage/CM/scratch/databases/MetaRefSGB/utils/furnace/Jan20/bins/ViscontiA_2019__SID807365__bin,6,fna	0.0113618	kSGB	k__Bacteria|p__Proteobacteria|c__Gammaproteobacteria|o__Enterobacterales|f__Enterobacteriaceae|g__Escherichia|s__Escherichia_coli|t__SGB10068	187	84	high
POLLGUT__D81546__bin,38,fa	/shares/CIBIO-Storage/CM/scratch/databases/MetaRefSGB/utils/furnace/Dec20/bins/CM_tanzania_TB_DAR__83398_31__bin,24,fna	0.0121586	kSGB	k__Bacteria|p__Proteobacteria|c__Gammaproteobacteria|o__Enterobacterales|f__Enterobacteriaceae|g__Escherichia|s__Escherichia_coli|t__SGB10068	187	84	low
POLLGUT__D82113__bin,46,fa	/shares/CIBIO-Storage/CM/scratch/databases/MetaRefSGB/utils/furnace/Jan20/bins/ShaoY_2019__SID82df6d34-7ae6-11e9-a106-68b59976a384__bin,4,fna	0.0121586	kSGB	k__Bacteria|p__Proteobacteria|c__Gammaproteobacteria|o__Enterobacterales|f__Enterobacteriaceae|g__Escherichia|s__Escherichia_coli|t__SGB10068	187	84	medium
POLLGUT__D81606__bin,74,fa	/shares/CIBIO-Storage/CM/scratch/databases/MetaRefSGB/utils/furnace/Jan20/bins/SharonG_2019__SAMEA5322360__bin,25,fna	0.0127388	kSGB	k__Bacteria|p__Proteobacteria|c__Gammaproteobacteria|o__Enterobacterales|f__Enterobacteriaceae|g__Escherichia|s__Escherichia_coli|t__SGB10068	187	84	low
POLLGUT__D80641__bin,77,fa	10068/LiJ_2017__H2M513939__bin,5,fa	0.0128195	kSGB	k__Bacteria|p__Proteobacteria|c__Gammaproteobacteria|o__Enterobacterales|f__Enterobacteriaceae|g__Escherichia|s__Escherichia_coli|t__SGB10068	187	84	low
POLLGUT__D81927__bin,20,fa	10068/CosteaPI_2017__SID713A040-11-0-0__bin,48,fa	0.0129533	kSGB	k__Bacteria|p__Proteobacteria|c__Gammaproteobacteria|o__Enterobacterales|f__Enterobacteriaceae|g__Escherichia|s__Escherichia_coli|t__SGB10068	187	84	high
POLLGUT__D81332__bin,42,fa	/shares/CIBIO-Storage/CM/scratch/databases/MetaRefSGB/utils/furnace/Nov20/NEW_BINS/bins/KimCY_2020__KIJ_genome_16428,fna	0.0129772	kSGB	k__Bacteria|p__Proteobacteria|c__Gammaproteobacteria|o__Enterobacterales|f__Enterobacteriaceae|g__Escherichia|s__Escherichia_coli|t__SGB10068	187	84	medium
POLLGUT__D80320__bin,54,fa	/shares/CIBIO-Storage/CM/scratch/databases/MetaRefSGB/utils/furnace/Jan20/bins/ViscontiA_2019__SID355463__bin,22,fna	0.0134967	kSGB	k__Bacteria|p__Proteobacteria|c__Gammaproteobacteria|o__Enterobacterales|f__Enterobacteriaceae|g__Escherichia|s__Escherichia_coli|t__SGB10068	187	84	high
POLLGUT__D80131__bin,80,fa	10068/FerrettiP_2018__CA_C10049IS2854FE_t1M16__bin,3,fa	0.013719	kSGB	k__Bacteria|p__Proteobacteria|c__Gammaproteobacteria|o__Enterobacterales|f__Enterobacteriaceae|g__Escherichia|s__Escherichia_coli|t__SGB10068	187	84	medium
POLLGUT__D80545__bin,41,fa	/shares/CIBIO-Storage/CM/scratch/databases/MetaRefSGB/utils/furnace/Sep20/bins/Pfefer__SRR6514687__bin,5,fna	0.0147405	kSGB	k__Bacteria|p__Proteobacteria|c__Gammaproteobacteria|o__Enterobacterales|f__Enterobacteriaceae|g__Escherichia|s__Escherichia_coli|t__SGB10068	187	84	low
POLLGUT__D80548__bin,39,fa	/shares/CIBIO-Storage/CM/scratch/databases/MetaRefSGB/utils/furnace/zoe/fna/AsnicarF_2020__13__bin,90,fna	0.0148187	kSGB	k__Bacteria|p__Proteobacteria|c__Gammaproteobacteria|o__Enterobacterales|f__Enterobacteriaceae|g__Escherichia|s__Escherichia_coli|t__SGB10068	187	84	low
POLLGUT__D80646__bin,25,fa	/shares/CIBIO-Storage/CM/scratch/databases/MetaRefSGB/utils/furnace/Nov20/bins/CM_guinea__GUI_0080101__bin,31,fna	0.0155242	kSGB	k__Bacteria|p__Proteobacteria|c__Gammaproteobacteria|o__Enterobacterales|f__Enterobacteriaceae|g__Escherichia|s__Escherichia_coli|t__SGB10068	187	84	low
POLLGUT__D80643__bin,59,fa	10068/BackhedF_2015__SID521_M__bin,58,fa	0.0157571	kSGB	k__Bacteria|p__Proteobacteria|c__Gammaproteobacteria|o__Enterobacterales|f__Enterobacteriaceae|g__Escherichia|s__Escherichia_coli|t__SGB10068	187	84	low
POLLGUT__D81097__bin,33,fa	/shares/CIBIO-Storage/CM/scratch/databases/MetaRefSGB/utils/furnace/Jan20/bins/ThomasAM_2019__LILT_GF13_16__bin,11,fna	0.0162471	kSGB	k__Bacteria|p__Proteobacteria|c__Gammaproteobacteria|o__Enterobacterales|f__Enterobacteriaceae|g__Escherichia|s__Escherichia_coli|t__SGB10068	187	84	high
POLLGUT__D80632__bin,39,fa	/shares/CIBIO-Storage/CM/scratch/databases/MetaRefSGB/utils/furnace/zoe/fna/AsnicarF_2020__222__bin,46,fna	0.0164034	kSGB	k__Bacteria|p__Proteobacteria|c__Gammaproteobacteria|o__Enterobacterales|f__Enterobacteriaceae|g__Escherichia|s__Escherichia_coli|t__SGB10068	187	84	low
POLLGUT__D81032__bin,78,fa	GCA_001709145,fna	0.0166174	kSGB	k__Bacteria|p__Proteobacteria|c__Gammaproteobacteria|o__Enterobacterales|f__Enterobacteriaceae|g__Escherichia|s__Escherichia_coli|t__SGB10068	187	84	high
POLLGUT__D81016__bin,76,fa	/shares/CIBIO-Storage/CM/scratch/databases/MetaRefSGB/utils/furnace/Dec20/bins/CM_tanzania_TB_DAR__83434_31__bin,61,fna	0.0168448	kSGB	k__Bacteria|p__Proteobacteria|c__Gammaproteobacteria|o__Enterobacterales|f__Enterobacteriaceae|g__Escherichia|s__Escherichia_coli|t__SGB10068	187	84	medium
POLLGUT__D81365__bin,99,fa	/shares/CIBIO-Storage/CM/scratch/databases/MetaRefSGB/utils/furnace/Dec20/bins/CM_tanzania_TB_DAR__83434_31__bin,61,fna	0.0168448	kSGB	k__Bacteria|p__Proteobacteria|c__Gammaproteobacteria|o__Enterobacterales|f__Enterobacteriaceae|g__Escherichia|s__Escherichia_coli|t__SGB10068	187	84	medium
POLLGUT__D82161__bin,6,fa	/shares/CIBIO-Storage/CM/scratch/databases/MetaRefSGB/utils/furnace/Nov20/NEW_BINS/bins/KimCY_2020__KIJ_genome_16428,fna	0.0168791	kSGB	k__Bacteria|p__Proteobacteria|c__Gammaproteobacteria|o__Enterobacterales|f__Enterobacteriaceae|g__Escherichia|s__Escherichia_coli|t__SGB10068	187	84	low
POLLGUT__D81339__bin,54,fa	/shares/CIBIO-Storage/CM/scratch/databases/MetaRefSGB/utils/furnace/Jan20/bins/KieserS_2018__DY,502,D01__bin,2,fna	0.0174879	kSGB	k__Bacteria|p__Proteobacteria|c__Gammaproteobacteria|o__Enterobacterales|f__Enterobacteriaceae|g__Escherichia|s__Escherichia_coli|t__SGB10068	187	84	high
POLLGUT__D82300__bin,46,fa	10068/WenC_2017__N290__bin,48,fa	0.017588	kSGB	k__Bacteria|p__Proteobacteria|c__Gammaproteobacteria|o__Enterobacterales|f__Enterobacteriaceae|g__Escherichia|s__Escherichia_coli|t__SGB10068	187	84	high
POLLGUT__D80432__bin,20,fa	10068/CosteaPI_2017__SID713B043-11-0-0__bin,45,fa	0.0178909	kSGB	k__Bacteria|p__Proteobacteria|c__Gammaproteobacteria|o__Enterobacterales|f__Enterobacteriaceae|g__Escherichia|s__Escherichia_coli|t__SGB10068	187	84	low
POLLGUT__D80345__bin,22,fa	10068/KosticAD_2015__PRJNA231909,3113114__bin,11,fa	0.0189487	kSGB	k__Bacteria|p__Proteobacteria|c__Gammaproteobacteria|o__Enterobacterales|f__Enterobacteriaceae|g__Escherichia|s__Escherichia_coli|t__SGB10068	187	84	low
POLLGUT__D82286__bin,76,fa	/shares/CIBIO-Storage/CM/scratch/databases/MetaRefSGB/utils/furnace/Dec20/bins/CM_tanzania_TB_DAR__83398_31__bin,24,fna	0.0192065	kSGB	k__Bacteria|p__Proteobacteria|c__Gammaproteobacteria|o__Enterobacterales|f__Enterobacteriaceae|g__Escherichia|s__Escherichia_coli|t__SGB10068	187	84	high
POLLGUT__D80438__bin,92,fa	10068/HeQ_2017__SZAXPI029567-80__bin,72,fa	0.0195889	kSGB	k__Bacteria|p__Proteobacteria|c__Gammaproteobacteria|o__Enterobacterales|f__Enterobacteriaceae|g__Escherichia|s__Escherichia_coli|t__SGB10068	187	84	low
POLLGUT__D80058__bin,55,fa	10068/RaymondF_2016__P10E0__bin,45,fa	0.0198407	kSGB	k__Bacteria|p__Proteobacteria|c__Gammaproteobacteria|o__Enterobacterales|f__Enterobacteriaceae|g__Escherichia|s__Escherichia_coli|t__SGB10068	187	84	medium
POLLGUT__D81129__bin,8,fa	/shares/CIBIO-Storage/CM/scratch/databases/MetaRefSGB/utils/furnace/Dec20/bins/CM_tanzania_TB_DAR__83434_31__bin,61,fna	0.0203857	kSGB	k__Bacteria|p__Proteobacteria|c__Gammaproteobacteria|o__Enterobacterales|f__Enterobacteriaceae|g__Escherichia|s__Escherichia_coli|t__SGB10068	187	84	medium
POLLGUT__D80057__bin,14,fa	10068/CosteaPI_2017__SID713B052-11-90-0__bin,24,fa	0.0209365	kSGB	k__Bacteria|p__Proteobacteria|c__Gammaproteobacteria|o__Enterobacterales|f__Enterobacteriaceae|g__Escherichia|s__Escherichia_coli|t__SGB10068	187	84	medium
POLLGUT__D80727__bin,21,fa	GCA_002810905,fna	0.0221193	kSGB	k__Bacteria|p__Proteobacteria|c__Gammaproteobacteria|o__Enterobacterales|f__Enterobacteriaceae|g__Escherichia|s__Escherichia_coli|t__SGB10068	187	84	low
POLLGUT__D81735__bin,46,fa	10068/Bengtsson-PalmeJ_2015__TRAVELRES18__bin,93,fa	0.0225724	kSGB	k__Bacteria|p__Proteobacteria|c__Gammaproteobacteria|o__Enterobacterales|f__Enterobacteriaceae|g__Escherichia|s__Escherichia_coli|t__SGB10068	187	84	high
POLLGUT__D81024__bin,56,fa	10068/QinJ_2012__DOF004__bin,26,fa	0.0233163	kSGB	k__Bacteria|p__Proteobacteria|c__Gammaproteobacteria|o__Enterobacterales|f__Enterobacteriaceae|g__Escherichia|s__Escherichia_coli|t__SGB10068	187	84	medium
POLLGUT__D81601__bin,37,fa	/shares/CIBIO-Storage/CM/scratch/users/fabio,cumbo/MetaRefSGB_clustering/Sep19_ref/bins/GCA_002511115,fna	0.0234738	kSGB	k__Bacteria|p__Proteobacteria|c__Gammaproteobacteria|o__Enterobacterales|f__Enterobacteriaceae|g__Escherichia|s__Escherichia_coli|t__SGB10068	187	84	high
POLLGUT__D80436__bin,1,fa	10068/XieH_2016__YSZC12003_37096__bin,10,fa	0.0253299	kSGB	k__Bacteria|p__Proteobacteria|c__Gammaproteobacteria|o__Enterobacterales|f__Enterobacteriaceae|g__Escherichia|s__Escherichia_coli|t__SGB10068	187	84	low
POLLGUT__D80271__bin,45,fa	/shares/CIBIO-Storage/CM/scratch/databases/MetaRefSGB/utils/furnace/Jan20/bins/JieZ_2017__SAMEA104142433__bin,14,fna	0.0254596	kSGB	k__Bacteria|p__Proteobacteria|c__Gammaproteobacteria|o__Enterobacterales|f__Enterobacteriaceae|g__Escherichia|s__Escherichia_coli|t__SGB10068	187	84	medium
POLLGUT__D81553__bin,16,fa	/shares/CIBIO-Storage/CM/scratch/databases/MetaRefSGB/utils/furnace/Jan20/bins/ViscontiA_2019__SID558603__bin,16,fna	0.0291328	kSGB	k__Bacteria|p__Proteobacteria|c__Gammaproteobacteria|o__Enterobacterales|f__Enterobacteriaceae|g__Escherichia|s__Escherichia_coli|t__SGB10068	187	84	low
POLLGUT__D82259__bin,16,fa	/shares/CIBIO-Storage/CM/scratch/databases/MetaRefSGB/utils/furnace/Jan20/bins/ShaoY_2019__SID85e129fa-7ae6-11e9-a106-68b59976a384__bin,5,fna	0.00842259	kSGB	k__Bacteria|p__Proteobacteria|c__Gammaproteobacteria|o__Enterobacterales|f__Enterobacteriaceae|g__Citrobacter|s__Citrobacter_freundii|t__SGB10083	188	1	medium
POLLGUT__D81230__bin,18,fa	/shares/CIBIO-Storage/CM/scratch/databases/MetaRefSGB/utils/furnace/Nov20/NEW_BINS/bins/KimCY_2020__KIJ_genome_18296,fna	0.00465846	kSGB	k__Bacteria|p__Firmicutes|c__CFGB10673|o__OFGB10673|f__FGB10673|g__GGB32387|s__GGB32387_SGB47381|t__SGB47381	189	7	low
POLLGUT__D80556__bin,9,fa	/shares/CIBIO-Storage/CM/scratch/databases/MetaRefSGB/utils/furnace/Nov20/NEW_BINS/bins/KimCY_2020__KIJ_genome_18296,fna	0.00584502	kSGB	k__Bacteria|p__Firmicutes|c__CFGB10673|o__OFGB10673|f__FGB10673|g__GGB32387|s__GGB32387_SGB47381|t__SGB47381	189	7	medium
POLLGUT__D81553__bin,54,fa	/shares/CIBIO-Storage/CM/scratch/databases/MetaRefSGB/utils/furnace/Nov20/NEW_BINS/bins/KimCY_2020__KIJ_genome_18296,fna	0.00607422	kSGB	k__Bacteria|p__Firmicutes|c__CFGB10673|o__OFGB10673|f__FGB10673|g__GGB32387|s__GGB32387_SGB47381|t__SGB47381	189	7	low
POLLGUT__D80093__bin,53,fa	/shares/CIBIO-Storage/CM/scratch/databases/MetaRefSGB/utils/furnace/Nov20/NEW_BINS/bins/KimCY_2020__KIJ_genome_18296,fna	0.00615579	kSGB	k__Bacteria|p__Firmicutes|c__CFGB10673|o__OFGB10673|f__FGB10673|g__GGB32387|s__GGB32387_SGB47381|t__SGB47381	189	7	medium
POLLGUT__D81248__bin,54,fa	/shares/CIBIO-Storage/CM/scratch/databases/MetaRefSGB/utils/furnace/Nov20/NEW_BINS/bins/KimCY_2020__KIJ_genome_18296,fna	0.0071133	kSGB	k__Bacteria|p__Firmicutes|c__CFGB10673|o__OFGB10673|f__FGB10673|g__GGB32387|s__GGB32387_SGB47381|t__SGB47381	189	7	medium
POLLGUT__D80189__bin,55,fa	/shares/CIBIO-Storage/CM/scratch/databases/MetaRefSGB/utils/furnace/Jan20/bins/ViscontiA_2019__SID569916__bin,13,fna	0.00816716	kSGB	k__Bacteria|p__Firmicutes|c__CFGB10673|o__OFGB10673|f__FGB10673|g__GGB32387|s__GGB32387_SGB47381|t__SGB47381	189	7	medium
POLLGUT__D81098__bin,4,fa	/shares/CIBIO-Storage/CM/scratch/databases/MetaRefSGB/utils/furnace/Nov20/NEW_BINS/bins/KimCY_2020__KIJ_genome_18296,fna	0.0104835	kSGB	k__Bacteria|p__Firmicutes|c__CFGB10673|o__OFGB10673|f__FGB10673|g__GGB32387|s__GGB32387_SGB47381|t__SGB47381	189	7	high
POLLGUT__D80657__bin,50,fa	4212/NielsenHB_2014__V1_CD22_0__bin,21,fa	0.00793	kSGB	k__Bacteria|p__Firmicutes|c__Clostridia|o__Clostridiales|f__Ruminococcaceae|g__GGB3189|s__GGB3189_SGB4212|t__SGB4212	190	4	low
POLLGUT__D81018__bin,82,fa	4212/NielsenHB_2014__V1_CD22_0__bin,21,fa	0.0135459	kSGB	k__Bacteria|p__Firmicutes|c__Clostridia|o__Clostridiales|f__Ruminococcaceae|g__GGB3189|s__GGB3189_SGB4212|t__SGB4212	190	4	medium
POLLGUT__D80484__bin,51,fa	/shares/CIBIO-Storage/CM/scratch/databases/MetaRefSGB/utils/furnace/Jan20/bins/HansenLBS_2018__SID5453-2__bin,80,fna	0.017861	kSGB	k__Bacteria|p__Firmicutes|c__Clostridia|o__Clostridiales|f__Ruminococcaceae|g__GGB3189|s__GGB3189_SGB4212|t__SGB4212	190	4	low
POLLGUT__D81373__bin,56,fa	4212/LiJ_2014__V1,FI09__bin,79,fa	0.0227764	kSGB	k__Bacteria|p__Firmicutes|c__Clostridia|o__Clostridiales|f__Ruminococcaceae|g__GGB3189|s__GGB3189_SGB4212|t__SGB4212	190	4	medium
POLLGUT__D81372__bin,39,fa	/shares/CIBIO-Storage/CM/scratch/databases/MetaRefSGB/utils/furnace/Jan20/bins/ThomasAM_2019__CRC_MR_SBJ29C_17__bin,34,fna	0.00487947	kSGB	k__Bacteria|p__Firmicutes|c__CFGB1325|o__OFGB1325|f__FGB1325|g__GGB3176|s__GGB3176_SGB4194|t__SGB4194	191	2	low
POLLGUT__D81552__bin,62,fa	/shares/CIBIO-Storage/CM/scratch/databases/MetaRefSGB/utils/furnace/Jan20/bins/ThomasAM_2019__CRC_MR_SBJ29C_17__bin,34,fna	0.00839575	kSGB	k__Bacteria|p__Firmicutes|c__CFGB1325|o__OFGB1325|f__FGB1325|g__GGB3176|s__GGB3176_SGB4194|t__SGB4194	191	2	low
POLLGUT__D81734__bin,79,fa	/shares/CIBIO-Storage/CM/scratch/databases/MetaRefSGB/utils/furnace/zoe/fna/AsnicarF_2020__1159__bin,33,fna	0.00603356	kSGB	k__Bacteria|p__Firmicutes|c__CFGB1325|o__OFGB1325|f__FGB1325|g__GGB3175|s__GGB3175_SGB4191|t__SGB4191	192	26	high
POLLGUT__D80672__bin,6,fa	/shares/CIBIO-Storage/CM/scratch/databases/MetaRefSGB/utils/furnace/zoe/fna/AsnicarF_2020__1549__bin,86,fna	0.0060471	kSGB	k__Bacteria|p__Firmicutes|c__CFGB1325|o__OFGB1325|f__FGB1325|g__GGB3175|s__GGB3175_SGB4191|t__SGB4191	192	26	low
POLLGUT__D81255__bin,11,fa	/shares/CIBIO-Storage/CM/scratch/databases/MetaRefSGB/utils/furnace/zoe/fna/AsnicarF_2020__1159__bin,33,fna	0.00683219	kSGB	k__Bacteria|p__Firmicutes|c__CFGB1325|o__OFGB1325|f__FGB1325|g__GGB3175|s__GGB3175_SGB4191|t__SGB4191	192	26	medium
POLLGUT__D81770__bin,41,fa	/shares/CIBIO-Storage/CM/scratch/databases/MetaRefSGB/utils/furnace/zoe/fna/AsnicarF_2020__1159__bin,33,fna	0.00692779	kSGB	k__Bacteria|p__Firmicutes|c__CFGB1325|o__OFGB1325|f__FGB1325|g__GGB3175|s__GGB3175_SGB4191|t__SGB4191	192	26	low
POLLGUT__D81451__bin,58,fa	4191/CosteaPI_2017__alien2-11-0-0__bin,9,fa	0.00744966	kSGB	k__Bacteria|p__Firmicutes|c__CFGB1325|o__OFGB1325|f__FGB1325|g__GGB3175|s__GGB3175_SGB4191|t__SGB4191	192	26	medium
POLLGUT__D81121__bin,33,fa	/shares/CIBIO-Storage/CM/scratch/databases/MetaRefSGB/utils/furnace/zoe/fna/AsnicarF_2020__1489__bin,39,fna	0.00904645	kSGB	k__Bacteria|p__Firmicutes|c__CFGB1325|o__OFGB1325|f__FGB1325|g__GGB3175|s__GGB3175_SGB4191|t__SGB4191	192	26	medium
POLLGUT__D80345__bin,46,fa	4191/CosteaPI_2017__alien2-11-0-0__bin,9,fa	0.0102887	kSGB	k__Bacteria|p__Firmicutes|c__CFGB1325|o__OFGB1325|f__FGB1325|g__GGB3175|s__GGB3175_SGB4191|t__SGB4191	192	26	low
POLLGUT__D81008__bin,81,fa	4191/LeChatelierE_2013__MH0267__bin,87,fa	0.0105048	kSGB	k__Bacteria|p__Firmicutes|c__CFGB1325|o__OFGB1325|f__FGB1325|g__GGB3175|s__GGB3175_SGB4191|t__SGB4191	192	26	medium
POLLGUT__D80630__bin,22,fa	/shares/CIBIO-Storage/CM/scratch/databases/MetaRefSGB/utils/furnace/NB/bins/CM_Neuroblastoma__NB_M_CTR37__bin,57,fna	0.0107664	kSGB	k__Bacteria|p__Firmicutes|c__CFGB1325|o__OFGB1325|f__FGB1325|g__GGB3175|s__GGB3175_SGB4191|t__SGB4191	192	26	low
POLLGUT__D80482__bin,91,fa	4191/XieH_2016__YSZC12003_37198R1__bin,41,fa	0.0110707	kSGB	k__Bacteria|p__Firmicutes|c__CFGB1325|o__OFGB1325|f__FGB1325|g__GGB3175|s__GGB3175_SGB4191|t__SGB4191	192	26	low
POLLGUT__D81057__bin,56,fa	/shares/CIBIO-Storage/CM/scratch/databases/MetaRefSGB/utils/furnace/zoe/fna/AsnicarF_2020__1138__bin,69,fna	0.0113929	kSGB	k__Bacteria|p__Firmicutes|c__CFGB1325|o__OFGB1325|f__FGB1325|g__GGB3175|s__GGB3175_SGB4191|t__SGB4191	192	26	medium
POLLGUT__D81101__bin,14,fa	/shares/CIBIO-Storage/CM/scratch/databases/MetaRefSGB/utils/furnace/Jan20/bins/WirbelJ_2018__CCMD38158721ST-11-0__bin,10,fna	0.0120482	kSGB	k__Bacteria|p__Firmicutes|c__CFGB1325|o__OFGB1325|f__FGB1325|g__GGB3175|s__GGB3175_SGB4191|t__SGB4191	192	26	high
POLLGUT__D81352__bin,14,fa	/shares/CIBIO-Storage/CM/scratch/databases/MetaRefSGB/utils/furnace/Jan20/bins/ViscontiA_2019__SID640460__bin,12,fna	0.0122141	kSGB	k__Bacteria|p__Firmicutes|c__CFGB1325|o__OFGB1325|f__FGB1325|g__GGB3175|s__GGB3175_SGB4191|t__SGB4191	192	26	medium
POLLGUT__D80661__bin,83,fa	/shares/CIBIO-Storage/CM/scratch/databases/MetaRefSGB/utils/furnace/Jan20/bins/MehtaRS_2018__SID40164662_SF05__bin,19,fna	0.0123394	kSGB	k__Bacteria|p__Firmicutes|c__CFGB1325|o__OFGB1325|f__FGB1325|g__GGB3175|s__GGB3175_SGB4191|t__SGB4191	192	26	low
POLLGUT__D80544__bin,19,fa	4191/BackhedF_2015__SID133_M__bin,70,fa	0.0124327	kSGB	k__Bacteria|p__Firmicutes|c__CFGB1325|o__OFGB1325|f__FGB1325|g__GGB3175|s__GGB3175_SGB4191|t__SGB4191	192	26	low
POLLGUT__D81361__bin,78,fa	/shares/CIBIO-Storage/CM/scratch/databases/MetaRefSGB/utils/furnace/Jan20/bins/HansenLBS_2018__SID5468-1__bin,61,fna	0.0127103	kSGB	k__Bacteria|p__Firmicutes|c__CFGB1325|o__OFGB1325|f__FGB1325|g__GGB3175|s__GGB3175_SGB4191|t__SGB4191	192	26	high
POLLGUT__D81035__bin,63,fa	/shares/CIBIO-Storage/CM/scratch/databases/MetaRefSGB/utils/furnace/zoe/fna/AsnicarF_2020__1549__bin,86,fna	0.0132233	kSGB	k__Bacteria|p__Firmicutes|c__CFGB1325|o__OFGB1325|f__FGB1325|g__GGB3175|s__GGB3175_SGB4191|t__SGB4191	192	26	medium
POLLGUT__D81737__bin,93,fa	4191/CosteaPI_2017__halbarad-11-773-0__bin,53,fa	0.0133791	kSGB	k__Bacteria|p__Firmicutes|c__CFGB1325|o__OFGB1325|f__FGB1325|g__GGB3175|s__GGB3175_SGB4191|t__SGB4191	192	26	medium
POLLGUT__D81222__bin,48,fa	/shares/CIBIO-Storage/CM/scratch/databases/MetaRefSGB/utils/furnace/Jan20/bins/ViscontiA_2019__SID238384__bin,50,fna	0.013428	kSGB	k__Bacteria|p__Firmicutes|c__CFGB1325|o__OFGB1325|f__FGB1325|g__GGB3175|s__GGB3175_SGB4191|t__SGB4191	192	26	medium
POLLGUT__D80035__bin,73,fa	/shares/CIBIO-Storage/CM/scratch/databases/MetaRefSGB/utils/furnace/Jan20/bins/ViscontiA_2019__SID640460__bin,12,fna	0.0140441	kSGB	k__Bacteria|p__Firmicutes|c__CFGB1325|o__OFGB1325|f__FGB1325|g__GGB3175|s__GGB3175_SGB4191|t__SGB4191	192	26	medium
POLLGUT__D80484__bin,4,fa	/shares/CIBIO-Storage/CM/scratch/databases/MetaRefSGB/utils/furnace/NB/bins/CM_Neuroblastoma__NB_PZ18_E1__bin,38,fna	0.0140542	kSGB	k__Bacteria|p__Firmicutes|c__CFGB1325|o__OFGB1325|f__FGB1325|g__GGB3175|s__GGB3175_SGB4191|t__SGB4191	192	26	low
POLLGUT__D80331__bin,15,fa	4191/FerrettiP_2018__CA_C10005MS2062FE_t0M15__bin,11,fa	0.0140845	kSGB	k__Bacteria|p__Firmicutes|c__CFGB1325|o__OFGB1325|f__FGB1325|g__GGB3175|s__GGB3175_SGB4191|t__SGB4191	192	26	medium
POLLGUT__D81097__bin,36,fa	/shares/CIBIO-Storage/CM/scratch/databases/MetaRefSGB/utils/furnace/Jan20/bins/ViscontiA_2019__SID719179__bin,40,fna	0.0159375	kSGB	k__Bacteria|p__Firmicutes|c__CFGB1325|o__OFGB1325|f__FGB1325|g__GGB3175|s__GGB3175_SGB4191|t__SGB4191	192	26	high
POLLGUT__D80552__bin,35,fa	4191/Bengtsson-PalmeJ_2015__TRAVELRES63__bin,70,fa	0.0168219	kSGB	k__Bacteria|p__Firmicutes|c__CFGB1325|o__OFGB1325|f__FGB1325|g__GGB3175|s__GGB3175_SGB4191|t__SGB4191	192	26	low
POLLGUT__D82297__bin,19,fa	/shares/CIBIO-Storage/CM/scratch/databases/MetaRefSGB/utils/furnace/Jan20/bins/WirbelJ_2018__CCMD38158721ST-11-0__bin,10,fna	0.017225	kSGB	k__Bacteria|p__Firmicutes|c__CFGB1325|o__OFGB1325|f__FGB1325|g__GGB3175|s__GGB3175_SGB4191|t__SGB4191	192	26	medium
POLLGUT__D81086__bin,23,fa	4191/LouisS_2016__AS56_18__bin,33,fa	0.0197436	kSGB	k__Bacteria|p__Firmicutes|c__CFGB1325|o__OFGB1325|f__FGB1325|g__GGB3175|s__GGB3175_SGB4191|t__SGB4191	192	26	high
POLLGUT__D80194__bin,35,fa	,/CM_caritro2__CA_C10019IS2329FE_T7M18__bin,16,fna	0.300994	uSGB	k__Bacteria|p__Firmicutes|c__Clostridia|o__Clostridiales|f__Ruminococcaceae|g__Ruthenibacterium|s__Ruthenibacterium_lactatiformans|t__SGB15271	193	2	medium
POLLGUT__D80576__bin,30,fa	/scratchCM/users/fabio,cumbo/non_human_primates/bins/LiX_2018__SAMEA104315423__bin,36,fa	0.300994	uSGB	k__Bacteria|p__Firmicutes|c__Clostridia|o__Clostridiales|f__Ruminococcaceae|g__Faecalibacterium|s__Faecalibacterium_prausnitzii|t__SGB15317	193	2	high
POLLGUT__D80579__bin,33,fa	/shares/CIBIO-Storage/CM/scratch/databases/MetaRefSGB/utils/furnace/NB/bins/CM_Neuroblastoma__NB_M_CTR10__bin,37,fna	0.00266118	kSGB	k__Bacteria|p__Firmicutes|c__CFGB1323|o__OFGB1323|f__FGB1323|g__GGB3167|s__GGB3167_SGB4181|t__SGB4181	194	5	high
POLLGUT__D81045__bin,41,fa	/shares/CIBIO-Storage/CM/scratch/databases/MetaRefSGB/utils/furnace/zoe/fna/AsnicarF_2020__1431__bin,50,fna	0.00282712	kSGB	k__Bacteria|p__Firmicutes|c__CFGB1323|o__OFGB1323|f__FGB1323|g__GGB3167|s__GGB3167_SGB4181|t__SGB4181	194	5	medium
POLLGUT__D80320__bin,6,fa	/shares/CIBIO-Storage/CM/scratch/databases/MetaRefSGB/utils/furnace/Jan20/bins/HansenLBS_2018__SID5465-1__bin,37,fna	0.00358103	kSGB	k__Bacteria|p__Firmicutes|c__CFGB1323|o__OFGB1323|f__FGB1323|g__GGB3167|s__GGB3167_SGB4181|t__SGB4181	194	5	high
POLLGUT__D80761__bin,11,fa	4181/CosteaPI_2017__SID713A063-11-0-0__bin,36,fa	0.00372332	kSGB	k__Bacteria|p__Firmicutes|c__CFGB1323|o__OFGB1323|f__FGB1323|g__GGB3167|s__GGB3167_SGB4181|t__SGB4181	194	5	low
POLLGUT__D81734__bin,61,fa	/shares/CIBIO-Storage/CM/scratch/databases/MetaRefSGB/utils/furnace/Jan20/bins/JieZ_2017__SAMEA104142072__bin,44,fna	0.0064684	kSGB	k__Bacteria|p__Firmicutes|c__CFGB1323|o__OFGB1323|f__FGB1323|g__GGB3167|s__GGB3167_SGB4181|t__SGB4181	194	5	high
POLLGUT__D82069__bin,14,fa	14328/ZellerG_2014__CCIS41222843ST-4-0__bin,76,fa	0.0125875	kSGB	k__Bacteria|p__Proteobacteria|c__CFGB2987|o__OFGB2987|f__FGB2987|g__GGB9355|s__GGB9355_SGB14328|t__SGB14328	195	2	high
POLLGUT__D82298__bin,23,fa	/shares/CIBIO-Storage/CM/scratch/databases/MetaRefSGB/utils/furnace/Jan20/bins/ViscontiA_2019__SID750580__bin,34,fna	0.015976	kSGB	k__Bacteria|p__Proteobacteria|c__CFGB2987|o__OFGB2987|f__FGB2987|g__GGB9355|s__GGB9355_SGB14328|t__SGB14328	195	2	high
POLLGUT__D81003__bin,50,fa	14332/LiJ_2014__O2,UC20-1__bin,6,fa	0.0161915	kSGB	k__Bacteria|p__Actinobacteria|c__CFGB2987|o__OFGB2987|f__FGB2987|g__GGB9357|s__GGB9357_SGB14332|t__SGB14332	196	4	medium
POLLGUT__D82113__bin,80,fa	14332/NielsenHB_2014__O2_UC20_2__bin,2,fa	0.0182584	kSGB	k__Bacteria|p__Actinobacteria|c__CFGB2987|o__OFGB2987|f__FGB2987|g__GGB9357|s__GGB9357_SGB14332|t__SGB14332	196	4	medium
POLLGUT__D82301__bin,106,fa	14332/NielsenHB_2014__O2_UC20_2__bin,2,fa	0.0189675	kSGB	k__Bacteria|p__Actinobacteria|c__CFGB2987|o__OFGB2987|f__FGB2987|g__GGB9357|s__GGB9357_SGB14332|t__SGB14332	196	4	high
POLLGUT__D81329__bin,13,fa	/shares/CIBIO-Storage/CM/scratch/databases/MetaRefSGB/utils/furnace/Jan20/bins/ViscontiA_2019__SID567290__bin,10,fna	0.0210249	kSGB	k__Bacteria|p__Actinobacteria|c__CFGB2987|o__OFGB2987|f__FGB2987|g__GGB9357|s__GGB9357_SGB14332|t__SGB14332	196	4	medium
POLLGUT__D81052__bin,21,fa	14334/ZellerG_2014__CCIS50471204ST-4-0__bin,88,fa	0.00828874	kSGB	k__Bacteria|p__Actinobacteria|c__CFGB2987|o__OFGB2987|f__FGB2987|g__GGB9359|s__GGB9359_SGB14334|t__SGB14334	197	34	medium
POLLGUT__D80426__bin,75,fa	/shares/CIBIO-Storage/CM/scratch/databases/MetaRefSGB/utils/furnace/Jan20/bins/ThomasAM_2019__CRC_MR_SBJ57H_17__bin,33,fna	0.0102004	kSGB	k__Bacteria|p__Actinobacteria|c__CFGB2987|o__OFGB2987|f__FGB2987|g__GGB9359|s__GGB9359_SGB14334|t__SGB14334	197	34	low
POLLGUT__D81350__bin,32,fa	/shares/CIBIO-Storage/CM/scratch/databases/MetaRefSGB/utils/furnace/Jan20/bins/ThomasAM_2019__CRC_MR_SBJ01C_17__bin,40,fna	0.0103816	kSGB	k__Bacteria|p__Actinobacteria|c__CFGB2987|o__OFGB2987|f__FGB2987|g__GGB9359|s__GGB9359_SGB14334|t__SGB14334	197	34	high
POLLGUT__D80751__bin,46,fa	14334/ZellerG_2014__CCIS50471204ST-4-0__bin,88,fa	0.0113485	kSGB	k__Bacteria|p__Actinobacteria|c__CFGB2987|o__OFGB2987|f__FGB2987|g__GGB9359|s__GGB9359_SGB14334|t__SGB14334	197	34	low
POLLGUT__D81323__bin,81,fa	/shares/CIBIO-Storage/CM/scratch/databases/MetaRefSGB/utils/furnace/Jan20/bins/ThomasAM_2019__CRC_MR_SBJ57H_17__bin,33,fna	0.0114731	kSGB	k__Bacteria|p__Actinobacteria|c__CFGB2987|o__OFGB2987|f__FGB2987|g__GGB9359|s__GGB9359_SGB14334|t__SGB14334	197	34	medium
POLLGUT__D81362__bin,1,fa	/shares/CIBIO-Storage/CM/scratch/databases/MetaRefSGB/utils/furnace/Jan20/bins/ThomasAM_2019__CRC_MR_SBJ01C_17__bin,40,fna	0.0118244	kSGB	k__Bacteria|p__Actinobacteria|c__CFGB2987|o__OFGB2987|f__FGB2987|g__GGB9359|s__GGB9359_SGB14334|t__SGB14334	197	34	medium
POLLGUT__D81376__bin,52,fa	/shares/CIBIO-Storage/CM/scratch/databases/MetaRefSGB/utils/furnace/Dec19_msh/bins/ForsterSC_2019__SRR5580103__bin,9,fna	0.0123533	kSGB	k__Bacteria|p__Actinobacteria|c__CFGB2987|o__OFGB2987|f__FGB2987|g__GGB9359|s__GGB9359_SGB14334|t__SGB14334	197	34	high
POLLGUT__D80534__bin,79,fa	14334/BackhedF_2015__SID229_M__bin,31,fa	0.0123953	kSGB	k__Bacteria|p__Actinobacteria|c__CFGB2987|o__OFGB2987|f__FGB2987|g__GGB9359|s__GGB9359_SGB14334|t__SGB14334	197	34	low
POLLGUT__D80548__bin,27,fa	14334/XieH_2016__YSZC12003_36698__bin,40,fa	0.0129437	kSGB	k__Bacteria|p__Actinobacteria|c__CFGB2987|o__OFGB2987|f__FGB2987|g__GGB9359|s__GGB9359_SGB14334|t__SGB14334	197	34	low
POLLGUT__D81606__bin,81,fa	14334/XieH_2016__YSZC12003_37753__bin,36,fa	0.0136595	kSGB	k__Bacteria|p__Actinobacteria|c__CFGB2987|o__OFGB2987|f__FGB2987|g__GGB9359|s__GGB9359_SGB14334|t__SGB14334	197	34	low
POLLGUT__D80344__bin,61,fa	14334/ZeeviD_2015__PNP_Main_2__bin,31,fa	0.0138135	kSGB	k__Bacteria|p__Actinobacteria|c__CFGB2987|o__OFGB2987|f__FGB2987|g__GGB9359|s__GGB9359_SGB14334|t__SGB14334	197	34	low
POLLGUT__D80545__bin,72,fa	14334/XieH_2016__YSZC12003_37462__bin,69,fa	0.0138385	kSGB	k__Bacteria|p__Actinobacteria|c__CFGB2987|o__OFGB2987|f__FGB2987|g__GGB9359|s__GGB9359_SGB14334|t__SGB14334	197	34	low
POLLGUT__D82303__bin,23,fa	/shares/CIBIO-Storage/CM/scratch/databases/MetaRefSGB/utils/furnace/Jan20/bins/ViscontiA_2019__SID424609__bin,3,fna	0.0138485	kSGB	k__Bacteria|p__Actinobacteria|c__CFGB2987|o__OFGB2987|f__FGB2987|g__GGB9359|s__GGB9359_SGB14334|t__SGB14334	197	34	high
POLLGUT__D81728__bin,41,fa	14334/NielsenHB_2014__V1_UC10_2__bin,48,fa	0.0141705	kSGB	k__Bacteria|p__Actinobacteria|c__CFGB2987|o__OFGB2987|f__FGB2987|g__GGB9359|s__GGB9359_SGB14334|t__SGB14334	197	34	high
POLLGUT__D80125__bin,50,fa	/shares/CIBIO-Storage/CM/scratch/databases/MetaRefSGB/utils/furnace/NB/bins/CM_Neuroblastoma__NB_M_CTR53__bin,123,fna	0.014616	kSGB	k__Bacteria|p__Actinobacteria|c__CFGB2987|o__OFGB2987|f__FGB2987|g__GGB9359|s__GGB9359_SGB14334|t__SGB14334	197	34	medium
POLLGUT__D81398__bin,39,fa	14334/BackhedF_2015__SID229_M__bin,31,fa	0.0149076	kSGB	k__Bacteria|p__Actinobacteria|c__CFGB2987|o__OFGB2987|f__FGB2987|g__GGB9359|s__GGB9359_SGB14334|t__SGB14334	197	34	high
POLLGUT__D81565__bin,75,fa	14334/XieH_2016__YSZC12003_36698__bin,40,fa	0.0151448	kSGB	k__Bacteria|p__Actinobacteria|c__CFGB2987|o__OFGB2987|f__FGB2987|g__GGB9359|s__GGB9359_SGB14334|t__SGB14334	197	34	low
POLLGUT__D81386__bin,32,fa	14334/ZellerG_2014__CCIS16561622ST-4-0__bin,5,fa	0.015331	kSGB	k__Bacteria|p__Actinobacteria|c__CFGB2987|o__OFGB2987|f__FGB2987|g__GGB9359|s__GGB9359_SGB14334|t__SGB14334	197	34	medium
POLLGUT__D80555__bin,65,fa	/shares/CIBIO-Storage/CM/scratch/databases/MetaRefSGB/utils/furnace/Dec19_msh/bins/ForsterSC_2019__SRR5580103__bin,9,fna	0.0155673	kSGB	k__Bacteria|p__Actinobacteria|c__CFGB2987|o__OFGB2987|f__FGB2987|g__GGB9359|s__GGB9359_SGB14334|t__SGB14334	197	34	high
POLLGUT__D82121__bin,72,fa	14334/ZellerG_2014__CCIS98832363ST-4-0__bin,37,fa	0.0156485	kSGB	k__Bacteria|p__Actinobacteria|c__CFGB2987|o__OFGB2987|f__FGB2987|g__GGB9359|s__GGB9359_SGB14334|t__SGB14334	197	34	high
POLLGUT__D82091__bin,35,fa	14334/ZellerG_2014__CCIS44093303ST-4-0__bin,16,fa	0.0157462	kSGB	k__Bacteria|p__Actinobacteria|c__CFGB2987|o__OFGB2987|f__FGB2987|g__GGB9359|s__GGB9359_SGB14334|t__SGB14334	197	34	high
POLLGUT__D80324__bin,65,fa	/shares/CIBIO-Storage/CM/scratch/databases/MetaRefSGB/utils/furnace/Jan20/bins/ViscontiA_2019__SID424609__bin,3,fna	0.0166117	kSGB	k__Bacteria|p__Actinobacteria|c__CFGB2987|o__OFGB2987|f__FGB2987|g__GGB9359|s__GGB9359_SGB14334|t__SGB14334	197	34	high
POLLGUT__D81919__bin,9,fa	14334/ZellerG_2014__CCIS16561622ST-4-0__bin,5,fa	0.017138	kSGB	k__Bacteria|p__Actinobacteria|c__CFGB2987|o__OFGB2987|f__FGB2987|g__GGB9359|s__GGB9359_SGB14334|t__SGB14334	197	34	high
POLLGUT__D81229__bin,4,fa	/shares/CIBIO-Storage/CM/scratch/databases/MetaRefSGB/utils/furnace/Jan20/bins/ViscontiA_2019__SID123029__bin,31,fna	0.017867	kSGB	k__Bacteria|p__Actinobacteria|c__CFGB2987|o__OFGB2987|f__FGB2987|g__GGB9359|s__GGB9359_SGB14334|t__SGB14334	197	34	medium
POLLGUT__D81377__bin,35,fa	/shares/CIBIO-Storage/CM/scratch/databases/MetaRefSGB/utils/furnace/Dec19_msh/bins/AlmeidaA_2019__ERR589534__bin,53,fna	0.0178849	kSGB	k__Bacteria|p__Actinobacteria|c__CFGB2987|o__OFGB2987|f__FGB2987|g__GGB9359|s__GGB9359_SGB14334|t__SGB14334	197	34	high
POLLGUT__D80663__bin,2,fa	/shares/CIBIO-Storage/CM/scratch/databases/MetaRefSGB/utils/furnace/Dec19_msh/bins/AlmeidaA_2019__ERR589534__bin,53,fna	0.0192825	kSGB	k__Bacteria|p__Actinobacteria|c__CFGB2987|o__OFGB2987|f__FGB2987|g__GGB9359|s__GGB9359_SGB14334|t__SGB14334	197	34	low
POLLGUT__D81364__bin,12,fa	/shares/CIBIO-Storage/CM/scratch/databases/MetaRefSGB/utils/furnace/NB/bins/CM_Neuroblastoma__NB_M_CTR53__bin,123,fna	0.0194033	kSGB	k__Bacteria|p__Actinobacteria|c__CFGB2987|o__OFGB2987|f__FGB2987|g__GGB9359|s__GGB9359_SGB14334|t__SGB14334	197	34	low
POLLGUT__D80484__bin,80,fa	/shares/CIBIO-Storage/CM/scratch/databases/MetaRefSGB/utils/furnace/Dec20/bins/CM_tanzania_TB_DAR__83985_31__bin,9,fna	0.0194991	kSGB	k__Bacteria|p__Actinobacteria|c__CFGB2987|o__OFGB2987|f__FGB2987|g__GGB9359|s__GGB9359_SGB74497|t__SGB74497	197	34	low
POLLGUT__D80744__bin,45,fa	14334/XieH_2016__YSZC12003_36698__bin,40,fa	0.0194991	kSGB	k__Bacteria|p__Actinobacteria|c__CFGB2987|o__OFGB2987|f__FGB2987|g__GGB9359|s__GGB9359_SGB14334|t__SGB14334	197	34	low
POLLGUT__D80047__bin,21,fa	/shares/CIBIO-Storage/CM/scratch/databases/MetaRefSGB/utils/furnace/Dec20/bins/CM_tanzania_TB_DAR__83985_31__bin,9,fna	0.0215904	kSGB	k__Bacteria|p__Actinobacteria|c__CFGB2987|o__OFGB2987|f__FGB2987|g__GGB9359|s__GGB9359_SGB74497|t__SGB74497	197	34	medium
POLLGUT__D81248__bin,61,fa	14334/ZeeviD_2015__PNP_Main_2__bin,31,fa	0.0215974	kSGB	k__Bacteria|p__Actinobacteria|c__CFGB2987|o__OFGB2987|f__FGB2987|g__GGB9359|s__GGB9359_SGB14334|t__SGB14334	197	34	medium
POLLGUT__D80641__bin,61,fa	/shares/CIBIO-Storage/CM/scratch/databases/MetaRefSGB/utils/furnace/NB/bins/CM_Neuroblastoma__NB_M_CTR53__bin,123,fna	0.0218147	kSGB	k__Bacteria|p__Actinobacteria|c__CFGB2987|o__OFGB2987|f__FGB2987|g__GGB9359|s__GGB9359_SGB14334|t__SGB14334	197	34	low
POLLGUT__D81118__bin,67,fa	/shares/CIBIO-Storage/CM/scratch/databases/MetaRefSGB/utils/furnace/Jan20/bins/ThomasAM_2019__CRC_MR_SBJ57H_17__bin,33,fna	0.0237613	kSGB	k__Bacteria|p__Actinobacteria|c__CFGB2987|o__OFGB2987|f__FGB2987|g__GGB9359|s__GGB9359_SGB14334|t__SGB14334	197	34	medium
POLLGUT__D81916__bin,13,fa	14334/XieH_2016__YSZC12003_37405__bin,42,fa	0.0251045	kSGB	k__Bacteria|p__Actinobacteria|c__CFGB2987|o__OFGB2987|f__FGB2987|g__GGB9359|s__GGB9359_SGB14334|t__SGB14334	197	34	high
POLLGUT__D81754__bin,2,fa	/shares/CIBIO-Storage/CM/scratch/databases/MetaRefSGB/utils/furnace/Jan20/bins/ViscontiA_2019__SID535118__bin,1,fna	0.0119565	kSGB	k__Bacteria|p__Actinobacteria|c__CFGB2987|o__OFGB2987|f__FGB2987|g__GGB9360|s__GGB9360_SGB14335|t__SGB14335	198	1	low
POLLGUT__D81579__bin,49,fa	8640/ZeeviD_2015__PNP_Validation_77__bin,14,fa	0.00747522	kSGB	k__Bacteria|p__Candidatus_Melainabacteria|c__Candidatus_Melainabacteria_unclassified|o__Candidatus_Gastranaerophilales|f__Candidatus_Gastranaerophilales_unclassified|g__GGB6012|s__GGB6012_SGB8640|t__SGB8640	199	2	low
POLLGUT__D81601__bin,42,fa	/shares/CIBIO-Storage/CM/scratch/databases/MetaRefSGB/utils/furnace/zoe/fna/AsnicarF_2020__1179__bin,34,fna	0.0114063	kSGB	k__Bacteria|p__Candidatus_Melainabacteria|c__Candidatus_Melainabacteria_unclassified|o__Candidatus_Gastranaerophilales|f__Candidatus_Gastranaerophilales_unclassified|g__GGB6012|s__GGB6012_SGB8640|t__SGB8640	199	2	high
POLLGUT__D80419__bin,90,fa	/shares/CIBIO-Storage/CM/scratch/databases/MetaRefSGB/utils/furnace/zoe/fna/AsnicarF_2020__1262__bin,80,fna	0.00641651	kSGB	k__Bacteria|p__Candidatus_Melainabacteria|c__Candidatus_Melainabacteria_unclassified|o__Candidatus_Gastranaerophilales|f__Candidatus_Gastranaerophilales_unclassified|g__GGB6007|s__GGB6007_SGB8634|t__SGB8634	200	1	low
POLLGUT__D80664__bin,37,fa	/shares/CIBIO-Storage/CM/scratch/databases/MetaRefSGB/utils/furnace/zoe/fna/AsnicarF_2020__407__bin,41,fna	0.00920954	kSGB	k__Bacteria|p__Candidatus_Melainabacteria|c__Candidatus_Melainabacteria_unclassified|o__Candidatus_Gastranaerophilales|f__Candidatus_Gastranaerophilales_unclassified|g__GGB6007|s__GGB6007_SGB8633|t__SGB8633	201	1	low
POLLGUT__D81926__bin,37,fa	/shares/CIBIO-Storage/CM/scratch/databases/MetaRefSGB/utils/furnace/NB/bins/CM_Neuroblastoma__NB_CTR54__bin,16,fna	0.00263321	kSGB	k__Bacteria|p__Firmicutes|c__Erysipelotrichia|o__Erysipelotrichales|f__Erysipelotrichaceae|g__Erysipelatoclostridium|s__Clostridium_innocuum|t__SGB4037	202	8	high
POLLGUT__D81479__bin,65,fa	/shares/CIBIO-Storage/CM/scratch/databases/MetaRefSGB/utils/furnace/Jan20/bins/JieZ_2017__SAMEA104142262__bin,21,fna	0.00276224	kSGB	k__Bacteria|p__Firmicutes|c__Erysipelotrichia|o__Erysipelotrichales|f__Erysipelotrichaceae|g__Erysipelatoclostridium|s__Clostridium_innocuum|t__SGB4037	202	8	medium
POLLGUT__D81597__bin,48,fa	/shares/CIBIO-Storage/CM/scratch/databases/MetaRefSGB/utils/furnace/NB/bins/CM_Neuroblastoma__NB_PZ21_E1__bin,55,fna	0.00533629	kSGB	k__Bacteria|p__Firmicutes|c__Erysipelotrichia|o__Erysipelotrichales|f__Erysipelotrichaceae|g__Erysipelatoclostridium|s__Clostridium_innocuum|t__SGB4037	202	8	high
POLLGUT__D80421__bin,6,fa	/shares/CIBIO-Storage/CM/scratch/databases/MetaRefSGB/utils/furnace/Dec20/bins/CM_tanzania_TB_DAR__83557_31__bin,124,fna	0.00606066	kSGB	k__Bacteria|p__Firmicutes|c__CFGB11307|o__OFGB11307|f__FGB11307|g__GGB33317|s__GGB33317_SGB51734|t__SGB51734	202	8	low
POLLGUT__D80727__bin,9,fa	/shares/CIBIO-Storage/CM/scratch/databases/MetaRefSGB/utils/furnace/Dec20/bins/CM_tanzania_TB_DAR__83560_31__bin,24,fna	0.00830399	kSGB	k__Bacteria|p__Firmicutes|c__CFGB11307|o__OFGB11307|f__FGB11307|g__GGB33317|s__GGB33317_SGB51734|t__SGB51734	202	8	low
POLLGUT__D80047__bin,77,fa	4037/BackhedF_2015__SID172_B__bin,14,fa	0.00925353	kSGB	k__Bacteria|p__Firmicutes|c__Erysipelotrichia|o__Erysipelotrichales|f__Erysipelotrichaceae|g__Erysipelatoclostridium|s__Clostridium_innocuum|t__SGB4037	202	8	medium
POLLGUT__D80554__bin,1,fa	/shares/CIBIO-Storage/CM/scratch/databases/MetaRefSGB/utils/furnace/NB/bins/CM_Neuroblastoma__NB_CTR54__bin,16,fna	0.0122187	kSGB	k__Bacteria|p__Firmicutes|c__Erysipelotrichia|o__Erysipelotrichales|f__Erysipelotrichaceae|g__Erysipelatoclostridium|s__Clostridium_innocuum|t__SGB4037	202	8	medium
POLLGUT__D80271__bin,32,fa	/shares/CIBIO-Storage/CM/scratch/databases/MetaRefSGB/utils/furnace/Jan20/bins/JieZ_2017__SAMEA104142462__bin,12,fna	0.0161084	kSGB	k__Bacteria|p__Firmicutes|c__Erysipelotrichia|o__Erysipelotrichales|f__Erysipelotrichaceae|g__Erysipelatoclostridium|s__Clostridium_innocuum|t__SGB4037	202	8	medium
POLLGUT__D80010__bin,38,fa	/shares/CIBIO-Storage/CM/scratch/databases/MetaRefSGB/utils/furnace/zoe/fna/AsnicarF_2020__1320__bin,52,fna	0.0102214	kSGB	k__Bacteria|p__Firmicutes|c__CFGB1778|o__OFGB1778|f__FGB1778|g__GGB4697|s__GGB4697_SGB6497|t__SGB6497	203	2	medium
POLLGUT__D80047__bin,50,fa	/shares/CIBIO-Storage/CM/scratch/databases/MetaRefSGB/utils/furnace/zoe/fna/AsnicarF_2020__1320__bin,52,fna	0.0111497	kSGB	k__Bacteria|p__Firmicutes|c__CFGB1778|o__OFGB1778|f__FGB1778|g__GGB4697|s__GGB4697_SGB6497|t__SGB6497	203	2	medium
POLLGUT__D81271__bin,8,fa	3961/HeQ_2017__SZAXPI029495-96__bin,71,fa	0.00700605	kSGB	k__Bacteria|p__Firmicutes|c__CFGB1216|o__OFGB1216|f__FGB1216|g__GGB2979|s__GGB2979_SGB3961|t__SGB3961	204	4	medium
POLLGUT__D80438__bin,41,fa	3961/HeQ_2017__SZAXPI029495-96__bin,71,fa	0.0114152	kSGB	k__Bacteria|p__Firmicutes|c__CFGB1216|o__OFGB1216|f__FGB1216|g__GGB2979|s__GGB2979_SGB3961|t__SGB3961	204	4	low
POLLGUT__D81601__bin,44,fa	3961/FengQ_2015__SID31237__bin,42,fa	0.0161693	kSGB	k__Bacteria|p__Firmicutes|c__CFGB1216|o__OFGB1216|f__FGB1216|g__GGB2979|s__GGB2979_SGB3961|t__SGB3961	204	4	high
POLLGUT__D82136__bin,9,fa	3961/FengQ_2015__SID31237__bin,42,fa	0.0210591	kSGB	k__Bacteria|p__Firmicutes|c__CFGB1216|o__OFGB1216|f__FGB1216|g__GGB2979|s__GGB2979_SGB3961|t__SGB3961	204	4	high
POLLGUT__D80655__bin,83,fa	/shares/CIBIO-Storage/CM/scratch/users/fabio,cumbo/MetaRefSGB_clustering/Sep19_ref/bins/GCA_900636895,fna	0.00335226	kSGB	k__Bacteria|p__Firmicutes|c__Bacilli|o__Lactobacillales|f__Lactobacillaceae|g__Lactobacillus|s__Lactobacillus_gasseri|t__SGB7038	205	5	low
POLLGUT__D80432__bin,8,fa	/shares/CIBIO-Storage/CM/scratch/databases/MetaRefSGB/utils/furnace/Jan20/bins/ShaoY_2019__SID79b7b0fe-7ae6-11e9-a106-68b59976a384__bin,4,fna	0.00757046	kSGB	k__Bacteria|p__Firmicutes|c__Bacilli|o__Lactobacillales|f__Lactobacillaceae|g__Lactobacillus|s__Lactobacillus_gasseri|t__SGB7038	205	5	low
POLLGUT__D80540__bin,82,fa	/shares/CIBIO-Storage/CM/scratch/databases/MetaRefSGB/utils/furnace/Jan20/bins/ShaoY_2019__bb2c61ba-7ae6-11e9-a106-68b59976a384__bin,17,fna	0.012372	kSGB	k__Bacteria|p__Firmicutes|c__Bacilli|o__Lactobacillales|f__Lactobacillaceae|g__Lactobacillus|s__Lactobacillus_gasseri|t__SGB7038	205	5	low
POLLGUT__D80421__bin,40,fa	7038/LiJ_2014__MH0246__bin,20,fa	0.0174468	kSGB	k__Bacteria|p__Firmicutes|c__Bacilli|o__Lactobacillales|f__Lactobacillaceae|g__Lactobacillus|s__Lactobacillus_gasseri|t__SGB7038	205	5	low
POLLGUT__D80540__bin,67,fa	/shares/CIBIO-Storage/CM/scratch/databases/MetaRefSGB/utils/furnace/Jan20/bins/ShaoY_2019__bd1f53b0-7ae6-11e9-a106-68b59976a384__bin,9,fna	0.0178193	kSGB	k__Bacteria|p__Firmicutes|c__Bacilli|o__Lactobacillales|f__Lactobacillaceae|g__Lactobacillus|s__Lactobacillus_gasseri|t__SGB7038	205	5	low
POLLGUT__D80090__bin,7,fa	/shares/CIBIO-Storage/CM/scratch/databases/MetaRefSGB/utils/furnace/Jan20/bins/ShaoY_2019__SID77134322-7ae6-11e9-a106-68b59976a384__bin,17,fna	0.000358773	kSGB	k__Bacteria|p__Firmicutes|c__Bacilli|o__Lactobacillales|f__Lactobacillaceae|g__Lactobacillus|s__Lactobacillus_gasseri|t__SGB7039	206	1	medium
POLLGUT__D81597__bin,10,fa	/shares/CIBIO-Storage/CM/scratch/databases/MetaRefSGB/utils/furnace/Dec19_msh/bins/AlmeidaA_2019__ERR1190920__bin,18,fna	0.0188177	kSGB	k__Bacteria|p__Cyanobacteria|c__Cyanobacteria_unclassified|o__Synechococcales|f__Prochloraceae|g__GGB33688|s__GGB33688_SGB48616|t__SGB48616	207	1	high
POLLGUT__D80440__bin,4,fa	GCA_000431915,fna	0.0200298	kSGB	k__Bacteria|p__Bacteroidetes|c__Bacteroidia|o__Bacteroidales|f__Prevotellaceae|g__GGB1234|s__GGB1234_SGB1613|t__SGB1613	208	4	low
POLLGUT__D81521__bin,32,fa	GCA_000431915,fna	0.020626	kSGB	k__Bacteria|p__Bacteroidetes|c__Bacteroidia|o__Bacteroidales|f__Prevotellaceae|g__GGB1234|s__GGB1234_SGB1613|t__SGB1613	208	4	high
POLLGUT__D81426__bin,76,fa	/shares/CIBIO-Storage/CM/scratch/databases/MetaRefSGB/utils/furnace/Nov20/NEW_BINS/bins/KimCY_2020__KIJ_genome_13302,fna	0.0218077	kSGB	k__Bacteria|p__Bacteroidetes|c__Bacteroidia|o__Bacteroidales|f__Prevotellaceae|g__GGB1234|s__GGB1234_SGB1613|t__SGB1613	208	4	medium
POLLGUT__D81131__bin,46,fa	1613/LiSS_2016__FAT_006-22-42-0__bin,7,fa	0.0242297	kSGB	k__Bacteria|p__Bacteroidetes|c__Bacteroidia|o__Bacteroidales|f__Prevotellaceae|g__GGB1234|s__GGB1234_SGB1613|t__SGB1613	208	4	medium
POLLGUT__D81205__bin,69,fa	/shares/CIBIO-Storage/CM/scratch/databases/MetaRefSGB/utils/furnace/Feb20/bins/CostaYAO_2020__Michael_p2__metabat2_high_PE,033,fna	0.0116616	kSGB	k__Bacteria|p__Bacteroidetes|c__Bacteroidia|o__Bacteroidales|f__Prevotellaceae|g__Prevotella|s__Prevotella_copri|t__SGB1626	209	47	medium
POLLGUT__D80331__bin,80,fa	1626/VogtmannE_2016__MMRS88581325ST-27-0-0__bin,58,fa	0.0118972	kSGB	k__Bacteria|p__Bacteroidetes|c__Bacteroidia|o__Bacteroidales|f__Prevotellaceae|g__Prevotella|s__Prevotella_copri|t__SGB1626	209	47	medium
POLLGUT__D82287__bin,34,fa	1626/VatanenT_2016__G78597__bin,2,fa	0.0128053	kSGB	k__Bacteria|p__Bacteroidetes|c__Bacteroidia|o__Bacteroidales|f__Prevotellaceae|g__Prevotella|s__Prevotella_copri|t__SGB1626	209	47	medium
POLLGUT__D80429__bin,16,fa	1626/BackhedF_2015__SID45_M__bin,12,fa	0.0128768	kSGB	k__Bacteria|p__Bacteroidetes|c__Bacteroidia|o__Bacteroidales|f__Prevotellaceae|g__Prevotella|s__Prevotella_copri|t__SGB1626	209	47	low
POLLGUT__D82281__bin,57,fa	/shares/CIBIO-Storage/CM/scratch/databases/MetaRefSGB/utils/furnace/Dec19_msh/bins/NayfachS_2019__ERS396477__bin,36,fna	0.0129102	kSGB	k__Bacteria|p__Bacteroidetes|c__Bacteroidia|o__Bacteroidales|f__Prevotellaceae|g__Prevotella|s__Prevotella_copri|t__SGB1626	209	47	high
POLLGUT__D81281__bin,4,fa	/shares/CIBIO-Storage/CM/scratch/databases/MetaRefSGB/utils/furnace/Feb20/bins/CostaYAO_2020__Lana_p2__metabat2_high_PE,022,fna	0.013006	kSGB	k__Bacteria|p__Bacteroidetes|c__Bacteroidia|o__Bacteroidales|f__Prevotellaceae|g__Prevotella|s__Prevotella_copri|t__SGB1626	209	47	medium
POLLGUT__D81373__bin,73,fa	1626/VatanenT_2016__G80361__bin,4,fa	0.0130975	kSGB	k__Bacteria|p__Bacteroidetes|c__Bacteroidia|o__Bacteroidales|f__Prevotellaceae|g__Prevotella|s__Prevotella_copri|t__SGB1626	209	47	medium
POLLGUT__D80498__bin,101,fa	/shares/CIBIO-Storage/CM/scratch/databases/MetaRefSGB/utils/furnace/Nov20/NEW_BINS/bins/YoungblutND_2020__SAMEA3387503__metabat2_high_PE,039,fna	0.0132864	kSGB	k__Bacteria|p__Bacteroidetes|c__Bacteroidia|o__Bacteroidales|f__Prevotellaceae|g__Prevotella|s__Prevotella_copri|t__SGB1626	209	47	medium
POLLGUT__D80535__bin,1,fa	/shares/CIBIO-Storage/CM/scratch/databases/MetaRefSGB/utils/furnace/Feb20/bins/CostaYAO_2020__Ed_p2__metabat2_low_PE,024,fna	0.0135706	kSGB	k__Bacteria|p__Bacteroidetes|c__Bacteroidia|o__Bacteroidales|f__Prevotellaceae|g__Prevotella|s__Prevotella_copri|t__SGB1626	209	47	low
POLLGUT__D81368__bin,42,fa	1626/NielsenHB_2014__MH0103__bin,7,fa	0.0135854	kSGB	k__Bacteria|p__Bacteroidetes|c__Bacteroidia|o__Bacteroidales|f__Prevotellaceae|g__Prevotella|s__Prevotella_copri|t__SGB1626	209	47	medium
POLLGUT__D80655__bin,99,fa	1626/NielsenHB_2014__MH0103__bin,7,fa	0.0140895	kSGB	k__Bacteria|p__Bacteroidetes|c__Bacteroidia|o__Bacteroidales|f__Prevotellaceae|g__Prevotella|s__Prevotella_copri|t__SGB1626	209	47	low
POLLGUT__D80355__bin,2,fa	1626/LiJ_2014__MH0330__bin,47,fa	0.0141148	kSGB	k__Bacteria|p__Bacteroidetes|c__Bacteroidia|o__Bacteroidales|f__Prevotellaceae|g__Prevotella|s__Prevotella_copri|t__SGB1626	209	47	low
POLLGUT__D81417__bin,16,fa	/shares/CIBIO-Storage/CM/scratch/databases/MetaRefSGB/utils/furnace/Jan20/bins/HansenLBS_2018__SID5468-2__bin,42,fna	0.014446	kSGB	k__Bacteria|p__Bacteroidetes|c__Bacteroidia|o__Bacteroidales|f__Prevotellaceae|g__Prevotella|s__Prevotella_copri|t__SGB1626	209	47	high
POLLGUT__D80643__bin,120,fa	/shares/CIBIO-Storage/CM/scratch/databases/MetaRefSGB/utils/furnace/Dec19_msh/bins/NayfachS_2019__ERS537202__bin,18,fna	0.0145592	kSGB	k__Bacteria|p__Bacteroidetes|c__Bacteroidia|o__Bacteroidales|f__Prevotellaceae|g__Prevotella|s__Prevotella_copri|t__SGB1626	209	47	low
POLLGUT__D81372__bin,71,fa	/shares/CIBIO-Storage/CM/scratch/databases/MetaRefSGB/utils/furnace/Feb20/bins/CostaYAO_2020__Charlie_p2__metabat2_low_PE,018,fna	0.0150285	kSGB	k__Bacteria|p__Bacteroidetes|c__Bacteroidia|o__Bacteroidales|f__Prevotellaceae|g__Prevotella|s__Prevotella_copri|t__SGB1626	209	47	low
POLLGUT__D82279__bin,50,fa	/shares/CIBIO-Storage/CM/scratch/databases/MetaRefSGB/utils/furnace/Nov20/NEW_BINS/bins/YoungblutND_2020__SAMEA3387485__metabat2_high_PE,002,fna	0.0153203	kSGB	k__Bacteria|p__Bacteroidetes|c__Bacteroidia|o__Bacteroidales|f__Prevotellaceae|g__Prevotella|s__Prevotella_copri|t__SGB1626	209	47	medium
POLLGUT__D81378__bin,33,fa	/shares/CIBIO-Storage/CM/scratch/databases/MetaRefSGB/utils/furnace/Feb20/bins/CostaYAO_2020__Gold_p1__metabat2_low_PE,013,fna	0.0159156	kSGB	k__Bacteria|p__Bacteroidetes|c__Bacteroidia|o__Bacteroidales|f__Prevotellaceae|g__Prevotella|s__Prevotella_copri|t__SGB1626	209	47	high
POLLGUT__D82271__bin,25,fa	/shares/CIBIO-Storage/CM/scratch/databases/MetaRefSGB/utils/furnace/Feb20/bins/CostaYAO_2020__Charlie_p1__metabat2_low_PE,034,fna	0.0159925	kSGB	k__Bacteria|p__Bacteroidetes|c__Bacteroidia|o__Bacteroidales|f__Prevotellaceae|g__Prevotella|s__Prevotella_copri|t__SGB1626	209	47	medium
POLLGUT__D82241__bin,19,fa	/shares/CIBIO-Storage/CM/scratch/databases/MetaRefSGB/utils/furnace/Feb20/bins/CostaYAO_2020__Charlie_p2__metabat2_low_PE,018,fna	0.0164315	kSGB	k__Bacteria|p__Bacteroidetes|c__Bacteroidia|o__Bacteroidales|f__Prevotellaceae|g__Prevotella|s__Prevotella_copri|t__SGB1626	209	47	medium
POLLGUT__D82301__bin,13,fa	/shares/CIBIO-Storage/CM/scratch/databases/MetaRefSGB/utils/furnace/Jan20/bins/ViscontiA_2019__SID748208__bin,11,fna	0.0166967	kSGB	k__Bacteria|p__Bacteroidetes|c__Bacteroidia|o__Bacteroidales|f__Prevotellaceae|g__Prevotella|s__Prevotella_copri|t__SGB1626	209	47	high
POLLGUT__D81060__bin,44,fa	/shares/CIBIO-Storage/CM/scratch/databases/MetaRefSGB/utils/furnace/Sep20/bins/KeohaneDM_2020__Travel075__bin,10,fna	0.0167081	kSGB	k__Bacteria|p__Bacteroidetes|c__Bacteroidia|o__Bacteroidales|f__Prevotellaceae|g__Prevotella|s__Prevotella_copri|t__SGB1626	209	47	medium
POLLGUT__D80579__bin,12,fa	/shares/CIBIO-Storage/CM/scratch/databases/MetaRefSGB/utils/furnace/Feb20/bins/CostaYAO_2020__Charlie_p1__metabat2_low_PE,034,fna	0.0172076	kSGB	k__Bacteria|p__Bacteroidetes|c__Bacteroidia|o__Bacteroidales|f__Prevotellaceae|g__Prevotella|s__Prevotella_copri|t__SGB1626	209	47	high
POLLGUT__D81339__bin,42,fa	/shares/CIBIO-Storage/CM/scratch/databases/MetaRefSGB/utils/furnace/Nov20/NEW_BINS/bins/YoungblutND_2020__SAMEA3387517__metabat2_low_PE,013,fna	0.0172482	kSGB	k__Bacteria|p__Bacteroidetes|c__Bacteroidia|o__Bacteroidales|f__Prevotellaceae|g__Prevotella|s__Prevotella_copri|t__SGB1626	209	47	high
POLLGUT__D81992__bin,13,fa	/shares/CIBIO-Storage/CM/scratch/databases/MetaRefSGB/utils/furnace/Feb20/bins/CostaYAO_2020__Flurry_p1__metabat2_low_PE,012,fna	0.0177776	kSGB	k__Bacteria|p__Bacteroidetes|c__Bacteroidia|o__Bacteroidales|f__Prevotellaceae|g__Prevotella|s__Prevotella_copri|t__SGB1626	209	47	high
POLLGUT__D80347__bin,67,fa	/shares/CIBIO-Storage/CM/scratch/databases/MetaRefSGB/utils/furnace/Feb20/bins/CostaYAO_2020__Mack_p1__metabat2_low_PE,003,fna	0.0188675	kSGB	k__Bacteria|p__Bacteroidetes|c__Bacteroidia|o__Bacteroidales|f__Prevotellaceae|g__Prevotella|s__Prevotella_copri|t__SGB1626	209	47	low
POLLGUT__D81148__bin,38,fa	1626/ZellerG_2014__CCIS81735969ST-20-0__bin,19,fa	0.0195439	kSGB	k__Bacteria|p__Bacteroidetes|c__Bacteroidia|o__Bacteroidales|f__Prevotellaceae|g__Prevotella|s__Prevotella_copri|t__SGB1626	209	47	medium
POLLGUT__D82073__bin,16,fa	/shares/CIBIO-Storage/CM/scratch/databases/MetaRefSGB/utils/furnace/Dec19_msh/bins/NayfachS_2019__SRS013098__bin,43,fna	0.0199449	kSGB	k__Bacteria|p__Bacteroidetes|c__Bacteroidia|o__Bacteroidales|f__Prevotellaceae|g__Prevotella|s__Prevotella_copri|t__SGB1626	209	47	medium
POLLGUT__D82263__bin,55,fa	/shares/CIBIO-Storage/CM/scratch/databases/MetaRefSGB/utils/furnace/Dec19_msh/bins/ForsterSC_2019__SRR6028331__bin,6,fna	0.0214305	kSGB	k__Bacteria|p__Bacteroidetes|c__Bacteroidia|o__Bacteroidales|f__Prevotellaceae|g__Prevotella|s__Prevotella_copri|t__SGB1626	209	47	medium
POLLGUT__D81018__bin,64,fa	1626/CosteaPI_2017__donald4-11-0-0__bin,13,fa	0.0215277	kSGB	k__Bacteria|p__Bacteroidetes|c__Bacteroidia|o__Bacteroidales|f__Prevotellaceae|g__Prevotella|s__Prevotella_copri|t__SGB1626	209	47	medium
POLLGUT__D80343__bin,130,fa	1626/LiJ_2014__V1,FI12__bin,17,fa	0.0221692	kSGB	k__Bacteria|p__Bacteroidetes|c__Bacteroidia|o__Bacteroidales|f__Prevotellaceae|g__Prevotella|s__Prevotella_copri|t__SGB1626	209	47	low
POLLGUT__D81077__bin,28,fa	/shares/CIBIO-Storage/CM/scratch/databases/MetaRefSGB/utils/furnace/Nov20/NEW_BINS/bins/KimCY_2020__KIJ_genome_25290,fna	0.0221978	kSGB	k__Bacteria|p__Cyanobacteria|c__Cyanobacteria_unclassified|o__Synechococcales|f__Prochloraceae|g__Prochlorococcus|s__Prochlorococcus_SGB48363|t__SGB48363	209	47	medium
POLLGUT__D81551__bin,47,fa	1626/SchirmerM_2016__G89197__bin,8,fa	0.0233987	kSGB	k__Bacteria|p__Bacteroidetes|c__Bacteroidia|o__Bacteroidales|f__Prevotellaceae|g__Prevotella|s__Prevotella_copri|t__SGB1626	209	47	low
POLLGUT__D80439__bin,16,fa	/shares/CIBIO-Storage/CM/scratch/databases/MetaRefSGB/utils/furnace/Jan20/bins/MehtaRS_2018__SID16969917_SF07__bin,8,fna	0.0241677	kSGB	k__Bacteria|p__Bacteroidetes|c__Bacteroidia|o__Bacteroidales|f__Prevotellaceae|g__Prevotella|s__Prevotella_copri|t__SGB1626	209	47	low
POLLGUT__D81394__bin,84,fa	1626/XieH_2016__YSZC12003_37308R1__bin,94,fa	0.0255003	kSGB	k__Bacteria|p__Bacteroidetes|c__Bacteroidia|o__Bacteroidales|f__Prevotellaceae|g__Prevotella|s__Prevotella_copri|t__SGB1626	209	47	medium
POLLGUT__D80482__bin,27,fa	1626/ZeeviD_2015__PNP_Main_632__bin,25,fa	0.026118	kSGB	k__Bacteria|p__Bacteroidetes|c__Bacteroidia|o__Bacteroidales|f__Prevotellaceae|g__Prevotella|s__Prevotella_copri|t__SGB1626	209	47	low
POLLGUT__D80487__bin,61,fa	/shares/CIBIO-Storage/CM/scratch/databases/MetaRefSGB/utils/furnace/Feb20/bins/CostaYAO_2020__Charlie_p2__metabat2_low_PE,018,fna	0.0262266	kSGB	k__Bacteria|p__Bacteroidetes|c__Bacteroidia|o__Bacteroidales|f__Prevotellaceae|g__Prevotella|s__Prevotella_copri|t__SGB1626	209	47	low
POLLGUT__D80485__bin,66,fa	/shares/CIBIO-Storage/CM/scratch/databases/MetaRefSGB/utils/furnace/NB/bins/CM_Neuroblastoma__NB_CTR47__bin,15,fna	0.0268875	kSGB	k__Bacteria|p__Bacteroidetes|c__Bacteroidia|o__Bacteroidales|f__Prevotellaceae|g__Prevotella|s__Prevotella_copri|t__SGB1626	209	47	low
POLLGUT__D80556__bin,6,fa	GCA_000435255,fna	0.0268875	kSGB	k__Bacteria|p__Bacteroidetes|c__Bacteroidia|o__Bacteroidales|f__Prevotellaceae|g__Prevotella|s__Prevotella_copri|t__SGB1626	209	47	medium
POLLGUT__D81086__bin,14,fa	GCA_000435255,fna	0.02768	kSGB	k__Bacteria|p__Bacteroidetes|c__Bacteroidia|o__Bacteroidales|f__Prevotellaceae|g__Prevotella|s__Prevotella_copri|t__SGB1626	209	47	high
POLLGUT__D82265__bin,2,fa	/shares/CIBIO-Storage/CM/scratch/databases/MetaRefSGB/utils/furnace/Nov20/NEW_BINS/bins/YoungblutND_2020__Tim_p2__metabat2_low_PE,037,fna	0.02768	kSGB	k__Bacteria|p__Bacteroidetes|c__Bacteroidia|o__Bacteroidales|f__Prevotellaceae|g__Prevotella|s__Prevotella_copri|t__SGB1626	209	47	high
POLLGUT__D80544__bin,32,fa	GCA_000435255,fna	0.0279019	kSGB	k__Bacteria|p__Bacteroidetes|c__Bacteroidia|o__Bacteroidales|f__Prevotellaceae|g__Prevotella|s__Prevotella_copri|t__SGB1626	209	47	low
POLLGUT__D82266__bin,45,fa	/shares/CIBIO-Storage/CM/scratch/databases/MetaRefSGB/utils/furnace/Dec19_msh/bins/ForsterSC_2019__ERR1913109__bin,38,fna	0.0284603	kSGB	k__Bacteria|p__Bacteroidetes|c__Bacteroidia|o__Bacteroidales|f__Prevotellaceae|g__Prevotella|s__Prevotella_copri|t__SGB1626	209	47	high
POLLGUT__D80161__bin,93,fa	GCA_000435255,fna	0.0285149	kSGB	k__Bacteria|p__Bacteroidetes|c__Bacteroidia|o__Bacteroidales|f__Prevotellaceae|g__Prevotella|s__Prevotella_copri|t__SGB1626	209	47	medium
POLLGUT__D80070__bin,8,fa	GCA_000435255,fna	0.0289376	kSGB	k__Bacteria|p__Bacteroidetes|c__Bacteroidia|o__Bacteroidales|f__Prevotellaceae|g__Prevotella|s__Prevotella_copri|t__SGB1626	209	47	medium
POLLGUT__D80557__bin,36,fa	/shares/CIBIO-Storage/CM/scratch/databases/MetaRefSGB/utils/furnace/Jan20/bins/MehtaRS_2018__SID16969917_SF07__bin,8,fna	0.0303729	kSGB	k__Bacteria|p__Bacteroidetes|c__Bacteroidia|o__Bacteroidales|f__Prevotellaceae|g__Prevotella|s__Prevotella_copri|t__SGB1626	209	47	medium
POLLGUT__D82102__bin,83,fa	1626/ZeeviD_2015__PNP_Main_513__bin,15,fa	0.0350991	kSGB	k__Bacteria|p__Bacteroidetes|c__Bacteroidia|o__Bacteroidales|f__Prevotellaceae|g__Prevotella|s__Prevotella_copri|t__SGB1626	209	47	high
POLLGUT__D80058__bin,27,fa	1626/ZeeviD_2015__PNP_Main_632__bin,25,fa	0.037623	kSGB	k__Bacteria|p__Bacteroidetes|c__Bacteroidia|o__Bacteroidales|f__Prevotellaceae|g__Prevotella|s__Prevotella_copri|t__SGB1626	209	47	medium
POLLGUT__D80774__bin,77,fa	/shares/CIBIO-Storage/CM/scratch/databases/MetaRefSGB/utils/furnace/Dec19_msh/bins/AlmeidaA_2019__ERR1305896__bin,111,fna	0.0337927	kSGB	k__Bacteria|p__Bacteroidetes|c__Bacteroidia|o__Bacteroidales|f__Prevotellaceae|g__Prevotella|s__Prevotella_copri|t__SGB1644	210	1	low
POLLGUT__D80646__bin,73,fa	/shares/CIBIO-Storage/CM/scratch/databases/MetaRefSGB/utils/furnace/Nov20/NEW_BINS/bins/YoungblutND_2020__SAMEA3663077__metabat2_low_PE,015,fna	0.0184597	kSGB	k__Bacteria|p__Bacteroidetes|c__Bacteroidia|o__Bacteroidales|f__Prevotellaceae|g__Prevotella|s__Prevotella_SGB1615|t__SGB1615	211	1	low
POLLGUT__D81919__bin,27,fa	/shares/CIBIO-Storage/CM/scratch/databases/MetaRefSGB/utils/furnace/zoe/fna/AsnicarF_2020__1432__bin,93,fna	0.00758515	kSGB	k__Bacteria|p__Firmicutes|c__Clostridia|o__Clostridiales|f__Clostridiaceae|g__GGB3612|s__GGB3612_SGB4882|t__SGB4882	212	2	high
POLLGUT__D81035__bin,23,fa	/shares/CIBIO-Storage/CM/scratch/users/fabio,cumbo/MetaRefSGB_clustering/Nov19/bins/LuW_2019__S_7G42__bin,293,fna	0.0152616	kSGB	k__Bacteria|p__Firmicutes|c__Clostridia|o__Clostridiales|f__Clostridiaceae|g__GGB3612|s__GGB3612_SGB4882|t__SGB4882	212	2	medium
POLLGUT__D80340__bin,32,fa	/shares/CIBIO-Storage/CM/scratch/databases/MetaRefSGB/utils/furnace/NB/bins/CM_Neuroblastoma__NB_M_CTR51__bin,121,fna	0.00310922	kSGB	k__Bacteria|p__Firmicutes|c__Clostridia|o__Clostridiales|f__Lachnospiraceae|g__Anaerotignum|s__Anaerotignum_faecicola|t__SGB5190	213	39	high
POLLGUT__D80761__bin,4,fa	5190/NielsenHB_2014__V1_CD20_4__bin,56,fa	0.0034692	kSGB	k__Bacteria|p__Firmicutes|c__Clostridia|o__Clostridiales|f__Lachnospiraceae|g__Anaerotignum|s__Anaerotignum_faecicola|t__SGB5190	213	39	low
POLLGUT__D80424__bin,2,fa	5190/NielsenHB_2014__V1_CD17_0__bin,19,fa	0.0042153	kSGB	k__Bacteria|p__Firmicutes|c__Clostridia|o__Clostridiales|f__Lachnospiraceae|g__Anaerotignum|s__Anaerotignum_faecicola|t__SGB5190	213	39	low
POLLGUT__D82073__bin,25,fa	/shares/CIBIO-Storage/CM/scratch/databases/MetaRefSGB/utils/furnace/NB/bins/CM_Neuroblastoma__NB_CTR75__bin,33,fna	0.0042582	kSGB	k__Bacteria|p__Firmicutes|c__Clostridia|o__Clostridiales|f__Lachnospiraceae|g__Anaerotignum|s__Anaerotignum_faecicola|t__SGB5190	213	39	medium
POLLGUT__D81024__bin,89,fa	/shares/CIBIO-Storage/CM/scratch/databases/MetaRefSGB/utils/furnace/NB/bins/CM_Neuroblastoma__NB_CTR75__bin,33,fna	0.00452716	kSGB	k__Bacteria|p__Firmicutes|c__Clostridia|o__Clostridiales|f__Lachnospiraceae|g__Anaerotignum|s__Anaerotignum_faecicola|t__SGB5190	213	39	medium
POLLGUT__D82297__bin,40,fa	5190/LiJ_2014__V1,CD1-3-PN__bin,2,fa	0.00458019	kSGB	k__Bacteria|p__Firmicutes|c__Clostridia|o__Clostridiales|f__Lachnospiraceae|g__Anaerotignum|s__Anaerotignum_faecicola|t__SGB5190	213	39	medium
POLLGUT__D80437__bin,32,fa	/shares/CIBIO-Storage/CM/scratch/databases/MetaRefSGB/utils/furnace/zoe/fna/AsnicarF_2020__1288__bin,19,fna	0.00460833	kSGB	k__Bacteria|p__Firmicutes|c__Clostridia|o__Clostridiales|f__Lachnospiraceae|g__Anaerotignum|s__Anaerotignum_faecicola|t__SGB5190	213	39	low
POLLGUT__D80576__bin,82,fa	/shares/CIBIO-Storage/CM/scratch/databases/MetaRefSGB/utils/furnace/zoe/fna/AsnicarF_2020__1288__bin,19,fna	0.00486994	kSGB	k__Bacteria|p__Firmicutes|c__Clostridia|o__Clostridiales|f__Lachnospiraceae|g__Anaerotignum|s__Anaerotignum_faecicola|t__SGB5190	213	39	high
POLLGUT__D81992__bin,44,fa	5190/NielsenHB_2014__V1_CD20_4__bin,56,fa	0.004924	kSGB	k__Bacteria|p__Firmicutes|c__Clostridia|o__Clostridiales|f__Lachnospiraceae|g__Anaerotignum|s__Anaerotignum_faecicola|t__SGB5190	213	39	high
POLLGUT__D80419__bin,83,fa	5190/NielsenHB_2014__V1_CD20_4__bin,56,fa	0.00501018	kSGB	k__Bacteria|p__Firmicutes|c__Clostridia|o__Clostridiales|f__Lachnospiraceae|g__Anaerotignum|s__Anaerotignum_faecicola|t__SGB5190	213	39	low
POLLGUT__D80427__bin,39,fa	/shares/CIBIO-Storage/CM/scratch/databases/MetaRefSGB/utils/furnace/Nov20/NEW_BINS/bins/KimCY_2020__KIJ_genome_11859,fna	0.0050326	kSGB	k__Bacteria|p__Firmicutes|c__Clostridia|o__Clostridiales|f__Lachnospiraceae|g__Anaerotignum|s__Anaerotignum_faecicola|t__SGB5190	213	39	low
POLLGUT__D80326__bin,37,fa	5190/LeChatelierE_2013__MH0452__bin,3,fa	0.00508714	kSGB	k__Bacteria|p__Firmicutes|c__Clostridia|o__Clostridiales|f__Lachnospiraceae|g__Anaerotignum|s__Anaerotignum_faecicola|t__SGB5190	213	39	high
POLLGUT__D80320__bin,27,fa	5190/NielsenHB_2014__V1_UC32_0__bin,2,fa	0.00512897	kSGB	k__Bacteria|p__Firmicutes|c__Clostridia|o__Clostridiales|f__Lachnospiraceae|g__Anaerotignum|s__Anaerotignum_faecicola|t__SGB5190	213	39	high
POLLGUT__D81373__bin,7,fa	/shares/CIBIO-Storage/CM/scratch/databases/MetaRefSGB/utils/furnace/zoe/fna/AsnicarF_2020__769__bin,95,fna	0.00519673	kSGB	k__Bacteria|p__Firmicutes|c__Clostridia|o__Clostridiales|f__Lachnospiraceae|g__Anaerotignum|s__Anaerotignum_faecicola|t__SGB5190	213	39	medium
POLLGUT__D80436__bin,55,fa	5190/NielsenHB_2014__V1_UC32_0__bin,2,fa	0.00581155	kSGB	k__Bacteria|p__Firmicutes|c__Clostridia|o__Clostridiales|f__Lachnospiraceae|g__Anaerotignum|s__Anaerotignum_faecicola|t__SGB5190	213	39	low
POLLGUT__D80558__bin,52,fa	5190/NielsenHB_2014__V1_UC32_0__bin,2,fa	0.00581155	kSGB	k__Bacteria|p__Firmicutes|c__Clostridia|o__Clostridiales|f__Lachnospiraceae|g__Anaerotignum|s__Anaerotignum_faecicola|t__SGB5190	213	39	medium
POLLGUT__D80134__bin,49,fa	/shares/CIBIO-Storage/CM/scratch/users/fabio,cumbo/MetaRefSGB_clustering/Nov19/bins/LuW_2019__S_7G10__bin,1422,fna	0.00594915	kSGB	k__Bacteria|p__Firmicutes|c__Clostridia|o__Clostridiales|f__Lachnospiraceae|g__Anaerotignum|s__Anaerotignum_faecicola|t__SGB5190	213	39	medium
POLLGUT__D81303__bin,84,fa	/shares/CIBIO-Storage/CM/scratch/users/fabio,cumbo/MetaRefSGB_clustering/Nov19/bins/LuW_2019__S_6G1__bin,1198,fna	0.00669143	kSGB	k__Bacteria|p__Firmicutes|c__Clostridia|o__Clostridiales|f__Lachnospiraceae|g__Anaerotignum|s__Anaerotignum_faecicola|t__SGB5190	213	39	low
POLLGUT__D82097__bin,60,fa	5190/NielsenHB_2014__V1_UC4_5__bin,76,fa	0.00703102	kSGB	k__Bacteria|p__Firmicutes|c__Clostridia|o__Clostridiales|f__Lachnospiraceae|g__Anaerotignum|s__Anaerotignum_faecicola|t__SGB5190	213	39	high
POLLGUT__D82270__bin,19,fa	5190/LiJ_2014__V1,CD1-3-PN__bin,2,fa	0.00708464	kSGB	k__Bacteria|p__Firmicutes|c__Clostridia|o__Clostridiales|f__Lachnospiraceae|g__Anaerotignum|s__Anaerotignum_faecicola|t__SGB5190	213	39	high
POLLGUT__D81524__bin,34,fa	5190/LiJ_2014__V1,FI32__bin,72,fa	0.00731513	kSGB	k__Bacteria|p__Firmicutes|c__Clostridia|o__Clostridiales|f__Lachnospiraceae|g__Anaerotignum|s__Anaerotignum_faecicola|t__SGB5190	213	39	high
POLLGUT__D81222__bin,86,fa	5190/LiJ_2014__V1,CD1-3-PN__bin,2,fa	0.00781064	kSGB	k__Bacteria|p__Firmicutes|c__Clostridia|o__Clostridiales|f__Lachnospiraceae|g__Anaerotignum|s__Anaerotignum_faecicola|t__SGB5190	213	39	medium
POLLGUT__D81018__bin,115,fa	5190/XieH_2016__YSZC12003_37271R1__bin,69,fa	0.00848409	kSGB	k__Bacteria|p__Firmicutes|c__Clostridia|o__Clostridiales|f__Lachnospiraceae|g__Anaerotignum|s__Anaerotignum_faecicola|t__SGB5190	213	39	medium
POLLGUT__D82136__bin,16,fa	/shares/CIBIO-Storage/CM/scratch/databases/MetaRefSGB/utils/furnace/zoe/fna/AsnicarF_2020__136__bin,68,fna	0.00863093	kSGB	k__Bacteria|p__Firmicutes|c__Clostridia|o__Clostridiales|f__Lachnospiraceae|g__Anaerotignum|s__Anaerotignum_faecicola|t__SGB5190	213	39	high
POLLGUT__D81061__bin,67,fa	/shares/CIBIO-Storage/CM/scratch/databases/MetaRefSGB/utils/furnace/Nov20/NEW_BINS/bins/KimCY_2020__KIJ_genome_9270,fna	0.00985912	kSGB	k__Bacteria|p__Firmicutes|c__Clostridia|o__Clostridiales|f__Lachnospiraceae|g__Anaerotignum|s__Anaerotignum_faecicola|t__SGB5190	213	39	medium
POLLGUT__D80634__bin,84,fa	/shares/CIBIO-Storage/CM/scratch/databases/MetaRefSGB/utils/furnace/Nov20/NEW_BINS/bins/KimCY_2020__KIJ_genome_17959,fna	0.0100999	kSGB	k__Bacteria|p__Firmicutes|c__Clostridia|o__Clostridiales|f__Lachnospiraceae|g__Anaerotignum|s__Anaerotignum_faecicola|t__SGB5190	213	39	low
POLLGUT__D82069__bin,12,fa	/shares/CIBIO-Storage/CM/scratch/databases/MetaRefSGB/utils/furnace/zoe/fna/AsnicarF_2020__1337__bin,145,fna	0.010125	kSGB	k__Bacteria|p__Firmicutes|c__Clostridia|o__Clostridiales|f__Lachnospiraceae|g__Anaerotignum|s__Anaerotignum_faecicola|t__SGB5190	213	39	high
POLLGUT__D81363__bin,82,fa	5190/LiJ_2014__V1,CD1-3-PN__bin,2,fa	0.0108399	kSGB	k__Bacteria|p__Firmicutes|c__Clostridia|o__Clostridiales|f__Lachnospiraceae|g__Anaerotignum|s__Anaerotignum_faecicola|t__SGB5190	213	39	high
POLLGUT__D82102__bin,36,fa	5190/NielsenHB_2014__V1_UC4_5__bin,76,fa	0.0131797	kSGB	k__Bacteria|p__Firmicutes|c__Clostridia|o__Clostridiales|f__Lachnospiraceae|g__Anaerotignum|s__Anaerotignum_faecicola|t__SGB5190	213	39	high
POLLGUT__D81450__bin,47,fa	5190/LiJ_2014__V1,FI32__bin,72,fa	0.0134771	kSGB	k__Bacteria|p__Firmicutes|c__Clostridia|o__Clostridiales|f__Lachnospiraceae|g__Anaerotignum|s__Anaerotignum_faecicola|t__SGB5190	213	39	medium
POLLGUT__D80556__bin,44,fa	5190/ZellerG_2014__MMPU99077057ST__bin,11,fa	0.0136595	kSGB	k__Bacteria|p__Firmicutes|c__Clostridia|o__Clostridiales|f__Lachnospiraceae|g__Anaerotignum|s__Anaerotignum_faecicola|t__SGB5190	213	39	medium
POLLGUT__D80931__bin,86,fa	5190/ZellerG_2014__MMPU99077057ST__bin,11,fa	0.0142568	kSGB	k__Bacteria|p__Firmicutes|c__Clostridia|o__Clostridiales|f__Lachnospiraceae|g__Anaerotignum|s__Anaerotignum_faecicola|t__SGB5190	213	39	medium
POLLGUT__D81516__bin,43,fa	5190/FengQ_2015__SID31450__bin,26,fa	0.0145902	kSGB	k__Bacteria|p__Firmicutes|c__Clostridia|o__Clostridiales|f__Lachnospiraceae|g__Anaerotignum|s__Anaerotignum_faecicola|t__SGB5190	213	39	medium
POLLGUT__D82287__bin,12,fa	/shares/CIBIO-Storage/CM/scratch/databases/MetaRefSGB/utils/furnace/zoe/fna/AsnicarF_2020__1133__bin,65,fna	0.0146885	kSGB	k__Bacteria|p__Firmicutes|c__Clostridia|o__Clostridiales|f__Lachnospiraceae|g__Anaerotignum|s__Anaerotignum_faecicola|t__SGB5190	213	39	medium
POLLGUT__D81323__bin,38,fa	5190/LiJ_2014__O2,UC28-2__bin,30,fa	0.0157517	kSGB	k__Bacteria|p__Firmicutes|c__Clostridia|o__Clostridiales|f__Lachnospiraceae|g__Anaerotignum|s__Anaerotignum_faecicola|t__SGB5190	213	39	medium
POLLGUT__D80439__bin,76,fa	5190/LiJ_2014__O2,UC28-2__bin,30,fa	0.0186134	kSGB	k__Bacteria|p__Firmicutes|c__Clostridia|o__Clostridiales|f__Lachnospiraceae|g__Anaerotignum|s__Anaerotignum_faecicola|t__SGB5190	213	39	low
POLLGUT__D81131__bin,19,fa	5190/YuJ_2015__SZAXPI003418-8__bin,25,fa	0.0206126	kSGB	k__Bacteria|p__Firmicutes|c__Clostridia|o__Clostridiales|f__Lachnospiraceae|g__Anaerotignum|s__Anaerotignum_faecicola|t__SGB5190	213	39	medium
POLLGUT__D81521__bin,28,fa	/shares/CIBIO-Storage/CM/scratch/databases/MetaRefSGB/utils/furnace/zoe/fna/AsnicarF_2020__114__bin,54,fna	0.0218711	kSGB	k__Bacteria|p__Firmicutes|c__Clostridia|o__Clostridiales|f__Lachnospiraceae|g__Anaerotignum|s__Anaerotignum_faecicola|t__SGB5190	213	39	high
POLLGUT__D80413__bin,12,fa	/shares/CIBIO-Storage/CM/scratch/databases/MetaRefSGB/utils/furnace/Jan20/bins/HansenLBS_2018__SID5460-3__bin,79,fna	0.0301397	kSGB	k__Bacteria|p__Firmicutes|c__Clostridia|o__Clostridiales|f__Lachnospiraceae|g__Anaerotignum|s__Anaerotignum_faecicola|t__SGB5190	213	39	low
POLLGUT__D80437__bin,28,fa	1782/HMP_2012__SRS015663__bin,27,fa	0.00332024	kSGB	k__Bacteria|p__Bacteroidetes|c__Bacteroidia|o__Bacteroidales|f__Odoribacteraceae|g__Butyricimonas|s__Butyricimonas_faecalis|t__SGB1782	214	2	low
POLLGUT__D81131__bin,78,fa	1782/HMP_2012__SRS051031__bin,1,fa	0.0204057	kSGB	k__Bacteria|p__Bacteroidetes|c__Bacteroidia|o__Bacteroidales|f__Odoribacteraceae|g__Butyricimonas|s__Butyricimonas_faecalis|t__SGB1782	214	2	medium
POLLGUT__D81902__bin,33,fa	1786/ZeeviD_2015__PNP_Main_516__bin,47,fa	0.00818989	kSGB	k__Bacteria|p__Bacteroidetes|c__Bacteroidia|o__Bacteroidales|f__Odoribacteraceae|g__Butyricimonas|s__Butyricimonas_faecihominis|t__SGB1786	215	2	high
POLLGUT__D81087__bin,68,fa	/shares/CIBIO-Storage/CM/scratch/databases/MetaRefSGB/utils/furnace/Jan20/bins/ViscontiA_2019__SID569172__bin,24,fna	0.030101	kSGB	k__Bacteria|p__Bacteroidetes|c__Bacteroidia|o__Bacteroidales|f__Odoribacteraceae|g__Butyricimonas|s__Butyricimonas_faecihominis|t__SGB1786	215	2	high
POLLGUT__D81232__bin,32,fa	/shares/CIBIO-Storage/CM/scratch/databases/MetaRefSGB/utils/furnace/Nov20/NEW_BINS/bins/KimCY_2020__KIJ_genome_19072,fna	0.00268078	kSGB	k__Bacteria|p__Bacteroidetes|c__Bacteroidia|o__Bacteroidales|f__Odoribacteraceae|g__Butyricimonas|s__Butyricimonas_virosa|t__SGB1784	216	4	medium
POLLGUT__D81247__bin,54,fa	1783/QinN_2014__LD-49__bin,29,fa	0.0114553	kSGB	k__Bacteria|p__Bacteroidetes|c__Bacteroidia|o__Bacteroidales|f__Odoribacteraceae|g__Butyricimonas|s__Butyricimonas_SGB1783|t__SGB1783	216	4	high
POLLGUT__D81332__bin,87,fa	1784/XieH_2016__YSZC12003_37255__bin,112,fa	0.0116616	kSGB	k__Bacteria|p__Bacteroidetes|c__Bacteroidia|o__Bacteroidales|f__Odoribacteraceae|g__Butyricimonas|s__Butyricimonas_virosa|t__SGB1784	216	4	medium
POLLGUT__D80634__bin,46,fa	1783/LiJ_2014__MH0246__bin,46,fa	0.0153684	kSGB	k__Bacteria|p__Bacteroidetes|c__Bacteroidia|o__Bacteroidales|f__Odoribacteraceae|g__Butyricimonas|s__Butyricimonas_SGB1783|t__SGB1783	216	4	low
POLLGUT__D81002__bin,88,fa	/shares/CIBIO-Storage/CM/scratch/databases/MetaRefSGB/utils/furnace/Jan20/bins/HansenLBS_2018__SID5460-2__bin,100,fna	0.0111673	kSGB	k__Bacteria|p__Proteobacteria|c__CFGB2987|o__OFGB2987|f__FGB2987|g__GGB9361|s__GGB9361_SGB14336|t__SGB14336	217	3	medium
POLLGUT__D80655__bin,9,fa	/shares/CIBIO-Storage/CM/scratch/databases/MetaRefSGB/utils/furnace/Jan20/bins/ViscontiA_2019__SID176192__bin,51,fna	0.0115492	kSGB	k__Bacteria|p__Proteobacteria|c__CFGB2987|o__OFGB2987|f__FGB2987|g__GGB9361|s__GGB9361_SGB14336|t__SGB14336	217	3	low
POLLGUT__D82260__bin,33,fa	14336/NielsenHB_2014__O2_UC11_2__bin,28,fa	0.0116796	kSGB	k__Bacteria|p__Proteobacteria|c__CFGB2987|o__OFGB2987|f__FGB2987|g__GGB9361|s__GGB9361_SGB14336|t__SGB14336	217	3	high
POLLGUT__D81932__bin,21,fa	/shares/CIBIO-Storage/CM/scratch/databases/MetaRefSGB/utils/furnace/Feb20/bins/CostaYAO_2020__NBJMR02800__metabat2_low_PE,048,fna	0.018222	kSGB	k__Bacteria|p__Firmicutes|c__Clostridia|o__Clostridiales|f__Ruminococcaceae|g__GGB9509|s__GGB9509_SGB14906|t__SGB14906	218	5	high
POLLGUT__D81606__bin,4,fa	/shares/CIBIO-Storage/CM/scratch/databases/MetaRefSGB/utils/furnace/NB/bins/CM_Neuroblastoma__NB_PZ9_E1__bin,16,fna	0.0184352	kSGB	k__Bacteria|p__Firmicutes|c__Clostridia|o__Clostridiales|f__Ruminococcaceae|g__GGB9509|s__GGB9509_SGB14906|t__SGB14906	218	5	low
POLLGUT__D82301__bin,101,fa	/shares/CIBIO-Storage/CM/scratch/databases/MetaRefSGB/utils/furnace/Jan20/bins/GlendinningL_2020__mag_11413_22_idba__bin,183,fna	0.0194927	kSGB	k__Bacteria|p__Firmicutes|c__Clostridia|o__Clostridiales|f__Ruminococcaceae|g__GGB9509|s__GGB9509_SGB14906|t__SGB14906	218	5	high
POLLGUT__D80912__bin,58,fa	/shares/CIBIO-Storage/CM/scratch/databases/MetaRefSGB/utils/furnace/Jan20/bins/ThomasAM_2019__LILT_VF100_T016__bin,56,fna	0.023279	kSGB	k__Bacteria|p__Firmicutes|c__Clostridia|o__Clostridiales|f__Ruminococcaceae|g__GGB9509|s__GGB9509_SGB14906|t__SGB14906	218	5	medium
POLLGUT__D81248__bin,15,fa	/shares/CIBIO-Storage/CM/scratch/databases/MetaRefSGB/utils/furnace/Feb20/bins/CostaYAO_2020__NBJMR02800__metabat2_low_PE,048,fna	0.0307066	kSGB	k__Bacteria|p__Firmicutes|c__Clostridia|o__Clostridiales|f__Ruminococcaceae|g__GGB9509|s__GGB9509_SGB14906|t__SGB14906	218	5	medium
POLLGUT__D80047__bin,30,fa	/shares/CIBIO-Storage/CM/scratch/databases/MetaRefSGB/utils/furnace/Nov20/NEW_BINS/bins/YoungblutND_2020__SAMEA3387504__metabat2_high_PE,031,fna	0.00843795	kSGB	k__Bacteria|p__Firmicutes|c__Clostridia|o__Clostridiales|f__Ruminococcaceae|g__GGB9512|s__GGB9512_SGB14909|t__SGB14909	219	8	medium
POLLGUT__D80641__bin,60,fa	14909/FengQ_2015__SID530050__bin,39,fa	0.013267	kSGB	k__Bacteria|p__Firmicutes|c__Clostridia|o__Clostridiales|f__Ruminococcaceae|g__GGB9512|s__GGB9512_SGB14909|t__SGB14909	219	8	low
POLLGUT__D81004__bin,69,fa	14909/FengQ_2015__SID530050__bin,39,fa	0.0141806	kSGB	k__Bacteria|p__Firmicutes|c__Clostridia|o__Clostridiales|f__Ruminococcaceae|g__GGB9512|s__GGB9512_SGB14909|t__SGB14909	219	8	medium
POLLGUT__D80439__bin,73,fa	14909/FengQ_2015__SID530050__bin,39,fa	0.0142772	kSGB	k__Bacteria|p__Firmicutes|c__Clostridia|o__Clostridiales|f__Ruminococcaceae|g__GGB9512|s__GGB9512_SGB14909|t__SGB14909	219	8	low
POLLGUT__D80535__bin,67,fa	/shares/CIBIO-Storage/CM/scratch/databases/MetaRefSGB/utils/furnace/Nov20/NEW_BINS/bins/YoungblutND_2020__SAMEA3387480__metabat2_high_PE,026,fna	0.0162415	kSGB	k__Bacteria|p__Firmicutes|c__Clostridia|o__Clostridiales|f__Ruminococcaceae|g__GGB9512|s__GGB9512_SGB14909|t__SGB14909	219	8	low
POLLGUT__D80576__bin,9,fa	/shares/CIBIO-Storage/CM/scratch/databases/MetaRefSGB/utils/furnace/Dec19_msh/bins/AlmeidaA_2019__SRR5056931__bin,45,fna	0.0189612	kSGB	k__Bacteria|p__Firmicutes|c__Clostridia|o__Clostridiales|f__Ruminococcaceae|g__GGB9512|s__GGB9512_SGB14909|t__SGB14909	219	8	high
POLLGUT__D82295__bin,8,fa	14909/Obregon-TitoAJ_2015__NO08__bin,20,fa	0.0207672	kSGB	k__Bacteria|p__Firmicutes|c__Clostridia|o__Clostridiales|f__Ruminococcaceae|g__GGB9512|s__GGB9512_SGB14909|t__SGB14909	219	8	medium
POLLGUT__D81559__bin,71,fa	/shares/CIBIO-Storage/CM/scratch/databases/MetaRefSGB/utils/furnace/Jan20/bins/WirbelJ_2018__CCMD98531134ST-11-0__bin,87,fna	0.0214999	kSGB	k__Bacteria|p__Firmicutes|c__Clostridia|o__Clostridiales|f__Ruminococcaceae|g__GGB9512|s__GGB9512_SGB14909|t__SGB14909	219	8	low
POLLGUT__D81247__bin,53,fa	14908/CosteaPI_2017__SID713A023-11-0-0__bin,2,fa	0.0150602	kSGB	k__Bacteria|p__Firmicutes|c__Clostridia|o__Clostridiales|f__Ruminococcaceae|g__GGB9511|s__GGB9511_SGB14908|t__SGB14908	220	1	high
POLLGUT__D80093__bin,8,fa	/shares/CIBIO-Storage/CM/scratch/databases/MetaRefSGB/utils/furnace/Nov20/NEW_BINS/bins/KimCY_2020__KIJ_genome_7119,fna	0.00742414	kSGB	k__Bacteria|p__Firmicutes|c__Clostridia|o__Clostridiales|f__Ruminococcaceae|g__GGB9513|s__GGB9513_SGB14911|t__SGB14911	221	1	medium
POLLGUT__D82294__bin,20,fa	6428/KarlssonFH_2013__S389__bin,24,fa	0.00226557	kSGB	k__Bacteria|p__Firmicutes|c__CFGB1776|o__OFGB1776|f__FGB1776|g__GGB4644|s__GGB4644_SGB6428|t__SGB6428	222	6	high
POLLGUT__D81600__bin,51,fa	6428/LiJ_2014__V1,UC39-4__bin,39,fa	0.00806139	kSGB	k__Bacteria|p__Firmicutes|c__CFGB1776|o__OFGB1776|f__FGB1776|g__GGB4644|s__GGB4644_SGB6428|t__SGB6428	222	6	medium
POLLGUT__D80161__bin,25,fa	6428/NielsenHB_2014__V1_CD29_0__bin,26,fa	0.00901083	kSGB	k__Bacteria|p__Firmicutes|c__CFGB1776|o__OFGB1776|f__FGB1776|g__GGB4644|s__GGB4644_SGB6428|t__SGB6428	222	6	medium
POLLGUT__D81364__bin,42,fa	/shares/CIBIO-Storage/CM/scratch/databases/MetaRefSGB/utils/furnace/Jan20/bins/ViscontiA_2019__SID887927__bin,43,fna	0.00966202	kSGB	k__Bacteria|p__Firmicutes|c__CFGB1776|o__OFGB1776|f__FGB1776|g__GGB4644|s__GGB4644_SGB6428|t__SGB6428	222	6	low
POLLGUT__D82102__bin,78,fa	/shares/CIBIO-Storage/CM/scratch/databases/MetaRefSGB/utils/furnace/zoe/fna/AsnicarF_2020__1066__bin,12,fna	0.0126583	kSGB	k__Bacteria|p__Firmicutes|c__CFGB1776|o__OFGB1776|f__FGB1776|g__GGB4644|s__GGB4644_SGB6428|t__SGB6428	222	6	high
POLLGUT__D81919__bin,26,fa	6428/NielsenHB_2014__V1_UC51_4__bin,51,fa	0.0253542	kSGB	k__Bacteria|p__Firmicutes|c__CFGB1776|o__OFGB1776|f__FGB1776|g__GGB4644|s__GGB4644_SGB6428|t__SGB6428	222	6	high
POLLGUT__D81479__bin,108,fa	/shares/CIBIO-Storage/CM/scratch/databases/MetaRefSGB/utils/furnace/Nov20/NEW_BINS/bins/KimCY_2020__KIJ_genome_26260,fna	0.0119748	kSGB	k__Bacteria|p__Bacteroidetes|c__Bacteroidia|o__Bacteroidales|f__Tannerellaceae|g__Parabacteroides|s__Parabacteroides_sp_TM07_1AC|t__SGB1939	223	2	medium
POLLGUT__D80630__bin,69,fa	/shares/CIBIO-Storage/CM/scratch/databases/MetaRefSGB/utils/furnace/Nov20/NEW_BINS/bins/KimCY_2020__KIJ_genome_26260,fna	0.0130012	kSGB	k__Bacteria|p__Bacteroidetes|c__Bacteroidia|o__Bacteroidales|f__Tannerellaceae|g__Parabacteroides|s__Parabacteroides_sp_TM07_1AC|t__SGB1939	223	2	low
POLLGUT__D80644__bin,8,fa	/shares/CIBIO-Storage/CM/scratch/databases/MetaRefSGB/utils/furnace/Nov20/NEW_BINS/bins/KimCY_2020__KIJ_genome_2572,fna	0.011657	kSGB	k__Bacteria|p__Firmicutes|c__Clostridia|o__Clostridiales|f__Lachnospiraceae|g__Lachnoclostridium|s__Clostridium_glycyrrhizinilyticum|t__SGB4606	224	5	low
POLLGUT__D80415__bin,34,fa	/shares/CIBIO-Storage/CM/scratch/databases/MetaRefSGB/utils/furnace/Nov20/NEW_BINS/bins/KimCY_2020__KIJ_genome_24838,fna	0.0169364	kSGB	k__Bacteria|p__Firmicutes|c__Clostridia|o__Clostridiales|f__Lachnospiraceae|g__Lachnoclostridium|s__Clostridium_glycyrrhizinilyticum|t__SGB4606	224	5	low
POLLGUT__D80727__bin,42,fa	4606/FengQ_2015__SID530251__bin,24,fa	0.0171149	kSGB	k__Bacteria|p__Firmicutes|c__Clostridia|o__Clostridiales|f__Lachnospiraceae|g__Lachnoclostridium|s__Clostridium_glycyrrhizinilyticum|t__SGB4606	224	5	low
POLLGUT__D80348__bin,10,fa	4606/FengQ_2015__SID530251__bin,24,fa	0.0212441	kSGB	k__Bacteria|p__Firmicutes|c__Clostridia|o__Clostridiales|f__Lachnospiraceae|g__Lachnoclostridium|s__Clostridium_glycyrrhizinilyticum|t__SGB4606	224	5	low
POLLGUT__D81089__bin,39,fa	4606/FengQ_2015__SID530251__bin,24,fa	0.0249367	kSGB	k__Bacteria|p__Firmicutes|c__Clostridia|o__Clostridiales|f__Lachnospiraceae|g__Lachnoclostridium|s__Clostridium_glycyrrhizinilyticum|t__SGB4606	224	5	medium
POLLGUT__D80093__bin,23,fa	4991/LoombaR_2017__SID1050_bax__bin,31,fa	0.0151819	kSGB	k__Bacteria|p__Firmicutes|c__Clostridia|o__Clostridiales|f__Lachnospiraceae|g__GGB3678|s__GGB3678_SGB4991|t__SGB4991	225	2	medium
POLLGUT__D81932__bin,67,fa	4991/LoombaR_2017__SID1050_bax__bin,31,fa	0.0184904	kSGB	k__Bacteria|p__Firmicutes|c__Clostridia|o__Clostridiales|f__Lachnospiraceae|g__GGB3678|s__GGB3678_SGB4991|t__SGB4991	225	2	high
POLLGUT__D80143__bin,2,fa	/shares/CIBIO-Storage/CM/scratch/databases/MetaRefSGB/utils/furnace/Jan20/bins/GlendinningL_2020__mag_11413_10_idba__bin,186,fna	0.0136348	kSGB	k__Bacteria|p__Firmicutes|c__Clostridia|o__Clostridiales|f__Lachnospiraceae|g__GGB3678|s__GGB3678_SGB4992|t__SGB4992	226	1	medium
POLLGUT__D81148__bin,27,fa	/shares/CIBIO-Storage/CM/scratch/databases/MetaRefSGB/utils/furnace/Dec19_msh/bins/GCA_004552655,fna	0.0328396	kSGB	k__Bacteria|p__Cyanobacteria|c__Cyanobacteria_unclassified|o__Synechococcales|f__Prochloraceae|g__Prochlorococcus|s__Prochlorococcus_SGB53389|t__SGB53389	227	2	medium
POLLGUT__D80646__bin,91,fa	,/CM_caritro2__CA_C10020IS2347FE_T7M18__bin,17,fna	0.300994	uSGB	k__Bacteria|p__Firmicutes|c__Clostridia|o__Clostridiales|f__Ruminococcaceae|g__Anaerotruncus|s__Anaerotruncus_colihominis|t__SGB14963	227	2	low
POLLGUT__D81060__bin,76,fa	/shares/CIBIO-Storage/CM/scratch/databases/MetaRefSGB/utils/furnace/Nov20/NEW_BINS/bins/KimCY_2020__KIJ_genome_10197,fna	0.0199318	kSGB	k__Bacteria|p__Firmicutes|c__CFGB2982|o__OFGB2982|f__FGB2982|g__GGB51131|s__GGB51131_SGB71352|t__SGB71352	228	2	medium
POLLGUT__D81366__bin,11,fa	/shares/CIBIO-Storage/CM/scratch/databases/MetaRefSGB/utils/furnace/Nov20/NEW_BINS/bins/KimCY_2020__KIJ_genome_10197,fna	0.0237765	kSGB	k__Bacteria|p__Firmicutes|c__CFGB2982|o__OFGB2982|f__FGB2982|g__GGB51131|s__GGB51131_SGB71352|t__SGB71352	228	2	medium
POLLGUT__D81362__bin,64,fa	3964/Bengtsson-PalmeJ_2015__TRAVELRES21__bin,83,fa	0.0063751	kSGB	k__Bacteria|p__Firmicutes|c__CFGB1217|o__OFGB1217|f__FGB1217|g__GGB2982|s__GGB2982_SGB3964|t__SGB3964	229	8	medium
POLLGUT__D80663__bin,5,fa	3964/Bengtsson-PalmeJ_2015__TRAVELRES21__bin,83,fa	0.0120482	kSGB	k__Bacteria|p__Firmicutes|c__CFGB1217|o__OFGB1217|f__FGB1217|g__GGB2982|s__GGB2982_SGB3964|t__SGB3964	229	8	low
POLLGUT__D80125__bin,26,fa	3964/Bengtsson-PalmeJ_2015__TRAVELRES21__bin,83,fa	0.0130108	kSGB	k__Bacteria|p__Firmicutes|c__CFGB1217|o__OFGB1217|f__FGB1217|g__GGB2982|s__GGB2982_SGB3964|t__SGB3964	229	8	medium
POLLGUT__D81394__bin,32,fa	/shares/CIBIO-Storage/CM/scratch/databases/MetaRefSGB/utils/furnace/Nov20/NEW_BINS/bins/KimCY_2020__KIJ_genome_4739,fna	0.0140794	kSGB	k__Bacteria|p__Firmicutes|c__CFGB1217|o__OFGB1217|f__FGB1217|g__GGB2982|s__GGB2982_SGB3964|t__SGB3964	229	8	medium
POLLGUT__D81386__bin,71,fa	/shares/CIBIO-Storage/CM/scratch/databases/MetaRefSGB/utils/furnace/Nov20/NEW_BINS/bins/KimCY_2020__KIJ_genome_4739,fna	0.0167422	kSGB	k__Bacteria|p__Firmicutes|c__CFGB1217|o__OFGB1217|f__FGB1217|g__GGB2982|s__GGB2982_SGB3964|t__SGB3964	229	8	medium
POLLGUT__D81233__bin,87,fa	3964/XieH_2016__YSZC12003_37135__bin,8,fa	0.0211822	kSGB	k__Bacteria|p__Firmicutes|c__CFGB1217|o__OFGB1217|f__FGB1217|g__GGB2982|s__GGB2982_SGB3964|t__SGB3964	229	8	medium
POLLGUT__D80661__bin,9,fa	3964/XieH_2016__YSZC12003_37233__bin,22,fa	0.0224855	kSGB	k__Bacteria|p__Firmicutes|c__CFGB1217|o__OFGB1217|f__FGB1217|g__GGB2982|s__GGB2982_SGB3964|t__SGB3964	229	8	low
POLLGUT__D82275__bin,76,fa	3964/XieH_2016__YSZC12003_36696__bin,65,fa	0.0245258	kSGB	k__Bacteria|p__Firmicutes|c__CFGB1217|o__OFGB1217|f__FGB1217|g__GGB2982|s__GGB2982_SGB3964|t__SGB3964	229	8	medium
POLLGUT__D81332__bin,12,fa	/shares/CIBIO-Storage/CM/scratch/databases/MetaRefSGB/utils/furnace/zoe/fna/AsnicarF_2020__155__bin,19,fna	0.00636476	kSGB	k__Bacteria|p__Firmicutes|c__CFGB2875|o__OFGB2875|f__FGB2875|g__GGB9176|s__GGB9176_SGB14114|t__SGB14114	230	2	medium
POLLGUT__D81154__bin,14,fa	14114/XieH_2016__YSZC12003_37314__bin,7,fa	0.00784786	kSGB	k__Bacteria|p__Firmicutes|c__CFGB2875|o__OFGB2875|f__FGB2875|g__GGB9176|s__GGB9176_SGB14114|t__SGB14114	230	2	medium
POLLGUT__D80437__bin,46,fa	7082/ZellerG_2014__CCIS07539127ST-4-0__bin,15,fa	0.00808024	kSGB	k__Bacteria|p__Firmicutes|c__Bacilli|o__Lactobacillales|f__Lactobacillaceae|g__Lactobacillus|s__Lactobacillus_salivarius|t__SGB7082	231	3	low
POLLGUT__D81737__bin,13,fa	/shares/CIBIO-Storage/CM/scratch/databases/MetaRefSGB/utils/furnace/Nov20/NEW_BINS/bins/KimCY_2020__KIJ_genome_22133,fna	0.0135164	kSGB	k__Bacteria|p__Firmicutes|c__Bacilli|o__Lactobacillales|f__Lactobacillaceae|g__Lactobacillus|s__Lactobacillus_salivarius|t__SGB7082	231	3	medium
POLLGUT__D80540__bin,63,fa	/shares/CIBIO-Storage/CM/scratch/databases/MetaRefSGB/utils/furnace/Jan20/bins/ShaoY_2019__c704252c-7ae6-11e9-a106-68b59976a384__bin,6,fna	0.0174879	kSGB	k__Bacteria|p__Firmicutes|c__Bacilli|o__Lactobacillales|f__Lactobacillaceae|g__Lactobacillus|s__Lactobacillus_salivarius|t__SGB7082	231	3	low
POLLGUT__D80540__bin,37,fa	/shares/CIBIO-Storage/CM/scratch/databases/MetaRefSGB/utils/furnace/Dec19_msh/bins/AlmeidaA_2019__ERR1018230__bin,19,fna	0.300994	uSGB	k__Bacteria|p__Firmicutes|c__Clostridia|o__Clostridiales|f__Eubacteriaceae|g__Eubacterium|s__Eubacterium_sp_AF17_7|t__SGB5043	232	1	low
POLLGUT__D80643__bin,90,fa	4953/FengQ_2015__SID31237__bin,62,fa	0.00334352	kSGB	k__Bacteria|p__Firmicutes|c__Clostridia|o__Clostridiales|f__Lachnospiraceae|g__GGB3646|s__GGB3646_SGB4953|t__SGB4953	233	3	low
POLLGUT__D80144__bin,43,fa	4953/XieH_2016__YSZC12003_36795__bin,34,fa	0.00838809	kSGB	k__Bacteria|p__Firmicutes|c__Clostridia|o__Clostridiales|f__Lachnospiraceae|g__GGB3646|s__GGB3646_SGB4953|t__SGB4953	233	3	medium
POLLGUT__D81086__bin,6,fa	4953/HMP_2012__SRS014923__bin,54,fa	0.011829	kSGB	k__Bacteria|p__Firmicutes|c__Clostridia|o__Clostridiales|f__Lachnospiraceae|g__GGB3646|s__GGB3646_SGB4953|t__SGB4953	233	3	high
POLLGUT__D81593__bin,70,fa	/shares/CIBIO-Storage/CM/scratch/databases/MetaRefSGB/utils/furnace/Nov20/NEW_BINS/bins/KimCY_2020__KIJ_genome_28278,fna	0.00730788	kSGB	k__Bacteria|p__Proteobacteria|c__Betaproteobacteria|o__Burkholderiales|f__Sutterellaceae|g__Sutterella|s__Sutterella_wadsworthensis|t__SGB9286	234	6	low
POLLGUT__D80427__bin,58,fa	/shares/CIBIO-Storage/CM/scratch/databases/MetaRefSGB/utils/furnace/Nov20/NEW_BINS/bins/KimCY_2020__KIJ_genome_28278,fna	0.00801624	kSGB	k__Bacteria|p__Proteobacteria|c__Betaproteobacteria|o__Burkholderiales|f__Sutterellaceae|g__Sutterella|s__Sutterella_wadsworthensis|t__SGB9286	234	6	low
POLLGUT__D81373__bin,76,fa	9286/LiuW_2016__SRR3993008__bin,39,fa	0.00819369	kSGB	k__Bacteria|p__Proteobacteria|c__Betaproteobacteria|o__Burkholderiales|f__Sutterellaceae|g__Sutterella|s__Sutterella_wadsworthensis|t__SGB9286	234	6	medium
POLLGUT__D80429__bin,32,fa	9286/CosteaPI_2017__SID713B041-11-90-0__bin,18,fa	0.0156756	kSGB	k__Bacteria|p__Proteobacteria|c__Betaproteobacteria|o__Burkholderiales|f__Sutterellaceae|g__Sutterella|s__Sutterella_wadsworthensis|t__SGB9286	234	6	low
POLLGUT__D81115__bin,58,fa	/shares/CIBIO-Storage/CM/scratch/databases/MetaRefSGB/utils/furnace/zoe/fna/AsnicarF_2020__1584__bin,107,fna	0.0191244	kSGB	k__Bacteria|p__Proteobacteria|c__Betaproteobacteria|o__Burkholderiales|f__Sutterellaceae|g__Sutterella|s__Sutterella_wadsworthensis|t__SGB9286	234	6	medium
POLLGUT__D80885__bin,57,fa	/shares/CIBIO-Storage/CM/scratch/databases/MetaRefSGB/utils/furnace/Nov20/bins/CM_guinea2__GUI_140124__bin,47,fna	0.0223268	kSGB	k__Bacteria|p__Proteobacteria|c__Betaproteobacteria|o__Burkholderiales|f__Sutterellaceae|g__Sutterella|s__Sutterella_wadsworthensis|t__SGB9286	234	6	medium
POLLGUT__D80576__bin,87,fa	/shares/CIBIO-Storage/CM/scratch/databases/MetaRefSGB/utils/furnace/Jan20/bins/GlendinningL_2020__mag_11413_8_idba__bin,198,fna	0.0149969	kSGB	k__Bacteria|p__Firmicutes|c__CFGB3070|o__OFGB3070|f__FGB3070|g__GGB9775|s__GGB9775_SGB15395|t__SGB15395	235	4	high
POLLGUT__D81248__bin,47,fa	/shares/CIBIO-Storage/CM/scratch/databases/MetaRefSGB/utils/furnace/Jan20/bins/GlendinningL_2020__mag_11413_15_idba__bin,85,fna	0.0168276	kSGB	k__Bacteria|p__Firmicutes|c__CFGB3070|o__OFGB3070|f__FGB3070|g__GGB9775|s__GGB9775_SGB15395|t__SGB15395	235	4	medium
POLLGUT__D82266__bin,8,fa	/shares/CIBIO-Storage/CM/scratch/databases/MetaRefSGB/utils/furnace/Jan20/bins/GlendinningL_2020__mag_11413_8_idba__bin,198,fna	0.0308551	kSGB	k__Bacteria|p__Firmicutes|c__CFGB3070|o__OFGB3070|f__FGB3070|g__GGB9775|s__GGB9775_SGB15395|t__SGB15395	235	4	high
POLLGUT__D80912__bin,78,fa	/shares/CIBIO-Storage/CM/scratch/databases/MetaRefSGB/utils/furnace/Jan20/bins/GlendinningL_2020__mag_11413_8_idba__bin,198,fna	0.0312551	kSGB	k__Bacteria|p__Firmicutes|c__CFGB3070|o__OFGB3070|f__FGB3070|g__GGB9775|s__GGB9775_SGB15395|t__SGB15395	235	4	medium
POLLGUT__D81248__bin,75,fa	/shares/CIBIO-Storage/CM/scratch/databases/MetaRefSGB/utils/furnace/Jan20/bins/GlendinningL_2020__mag_11413_8_idba__bin,110,fna	0.0209433	kSGB	k__Bacteria|p__Firmicutes|c__CFGB1374|o__OFGB1374|f__FGB1374|g__GGB3352|s__GGB3352_SGB4436|t__SGB4436	236	2	medium
POLLGUT__D81469__bin,29,fa	/shares/CIBIO-Storage/CM/scratch/databases/MetaRefSGB/utils/furnace/Jan20/bins/GlendinningL_2020__mag_11413_8_idba__bin,110,fna	0.0258774	kSGB	k__Bacteria|p__Firmicutes|c__CFGB1374|o__OFGB1374|f__FGB1374|g__GGB3352|s__GGB3352_SGB4436|t__SGB4436	236	2	medium
POLLGUT__D80533__bin,42,fa	/shares/CIBIO-Storage/CM/scratch/databases/MetaRefSGB/utils/furnace/Nov20/NEW_BINS/bins/KimCY_2020__KIJ_genome_28867,fna	0.0247067	kSGB	k__Bacteria|p__Firmicutes|c__CFGB1374|o__OFGB1374|f__FGB1374|g__GGB3352|s__GGB3352_SGB62935|t__SGB62935	237	1	low
POLLGUT__D81061__bin,104,fa	4423/BackhedF_2015__SID157_M__bin,52,fa	0.00281299	kSGB	k__Bacteria|p__Firmicutes|c__Clostridia|o__Clostridiales|f__Ruminococcaceae|g__GGB3343|s__GGB3343_SGB4423|t__SGB4423	238	12	medium
POLLGUT__D80426__bin,70,fa	4423/XieH_2016__YSZC12003_35392__bin,91,fa	0.00377101	kSGB	k__Bacteria|p__Firmicutes|c__Clostridia|o__Clostridiales|f__Ruminococcaceae|g__GGB3343|s__GGB3343_SGB4423|t__SGB4423	238	12	low
POLLGUT__D81118__bin,35,fa	4423/ZeeviD_2015__PNP_Main_202__bin,4,fa	0.00412371	kSGB	k__Bacteria|p__Firmicutes|c__Clostridia|o__Clostridiales|f__Ruminococcaceae|g__GGB3343|s__GGB3343_SGB4423|t__SGB4423	238	12	medium
POLLGUT__D81323__bin,3,fa	4423/ZeeviD_2015__PNP_Main_202__bin,4,fa	0.0049878	kSGB	k__Bacteria|p__Firmicutes|c__Clostridia|o__Clostridiales|f__Ruminococcaceae|g__GGB3343|s__GGB3343_SGB4423|t__SGB4423	238	12	medium
POLLGUT__D80556__bin,71,fa	/shares/CIBIO-Storage/CM/scratch/databases/MetaRefSGB/utils/furnace/zoe/fna/AsnicarF_2020__1224__bin,30,fna	0.00652043	kSGB	k__Bacteria|p__Firmicutes|c__Clostridia|o__Clostridiales|f__Ruminococcaceae|g__GGB3343|s__GGB3343_SGB4423|t__SGB4423	238	12	medium
POLLGUT__D81352__bin,23,fa	/shares/CIBIO-Storage/CM/scratch/databases/MetaRefSGB/utils/furnace/zoe/fna/AsnicarF_2020__1224__bin,30,fna	0.00658655	kSGB	k__Bacteria|p__Firmicutes|c__Clostridia|o__Clostridiales|f__Ruminococcaceae|g__GGB3343|s__GGB3343_SGB4423|t__SGB4423	238	12	medium
POLLGUT__D81346__bin,61,fa	/shares/CIBIO-Storage/CM/scratch/databases/MetaRefSGB/utils/furnace/zoe/fna/AsnicarF_2020__1224__bin,30,fna	0.00725002	kSGB	k__Bacteria|p__Firmicutes|c__Clostridia|o__Clostridiales|f__Ruminococcaceae|g__GGB3343|s__GGB3343_SGB4423|t__SGB4423	238	12	medium
POLLGUT__D80039__bin,29,fa	4423/BackhedF_2015__SID157_M__bin,52,fa	0.00946279	kSGB	k__Bacteria|p__Firmicutes|c__Clostridia|o__Clostridiales|f__Ruminococcaceae|g__GGB3343|s__GGB3343_SGB4423|t__SGB4423	238	12	medium
POLLGUT__D82275__bin,95,fa	/shares/CIBIO-Storage/CM/scratch/databases/MetaRefSGB/utils/furnace/zoe/fna/AsnicarF_2020__601__bin,24,fna	0.0100332	kSGB	k__Bacteria|p__Firmicutes|c__Clostridia|o__Clostridiales|f__Ruminococcaceae|g__GGB3343|s__GGB3343_SGB4423|t__SGB4423	238	12	medium
POLLGUT__D80555__bin,36,fa	/shares/CIBIO-Storage/CM/scratch/databases/MetaRefSGB/utils/furnace/zoe/fna/AsnicarF_2020__496__bin,116,fna	0.0104708	kSGB	k__Bacteria|p__Firmicutes|c__Clostridia|o__Clostridiales|f__Ruminococcaceae|g__GGB3343|s__GGB3343_SGB4423|t__SGB4423	238	12	high
POLLGUT__D81255__bin,9,fa	4423/BackhedF_2015__SID157_M__bin,52,fa	0.0127482	kSGB	k__Bacteria|p__Firmicutes|c__Clostridia|o__Clostridiales|f__Ruminococcaceae|g__GGB3343|s__GGB3343_SGB4423|t__SGB4423	238	12	medium
POLLGUT__D82008__bin,69,fa	4423/ZeeviD_2015__PNP_Main_796__bin,3,fa	0.0240674	kSGB	k__Bacteria|p__Firmicutes|c__Clostridia|o__Clostridiales|f__Ruminococcaceae|g__GGB3343|s__GGB3343_SGB4423|t__SGB4423	238	12	low
POLLGUT__D82270__bin,76,fa	5904/LiuW_2016__SRR3992955__bin,52,fa	0.010171	kSGB	k__Bacteria|p__Firmicutes|c__Negativicutes|o__Selenomonadales|f__Selenomonadaceae|g__Mitsuokella|s__Mitsuokella_jalaludinii|t__SGB5904	239	3	high
POLLGUT__D82301__bin,98,fa	/shares/CIBIO-Storage/CM/scratch/databases/MetaRefSGB/utils/furnace/Nov20/NEW_BINS/bins/KimCY_2020__KIJ_genome_4564,fna	0.0128291	kSGB	k__Bacteria|p__Firmicutes|c__Negativicutes|o__Selenomonadales|f__Selenomonadaceae|g__Mitsuokella|s__Mitsuokella_jalaludinii|t__SGB5904	239	3	high
POLLGUT__D81600__bin,52,fa	/shares/CIBIO-Storage/CM/scratch/users/fabio,cumbo/MetaRefSGB_clustering/Sep19_ref/bins/GCA_000702905,fna	0.0162805	kSGB	k__Bacteria|p__Firmicutes|c__Negativicutes|o__Selenomonadales|f__Selenomonadaceae|g__Mitsuokella|s__Mitsuokella_jalaludinii|t__SGB5904	239	3	medium
POLLGUT__D80657__bin,85,fa	/shares/CIBIO-Storage/CM/scratch/databases/MetaRefSGB/utils/furnace/Nov20/NEW_BINS/bins/KimCY_2020__KIJ_genome_21692,fna	0.0191118	kSGB	k__Bacteria|p__Firmicutes|c__Negativicutes|o__Selenomonadales|f__Selenomonadaceae|g__Mitsuokella|s__Mitsuokella_multacida|t__SGB5906	240	11	low
POLLGUT__D80646__bin,43,fa	/shares/CIBIO-Storage/CM/scratch/databases/MetaRefSGB/utils/furnace/Nov20/NEW_BINS/bins/KimCY_2020__KIJ_genome_10055,fna	0.0208145	kSGB	k__Bacteria|p__Firmicutes|c__Negativicutes|o__Selenomonadales|f__Selenomonadaceae|g__Mitsuokella|s__Mitsuokella_multacida|t__SGB5906	240	11	low
POLLGUT__D80641__bin,53,fa	/shares/CIBIO-Storage/CM/scratch/databases/MetaRefSGB/utils/furnace/Jan20/bins/HansenLBS_2018__SID5413-4__bin,45,fna	0.0215626	kSGB	k__Bacteria|p__Firmicutes|c__Negativicutes|o__Selenomonadales|f__Selenomonadaceae|g__Mitsuokella|s__Mitsuokella_multacida|t__SGB5906	240	11	low
POLLGUT__D80658__bin,36,fa	/shares/CIBIO-Storage/CM/scratch/databases/MetaRefSGB/utils/furnace/Dec19_msh/bins/AlmeidaA_2019__SRR5558156__bin,15,fna	0.0221264	kSGB	k__Bacteria|p__Firmicutes|c__Negativicutes|o__Selenomonadales|f__Selenomonadaceae|g__Mitsuokella|s__Mitsuokella_multacida|t__SGB5906	240	11	low
POLLGUT__D80638__bin,98,fa	5906/SchirmerM_2016__G89046__bin,2,fa	0.0225506	kSGB	k__Bacteria|p__Firmicutes|c__Negativicutes|o__Selenomonadales|f__Selenomonadaceae|g__Mitsuokella|s__Mitsuokella_multacida|t__SGB5906	240	11	low
POLLGUT__D80634__bin,103,fa	/shares/CIBIO-Storage/CM/scratch/databases/MetaRefSGB/utils/furnace/zoe/fna/AsnicarF_2020__1455__bin,100,fna	0.0236626	kSGB	k__Bacteria|p__Firmicutes|c__Negativicutes|o__Selenomonadales|f__Selenomonadaceae|g__Mitsuokella|s__Mitsuokella_multacida|t__SGB5906	240	11	low
POLLGUT__D80343__bin,103,fa	/shares/CIBIO-Storage/CM/scratch/databases/MetaRefSGB/utils/furnace/zoe/fna/AsnicarF_2020__1455__bin,100,fna	0.0237385	kSGB	k__Bacteria|p__Firmicutes|c__Negativicutes|o__Selenomonadales|f__Selenomonadaceae|g__Mitsuokella|s__Mitsuokella_multacida|t__SGB5906	240	11	low
POLLGUT__D81338__bin,60,fa	/shares/CIBIO-Storage/CM/scratch/databases/MetaRefSGB/utils/furnace/Jan20/bins/HansenLBS_2018__SID5470-3__bin,56,fna	0.0248651	kSGB	k__Bacteria|p__Firmicutes|c__CFGB11505|o__OFGB11505|f__FGB11505|g__GGB33749|s__GGB33749_SGB53386|t__SGB53386	240	11	low
POLLGUT__D80761__bin,37,fa	/shares/CIBIO-Storage/CM/scratch/databases/MetaRefSGB/utils/furnace/zoe/fna/AsnicarF_2020__1156__bin,59,fna	0.0274162	kSGB	k__Bacteria|p__Firmicutes|c__Negativicutes|o__Selenomonadales|f__Selenomonadaceae|g__Mitsuokella|s__Mitsuokella_multacida|t__SGB5906	240	11	low
POLLGUT__D81012__bin,38,fa	/shares/CIBIO-Storage/CM/scratch/databases/MetaRefSGB/utils/furnace/Dec19_msh/bins/AlmeidaA_2019__SRR5558156__bin,15,fna	0.0280539	kSGB	k__Bacteria|p__Firmicutes|c__Negativicutes|o__Selenomonadales|f__Selenomonadaceae|g__Mitsuokella|s__Mitsuokella_multacida|t__SGB5906	240	11	medium
POLLGUT__D80661__bin,31,fa	/shares/CIBIO-Storage/CM/scratch/databases/MetaRefSGB/utils/furnace/Jan20/bins/HansenLBS_2018__SID5413-2__bin,51,fna	0.0284603	kSGB	k__Bacteria|p__Firmicutes|c__CFGB11505|o__OFGB11505|f__FGB11505|g__GGB33749|s__GGB33749_SGB53386|t__SGB53386	240	11	low
POLLGUT__D80646__bin,58,fa	/shares/CIBIO-Storage/CM/scratch/databases/MetaRefSGB/utils/furnace/Dec19_msh/bins/AlmeidaA_2019__ERR589505__bin,72,fna	0.0220766	kSGB	k__Bacteria|p__Firmicutes|c__Negativicutes|o__Selenomonadales|f__Selenomonadaceae|g__Selenomonas|s__Selenomonas_bovis|t__SGB5909	241	1	low
POLLGUT__D81248__bin,16,fa	/shares/CIBIO-Storage/CM/scratch/databases/MetaRefSGB/utils/furnace/Nov20/NEW_BINS/bins/KimCY_2020__KIJ_genome_9568,fna	0.0209773	kSGB	k__Bacteria|p__Firmicutes|c__Clostridia|o__Clostridiales|f__Ruminococcaceae|g__GGB9695|s__GGB9695_SGB15211|t__SGB15211	242	3	medium
POLLGUT__D82279__bin,71,fa	15211/FengQ_2015__SID531663__bin,72,fa	0.0235567	kSGB	k__Bacteria|p__Firmicutes|c__Clostridia|o__Clostridiales|f__Ruminococcaceae|g__GGB9695|s__GGB9695_SGB15211|t__SGB15211	242	3	medium
POLLGUT__D81087__bin,71,fa	/shares/CIBIO-Storage/CM/scratch/databases/MetaRefSGB/utils/furnace/Jan20/bins/JieZ_2017__SAMEA104142380__bin,24,fna	0.0330964	kSGB	k__Bacteria|p__Firmicutes|c__Clostridia|o__Clostridiales|f__Ruminococcaceae|g__GGB9695|s__GGB9695_SGB15211|t__SGB15211	242	3	high
POLLGUT__D80544__bin,45,fa	/shares/CIBIO-Storage/CM/scratch/databases/MetaRefSGB/utils/furnace/Jan20/bins/GlendinningL_2020__mag_11413_14_idba__bin,75,fna	0.0179567	kSGB	k__Bacteria|p__Firmicutes|c__Clostridia|o__Clostridiales|f__Ruminococcaceae|g__GGB9695|s__GGB9695_SGB15210|t__SGB15210	243	1	low
POLLGUT__D80533__bin,51,fa	/shares/CIBIO-Storage/CM/scratch/databases/MetaRefSGB/utils/furnace/Dec19_msh/bins/GCA_900544765,fna	0.0167479	kSGB	k__Bacteria|p__Firmicutes|c__Clostridia|o__Clostridiales|f__Ruminococcaceae|g__GGB9695|s__GGB9695_SGB15209|t__SGB15209	244	1	low
POLLGUT__D80159__bin,21,fa	/shares/CIBIO-Storage/CM/scratch/databases/MetaRefSGB/utils/furnace/NB/bins/CM_Neuroblastoma__NB_M_CTR23__bin,5,fna	0.00642687	kSGB	k__Bacteria|p__Firmicutes|c__CFGB2976|o__OFGB2976|f__FGB2976|g__GGB9334|s__GGB9334_SGB14297|t__SGB14297	245	4	medium
POLLGUT__D81285__bin,41,fa	/shares/CIBIO-Storage/CM/scratch/databases/MetaRefSGB/utils/furnace/Jan20/bins/ThomasAM_2019__LILT_VF09_16__bin,39,fna	0.0116165	kSGB	k__Bacteria|p__Firmicutes|c__CFGB2976|o__OFGB2976|f__FGB2976|g__GGB9334|s__GGB9334_SGB14297|t__SGB14297	245	4	medium
POLLGUT__D80010__bin,64,fa	/shares/CIBIO-Storage/CM/scratch/databases/MetaRefSGB/utils/furnace/NB/bins/CM_Neuroblastoma__NB_M_CTR23__bin,5,fna	0.0117383	kSGB	k__Bacteria|p__Firmicutes|c__CFGB2976|o__OFGB2976|f__FGB2976|g__GGB9334|s__GGB9334_SGB14297|t__SGB14297	245	4	medium
POLLGUT__D81902__bin,49,fa	/shares/CIBIO-Storage/CM/scratch/databases/MetaRefSGB/utils/furnace/zoe/fna/AsnicarF_2020__765__bin,87,fna	0.0118972	kSGB	k__Bacteria|p__Firmicutes|c__CFGB2976|o__OFGB2976|f__FGB2976|g__GGB9334|s__GGB9334_SGB14297|t__SGB14297	245	4	high
POLLGUT__D81724__bin,15,fa	14298/ZeeviD_2015__PNP_Main_70__bin,11,fa	0.00486359	kSGB	k__Bacteria|p__Firmicutes|c__CFGB2976|o__OFGB2976|f__FGB2976|g__GGB9334|s__GGB9334_SGB14298|t__SGB14298	246	1	high
POLLGUT__D80630__bin,45,fa	/shares/CIBIO-Storage/CM/scratch/databases/MetaRefSGB/utils/furnace/Feb20/bins/CostaYAO_2020__DSLMC04102__metabat2_low_PE,011,fna	0.0220908	kSGB	k__Bacteria|p__Firmicutes|c__CFGB12541|o__OFGB12541|f__FGB12541|g__GGB35551|s__GGB35551_SGB53794|t__SGB53794	247	2	low
POLLGUT__D80047__bin,5,fa	/shares/CIBIO-Storage/CM/scratch/databases/MetaRefSGB/utils/furnace/zoe/fna/AsnicarF_2020__728__bin,21,fna	0.0244475	kSGB	k__Bacteria|p__Firmicutes|c__CFGB12541|o__OFGB12541|f__FGB12541|g__GGB35551|s__GGB35551_SGB53794|t__SGB53794	247	2	medium
POLLGUT__D80630__bin,98,fa	15204/LiJ_2014__MH0252__bin,64,fa	0.0113086	kSGB	k__Bacteria|p__Firmicutes|c__Clostridia|o__Clostridiales|f__Ruminococcaceae|g__GGB9694|s__GGB9694_SGB15204|t__SGB15204	248	2	low
POLLGUT__D80010__bin,92,fa	/shares/CIBIO-Storage/CM/scratch/databases/MetaRefSGB/utils/furnace/Dec20/bins/CM_tanzania_TB_DAR__83587_31__bin,73,fna	0.0187742	kSGB	k__Bacteria|p__Firmicutes|c__Clostridia|o__Clostridiales|f__Ruminococcaceae|g__GGB9694|s__GGB9694_SGB15204|t__SGB15204	248	2	medium
POLLGUT__D80590__bin,7,fa	/shares/CIBIO-Storage/CM/scratch/databases/MetaRefSGB/utils/furnace/NB/bins/CM_Neuroblastoma__NB_PZ4_T2_2__bin,7,fna	0.0100165	kSGB	k__Bacteria|p__Firmicutes|c__Clostridia|o__Clostridiales|f__Ruminococcaceae|g__GGB9694|s__GGB9694_SGB15201|t__SGB15201	249	13	medium
POLLGUT__D80630__bin,74,fa	/shares/CIBIO-Storage/CM/scratch/databases/MetaRefSGB/utils/furnace/Nov20/NEW_BINS/bins/KimCY_2020__KIJ_genome_5772,fna	0.0102718	kSGB	k__Bacteria|p__Firmicutes|c__Clostridia|o__Clostridiales|f__Ruminococcaceae|g__GGB9694|s__GGB9694_SGB15201|t__SGB15201	249	13	low
POLLGUT__D81377__bin,68,fa	/shares/CIBIO-Storage/CM/scratch/databases/MetaRefSGB/utils/furnace/Nov20/NEW_BINS/bins/KimCY_2020__KIJ_genome_5772,fna	0.0105731	kSGB	k__Bacteria|p__Firmicutes|c__Clostridia|o__Clostridiales|f__Ruminococcaceae|g__GGB9694|s__GGB9694_SGB15201|t__SGB15201	249	13	high
POLLGUT__D81332__bin,57,fa	15201/Obregon-TitoAJ_2015__NO22__bin,52,fa	0.0107319	kSGB	k__Bacteria|p__Firmicutes|c__Clostridia|o__Clostridiales|f__Ruminococcaceae|g__GGB9694|s__GGB9694_SGB15201|t__SGB15201	249	13	medium
POLLGUT__D80912__bin,9,fa	/shares/CIBIO-Storage/CM/scratch/databases/MetaRefSGB/utils/furnace/NB/bins/CM_Neuroblastoma__NB_PZ4_T2_2__bin,7,fna	0.0113573	kSGB	k__Bacteria|p__Firmicutes|c__Clostridia|o__Clostridiales|f__Ruminococcaceae|g__GGB9694|s__GGB9694_SGB15201|t__SGB15201	249	13	medium
POLLGUT__D81285__bin,81,fa	/shares/CIBIO-Storage/CM/scratch/databases/MetaRefSGB/utils/furnace/Feb20/bins/CostaYAO_2020__MHCFR04200__metabat2_low_PE,009,fna	0.0115851	kSGB	k__Bacteria|p__Firmicutes|c__Clostridia|o__Clostridiales|f__Ruminococcaceae|g__GGB9694|s__GGB9694_SGB15201|t__SGB15201	249	13	medium
POLLGUT__D81932__bin,59,fa	/shares/CIBIO-Storage/CM/scratch/databases/MetaRefSGB/utils/furnace/Feb20/bins/CostaYAO_2020__MHCFR04200__metabat2_low_PE,009,fna	0.0118017	kSGB	k__Bacteria|p__Firmicutes|c__Clostridia|o__Clostridiales|f__Ruminococcaceae|g__GGB9694|s__GGB9694_SGB15201|t__SGB15201	249	13	high
POLLGUT__D80047__bin,46,fa	/shares/CIBIO-Storage/CM/scratch/databases/MetaRefSGB/utils/furnace/Feb20/bins/CostaYAO_2020__MHCFR04200__metabat2_low_PE,009,fna	0.013267	kSGB	k__Bacteria|p__Firmicutes|c__Clostridia|o__Clostridiales|f__Ruminococcaceae|g__GGB9694|s__GGB9694_SGB15201|t__SGB15201	249	13	medium
POLLGUT__D80438__bin,24,fa	/shares/CIBIO-Storage/CM/scratch/databases/MetaRefSGB/utils/furnace/NB/bins/CM_Neuroblastoma__NB_PZ4_T2_2__bin,7,fna	0.0136595	kSGB	k__Bacteria|p__Firmicutes|c__Clostridia|o__Clostridiales|f__Ruminococcaceae|g__GGB9694|s__GGB9694_SGB15201|t__SGB15201	249	13	low
POLLGUT__D80703__bin,71,fa	/shares/CIBIO-Storage/CM/scratch/databases/MetaRefSGB/utils/furnace/Jan20/bins/WirbelJ_2018__CCMD65222621ST-11-0__bin,40,fna	0.0151077	kSGB	k__Bacteria|p__Firmicutes|c__Clostridia|o__Clostridiales|f__Ruminococcaceae|g__GGB9694|s__GGB9694_SGB15201|t__SGB15201	249	13	low
POLLGUT__D80665__bin,58,fa	/shares/CIBIO-Storage/CM/scratch/databases/MetaRefSGB/utils/furnace/Feb20/bins/CostaYAO_2020__MHCFR04200__metabat2_low_PE,009,fna	0.0161416	kSGB	k__Bacteria|p__Firmicutes|c__Clostridia|o__Clostridiales|f__Ruminococcaceae|g__GGB9694|s__GGB9694_SGB15201|t__SGB15201	249	13	low
POLLGUT__D80159__bin,20,fa	/shares/CIBIO-Storage/CM/scratch/databases/MetaRefSGB/utils/furnace/Feb20/bins/CostaYAO_2020__MHCFR04200__metabat2_low_PE,009,fna	0.0168734	kSGB	k__Bacteria|p__Firmicutes|c__Clostridia|o__Clostridiales|f__Ruminococcaceae|g__GGB9694|s__GGB9694_SGB15201|t__SGB15201	249	13	medium
POLLGUT__D80324__bin,21,fa	/shares/CIBIO-Storage/CM/scratch/databases/MetaRefSGB/utils/furnace/Nov20/NEW_BINS/bins/KimCY_2020__KIJ_genome_14900,fna	0.0201676	kSGB	k__Bacteria|p__Firmicutes|c__Clostridia|o__Clostridiales|f__Ruminococcaceae|g__GGB9694|s__GGB9694_SGB15201|t__SGB15201	249	13	high
POLLGUT__D80484__bin,65,fa	15203/CosteaPI_2017__mickey2-11-30-0__bin,23,fa	0.00558558	kSGB	k__Bacteria|p__Firmicutes|c__Clostridia|o__Clostridiales|f__Ruminococcaceae|g__GGB9694|s__GGB9694_SGB15203|t__SGB15203	250	7	low
POLLGUT__D80059__bin,39,fa	/shares/CIBIO-Storage/CM/scratch/databases/MetaRefSGB/utils/furnace/NB/bins/CM_Neuroblastoma__NB_M_CTR52__bin,105,fna	0.00593232	kSGB	k__Bacteria|p__Firmicutes|c__Clostridia|o__Clostridiales|f__Ruminococcaceae|g__GGB9694|s__GGB9694_SGB15203|t__SGB15203	250	7	medium
POLLGUT__D81553__bin,86,fa	/shares/CIBIO-Storage/CM/scratch/databases/MetaRefSGB/utils/furnace/Nov20/NEW_BINS/bins/KimCY_2020__KIJ_genome_27,fna	0.0086193	kSGB	k__Bacteria|p__Firmicutes|c__Clostridia|o__Clostridiales|f__Ruminococcaceae|g__GGB9694|s__GGB9694_SGB15203|t__SGB15203	250	7	low
POLLGUT__D81248__bin,66,fa	/shares/CIBIO-Storage/CM/scratch/databases/MetaRefSGB/utils/furnace/Jan20/bins/ViscontiA_2019__SID829283__bin,12,fna	0.0104453	kSGB	k__Bacteria|p__Firmicutes|c__Clostridia|o__Clostridiales|f__Ruminococcaceae|g__GGB9694|s__GGB9694_SGB15203|t__SGB15203	250	7	medium
POLLGUT__D80630__bin,6,fa	/shares/CIBIO-Storage/CM/scratch/databases/MetaRefSGB/utils/furnace/Jan20/bins/ViscontiA_2019__SID703262__bin,19,fna	0.0157027	kSGB	k__Bacteria|p__Firmicutes|c__Clostridia|o__Clostridiales|f__Ruminococcaceae|g__GGB9694|s__GGB9694_SGB15203|t__SGB15203	250	7	low
POLLGUT__D80498__bin,62,fa	/shares/CIBIO-Storage/CM/scratch/databases/MetaRefSGB/utils/furnace/Jan20/bins/ViscontiA_2019__SID282329__bin,6,fna	0.0170168	kSGB	k__Bacteria|p__Firmicutes|c__Clostridia|o__Clostridiales|f__Ruminococcaceae|g__GGB9694|s__GGB9694_SGB15203|t__SGB15203	250	7	medium
POLLGUT__D82298__bin,77,fa	15203/XieH_2016__YSZC12003_37254__bin,23,fa	0.0248969	kSGB	k__Bacteria|p__Firmicutes|c__Clostridia|o__Clostridiales|f__Ruminococcaceae|g__GGB9694|s__GGB9694_SGB15203|t__SGB15203	250	7	high
POLLGUT__D82068__bin,93,fa	/shares/CIBIO-Storage/CM/scratch/databases/MetaRefSGB/utils/furnace/zoe/fna/AsnicarF_2020__1236__bin,96,fna	0.0313964	kSGB	k__Bacteria|p__Firmicutes|c__Clostridia|o__Clostridiales|f__Ruminococcaceae|g__GGB9694|s__GGB9694_SGB15202|t__SGB15202	251	1	medium
POLLGUT__D81285__bin,69,fa	/shares/CIBIO-Storage/CM/scratch/databases/MetaRefSGB/utils/furnace/Nov20/NEW_BINS/bins/KimCY_2020__KIJ_genome_26235,fna	0.0136942	kSGB	k__Bacteria|p__Firmicutes|c__Clostridia|o__Clostridiales|f__Ruminococcaceae|g__GGB9694|s__GGB9694_SGB15207|t__SGB15207	252	1	medium
POLLGUT__D82247__bin,41,fa	14351/FengQ_2015__SID31424__bin,50,fa	0.0344498	kSGB	k__Bacteria|p__Actinobacteria|c__Coriobacteriia|o__Coriobacteriales|f__Coriobacteriaceae|g__GGB9370|s__GGB9370_SGB14351|t__SGB14351	253	2	low
POLLGUT__D82288__bin,62,fa	14351/FengQ_2015__SID31424__bin,50,fa	0.034676	kSGB	k__Bacteria|p__Actinobacteria|c__Coriobacteriia|o__Coriobacteriales|f__Coriobacteriaceae|g__GGB9370|s__GGB9370_SGB14351|t__SGB14351	253	2	high
POLLGUT__D81096__bin,14,fa	/shares/CIBIO-Storage/CM/scratch/databases/MetaRefSGB/utils/furnace/Jan20/bins/JieZ_2017__SAMEA104142201__bin,66,fna	0.00803504	kSGB	k__Bacteria|p__Firmicutes|c__Clostridia|o__Clostridiales|f__Lachnospiraceae|g__GGB3550|s__GGB3550_SGB4746|t__SGB4746	254	2	high
POLLGUT__D80421__bin,24,fa	/shares/CIBIO-Storage/CM/scratch/databases/MetaRefSGB/utils/furnace/Dec19_msh/bins/ForsterSC_2019__ERR1190801__bin,69,fna	0.00875935	kSGB	k__Bacteria|p__Firmicutes|c__Clostridia|o__Clostridiales|f__Lachnospiraceae|g__GGB3550|s__GGB3550_SGB4746|t__SGB4746	254	2	low
POLLGUT__D80045__bin,6,fa	4798/Obregon-TitoAJ_2015__NO21__bin,23,fa	0.00454585	kSGB	k__Bacteria|p__Firmicutes|c__Clostridia|o__Clostridiales|f__Lachnospiraceae|g__GGB3582|s__GGB3582_SGB4798|t__SGB4798	255	3	medium
POLLGUT__D80093__bin,22,fa	4798/FengQ_2015__SID532749__bin,65,fa	0.0080991	kSGB	k__Bacteria|p__Firmicutes|c__Clostridia|o__Clostridiales|f__Lachnospiraceae|g__GGB3582|s__GGB3582_SGB4798|t__SGB4798	255	3	medium
POLLGUT__D81706__bin,40,fa	/shares/CIBIO-Storage/CM/scratch/databases/MetaRefSGB/utils/furnace/Nov20/NEW_BINS/bins/KimCY_2020__KIJ_genome_5938,fna	0.0222479	kSGB	k__Bacteria|p__Firmicutes|c__Clostridia|o__Clostridiales|f__Lachnospiraceae|g__GGB3582|s__GGB3582_SGB4798|t__SGB4798	255	3	high
POLLGUT__D80093__bin,40,fa	/shares/CIBIO-Storage/CM/scratch/databases/MetaRefSGB/utils/furnace/Dec19_msh/bins/AlmeidaA_2019__ERR1190617__bin,12,fna	0.00978087	kSGB	k__Bacteria|p__Firmicutes|c__Clostridia|o__Clostridiales|f__Lachnospiraceae|g__Blautia|s__Blautia_hansenii|t__SGB4794	256	1	medium
POLLGUT__D82280__bin,68,fa	/shares/CIBIO-Storage/CM/scratch/databases/MetaRefSGB/utils/furnace/zoe/fna/AsnicarF_2020__963__bin,124,fna	0.012016	kSGB	k__Bacteria|p__Firmicutes|c__Clostridia|o__Clostridiales|f__Clostridiaceae|g__GGB9568|s__GGB9568_SGB14980|t__SGB14980	257	5	high
POLLGUT__D81255__bin,75,fa	/shares/CIBIO-Storage/CM/scratch/databases/MetaRefSGB/utils/furnace/zoe/fna/AsnicarF_2020__1455__bin,107,fna	0.0153524	kSGB	k__Bacteria|p__Firmicutes|c__Clostridia|o__Clostridiales|f__Clostridiaceae|g__GGB9568|s__GGB9568_SGB14980|t__SGB14980	257	5	medium
POLLGUT__D81735__bin,8,fa	14980/ZellerG_2014__CCIS03473770ST-4-0__bin,27,fa	0.0213682	kSGB	k__Bacteria|p__Firmicutes|c__Clostridia|o__Clostridiales|f__Clostridiaceae|g__GGB9568|s__GGB9568_SGB14980|t__SGB14980	257	5	high
POLLGUT__D80282__bin,29,fa	/shares/CIBIO-Storage/CM/scratch/databases/MetaRefSGB/utils/furnace/zoe/fna/AsnicarF_2020__1439__bin,106,fna	0.0224638	kSGB	k__Bacteria|p__Firmicutes|c__Clostridia|o__Clostridiales|f__Clostridiaceae|g__GGB9568|s__GGB9568_SGB14980|t__SGB14980	257	5	medium
POLLGUT__D80655__bin,19,fa	/shares/CIBIO-Storage/CM/scratch/databases/MetaRefSGB/utils/furnace/zoe/fna/AsnicarF_2020__120__bin,128,fna	0.0245729	kSGB	k__Bacteria|p__Firmicutes|c__Clostridia|o__Clostridiales|f__Clostridiaceae|g__GGB9568|s__GGB9568_SGB14980|t__SGB14980	257	5	low
POLLGUT__D82298__bin,58,fa	/shares/CIBIO-Storage/CM/scratch/databases/MetaRefSGB/utils/furnace/Jan20/bins/GlendinningL_2020__mag_11413_min2k__bin,359,fna	0.00947493	kSGB	k__Bacteria|p__Firmicutes|c__CFGB1216|o__OFGB1216|f__FGB1216|g__GGB2980|s__GGB2980_SGB3962|t__SGB3962	258	11	high
POLLGUT__D82288__bin,83,fa	/shares/CIBIO-Storage/CM/scratch/databases/MetaRefSGB/utils/furnace/Jan20/bins/GlendinningL_2020__mag_11413_min2k__bin,359,fna	0.0136545	kSGB	k__Bacteria|p__Firmicutes|c__CFGB1216|o__OFGB1216|f__FGB1216|g__GGB2980|s__GGB2980_SGB3962|t__SGB3962	258	11	high
POLLGUT__D80422__bin,2,fa	/shares/CIBIO-Storage/CM/scratch/databases/MetaRefSGB/utils/furnace/Jan20/bins/GlendinningL_2020__mag_11413_min2k__bin,359,fna	0.0138085	kSGB	k__Bacteria|p__Firmicutes|c__CFGB1216|o__OFGB1216|f__FGB1216|g__GGB2980|s__GGB2980_SGB3962|t__SGB3962	258	11	low
POLLGUT__D82064__bin,59,fa	/shares/CIBIO-Storage/CM/scratch/databases/MetaRefSGB/utils/furnace/Jan20/bins/GlendinningL_2020__mag_11413_min2k__bin,359,fna	0.015719	kSGB	k__Bacteria|p__Firmicutes|c__CFGB1216|o__OFGB1216|f__FGB1216|g__GGB2980|s__GGB2980_SGB3962|t__SGB3962	258	11	medium
POLLGUT__D80533__bin,24,fa	/shares/CIBIO-Storage/CM/scratch/databases/MetaRefSGB/utils/furnace/Jan20/bins/GlendinningL_2020__mag_11413_min2k__bin,359,fna	0.0161582	kSGB	k__Bacteria|p__Firmicutes|c__CFGB1216|o__OFGB1216|f__FGB1216|g__GGB2980|s__GGB2980_SGB3962|t__SGB3962	258	11	low
POLLGUT__D80047__bin,1,fa	/shares/CIBIO-Storage/CM/scratch/databases/MetaRefSGB/utils/furnace/Jan20/bins/GlendinningL_2020__mag_11413_min2k__bin,359,fna	0.0172192	kSGB	k__Bacteria|p__Firmicutes|c__CFGB1216|o__OFGB1216|f__FGB1216|g__GGB2980|s__GGB2980_SGB3962|t__SGB3962	258	11	medium
POLLGUT__D81488__bin,39,fa	/shares/CIBIO-Storage/CM/scratch/databases/MetaRefSGB/utils/furnace/Jan20/bins/GlendinningL_2020__mag_11413_min2k__bin,359,fna	0.0188738	kSGB	k__Bacteria|p__Firmicutes|c__CFGB1216|o__OFGB1216|f__FGB1216|g__GGB2980|s__GGB2980_SGB3962|t__SGB3962	258	11	medium
[truncated: 11,080 more rows]
