# Supplementary material for: Exposure to environmental pollutants selects for xenobiotic-degrading functions in the human gut microbiome
Source: Nat Commun. 2024 May 27;15:4482. doi: 10.1038/s41467-024-48739-7 (PMC11130323; doi:10.1038/s41467-024-48739-7)
Supplement: Supplementary file 7 — Supplementary Dataset 4 [file 41467_2024_48739_MOESM7_ESM.xlsx]

## Sheet: Suppl Data S1
Supplementary Data S4. Number of reads and assembly statistics
Sample_ID	Number of high-quality reads	N50 value	Total contigs	Total contig length
D80007	55337782	119.261	321	26,857,489
D80010	29797588	109.006	1.213	78,548,770
D80014	54260326	106.843	745	49,922,194
D80018	27354628	100.111	450	28,303,334
D80035	25306750	106.843	1.075	69,416,849
D80036	27998190	104.955	773	49,413,011
D80039	25213991	110.344	881	56,646,296
D80040	55491616	104.1	619	38,878,766
D80042	27043701	106.784	576	38,563,912
D80043	54528540	104.053	798	50,701,355
D80045	55760624	128.467	396	28,664,515
D80047	28800388	104.952	951	61,181,642
D80049	53726162	110.387	707	45,525,474
D80054	52675716	108.359	1.316	84,988,319
D80057	52618194	93.302	828	47,152,691
D80058	28271635	107.731	1.087	71,987,882
D80059	55162772	106.766	440	27,490,800
D80060	53758108	115.736	532	37,005,401
D80061	27334346	114,230	67	4,258,997
D80070	25096860	119.219	277	18,202,554
D80072	25982286	96.006	494	29,077,120
D80079	24906862	103.935	437	28,446,212
D80090	25269856	123.887	384	26,501,078
D80093	27477486	114.061	913	63,246,817
D80107	24862684	119.011	407	27,666,823
D80120	27163150	111.086	254	16,219,615
D80124	30018791	112.249	744	50,038,606
D80125	53353308	111.368	1.185	78,803,717
D80131	25978059	115.364	667	46,266,434
D80134	54332164	109.114	1.212	78,746,197
D80143	31009354	117.013	665	45,523,586
D80144	26483135	103.478	1.265	78,356,633
D80156	52719506	113.282	415	28,450,134
D80158	53324238	106.224	1.235	77,955,386
D80159	52612770	99,640	1.025	61,516,455
D80161	50664298	108.144	1.225	79,255,304
D80162	53246474	102.686	721	44,210,382
D80164	50627370	118.928	687	47,346,045
D80189	54158616	107.068	885	54,363,738
D80191	25919177	106.347	214	13,437,819
D80193	56559918	109.527	970	62,992,138
D80194	26581582	114.292	871	57,688,070
D80198	55210118	105.995	608	37,447,460
D80271	28824094	103.209	1.307	82,640,828
D80282	54055160	114.327	1.338	87,268,484
D80320	25791688	115.346	1.104	74,104,229
D80324	29107494	105.494	1.278	78,649,688
D80325	27943942	105,140	808	51,601,544
D80326	27617486	108.984	1,110	73,800,011
D80331	25114313	109.992	1.152	77,020,244
D80336	50719534	107.117	778	50,105,175
D80340	27871685	110.319	1,070	68,867,079
D80343	28988919	114.926	1.417	96,473,063
D80344	24775849	105.022	930	59,408,187
D80345	28105849	114.674	1.205	80,418,230
D80346	25015782	110.446	812	52,317,954
D80347	27270814	100.692	1.032	63,097,666
D80348	27811490	108.432	608	39,052,135
D80353	23160597	107.949	883	56,639,055
D80354	25779077	101.594	771	47,957,388
D80355	24979315	108.333	1.107	68,550,101
D80356	25463498	108.816	539	35,251,686
D80413	27545553	104.768	1.126	73,127,983
D80414	28149354	110.421	555	36,037,285
D80415	27779851	116.714	959	66,865,496
D80416	19718915	119.248	752	49,746,564
D80418	24455989	110.791	993	65,387,564
D80419	27305892	113.519	1.067	71,526,009
D80421	24183907	106.52	513	34,115,015
D80422	27532475	125.367	790	53,697,790
D80424	28248073	110.975	1.003	65,979,879
D80425	26972171	105.909	832	52,541,115
D80426	28243656	115.806	1.049	69,661,082
D80427	22124089	107.398	918	59,186,206
D80428	26470328	105.058	685	41,722,279
D80429	27227407	107.308	1.072	68,092,188
D80430	27144754	113.06	1.051	70,196,461
D80431	27602125	109.962	502	31,750,248
D80432	27826653	114.625	334	23,400,433
D80433	27450171	104.256	972	58,709,614
D80434	28026388	112.078	437	29,525,249
D80436	28109344	109.724	750	49,688,005
D80437	28697881	111.027	1.075	70,383,894
D80438	27710217	118.486	997	70,043,783
D80439	27108475	105.005	1.171	73,922,306
D80440	27441065	109.399	931	59,786,725
D80482	21203749	116.558	1.054	73,106,100
D80484	25993715	106.025	1.214	77,263,867
D80485	28426441	112.499	1.226	78,708,035
D80486	31129632	107.578	921	59,808,156
D80487	28941428	104.316	1.101	71,643,563
D80489	22710091	104.681	630	39,435,906
D80498	24846073	111.154	1.096	69,305,131
D80533	25048560	108.757	1.089	69,050,447
D80534	28908356	111.256	962	66,361,051
D80535	23267371	107.937	1.031	70,951,274
D80537	27285294	105.244	1.001	62,139,103
D80540	27805721	112.777	816	54,840,277
D80542	28381008	110.93	937	62,442,618
D80543	25176912	115.899	895	62,799,350
D80544	24334781	104.382	1.142	75,516,400
D80545	28303295	111.899	840	54,162,931
D80547	28322133	109.643	832	56,406,151
D80548	22414890	106.576	868	57,180,877
D80549	27954489	111.629	932	62,533,880
D80551	29000711	117.303	1.287	90,225,559
D80552	21909822	113.653	703	47,630,170
D80554	54957126	118.667	889	59,258,123
D80555	24329767	111.528	1.061	68,498,506
D80556	51273258	468.867	1.003	66,378,094
D80557	53082586	113.127	878	60,751,654
D80558	52910590	111.569	1.081	71,136,518
D80559	53606808	110.367	1.017	66,956,745
D80561	27145490	112.586	1.089	71,190,599
D80576	27724660	106.058	1.207	75,584,949
D80579	28400040	107.469	1,200	77,683,287
D80590	27859430	115.998	1.238	81,171,682
D80595	53175418	105,000	1.049	64,516,704
D80597	52843672	103.762	1.092	67,305,284
D80628	26844202	108.608	877	55,872,839
D80630	28329048	109.575	1.098	70,610,597
D80632	23553113	105.822	621	39,529,736
D80634	27705892	108.762	1.393	87,638,638
D80638	28412675	106.59	1.306	81,481,601
D80641	19570547	108.392	849	53,895,575
D80642	27604625	108.453	826	52,819,771
D80643	28697084	107.751	1.349	87,410,131
D80644	28162825	99.764	878	52,763,939
D80646	22498551	103.22	1.167	73,493,084
D80648	27526084	116.566	662	46,183,503
D80653	29104214	114.653	1.187	79,138,714
D80655	28764584	108.867	1.191	74,642,191
D80657	25724566	113.638	1.037	68,434,567
D80658	23031954	101.385	743	46,251,958
D80661	24756725	113,480	1.068	73,795,490
D80663	27836670	107.769	799	52,118,445
D80664	29904466	110.287	890	57,912,222
D80665	27244827	102.765	1.149	73,790,400
D80672	29243400	111.917	1.193	75,862,540
D80703	26848835	109,000	1.141	73,701,745
D80727	28500877	109.512	541	36,605,962
D80732	23281821	108.719	738	47,979,072
D80744	28352475	102.719	874	53,766,645
D80751	24638009	114.378	1.119	74,205,031
D80760	27601609	110.756	726	47,118,621
D80761	35009753	123.837	1.028	70,480,850
D80763	21667271	108.084	742	47,743,597
D80774	26959326	109,500	1.144	74,808,112
D80872	22690199	114,139	717	46,268,341
D80885	27196915	108.886	962	60,704,372
D80912	26534972	111.764	1.069	66,963,446
D80931	53571016	102.804	1.256	78,243,577
D81001	27477325	114,273	858	55,732,147
D81002	25561642	106,580	953	62,069,736
D81003	53625684	99,843	916	56,592,545
D81004	53716528	103,833	983	64,633,591
D81008	53791564	116,261	1,131	77,969,457
D81012	52667094	102,039	662	41,820,126
D81016	51157556	107,013	1,138	71,072,243
D81018	55611616	110,222	1,252	83,288,744
D81024	53806950	112,293	1,045	67,838,923
D81032	28203637	113,809	1.132	73,787,737
D81033	51365504	105,945	1,025	63,271,934
D81035	54011396	103,639	1,220	76,262,675
D81039	51006778	110,147	1,227	78,571,532
D81045	54303050	106,351	1,147	73,294,756
D81051	52800690	105,143	935	58,049,847
D81052	53738088	117,226	1,308	85,781,701
D81057	52654608	117,841	1,153	77,961,843
D81060	53128494	109,820	1,031	64,569,300
D81061	52529544	110,213	1,349	87,266,485
D81070	54915650	111,282	946	60,246,839
D81071	51915638	109,428	1,129	72,926,997
D81077	55017428	108,286	1,338	86,589,602
D81086	28980641	112,611	1.091	69,444,959
D81087	24932851	113,065	1.169	75,909,920
D81089	52513226	118,776	541	37,414,903
D81093	53366992	105,740	663	42,151,883
D81096	28394875	106,201	888	55,822,462
D81097	28258119	112,387	1.013	64,184,138
D81098	27203514	104,560	822	53,809,058
D81101	29216322	107,382	1,260	80,304,929
D81104	28399483	116,464	1,259	80,338,652
D81113	54210738	111,463	523	35,807,394
D81115	54291446	104,791	1,011	63,380,387
D81117	54325930	109,343	1,237	76,445,903
D81118	25449227	114,393	973	66,356,913
D81121	25040485	110,731	899	58,035,731
D81125	53920026	102,825	1,014	62,829,579
D81127	54789302	109,665	865	57,895,348
D81129	25460506	108,116	1,075	68,064,611
D81131	54550916	102,910	1,030	65,559,168
D81137	53648952	104,616	658	41,979,491
D81148	53352980	104,545	879	55,711,305
D81154	58069352	112,549	1,274	85,152,481
D81169	54846202	103,968	906	55,810,412
D81177	27387642	102,253	561	34,192,660
D81178	54447752	136,295	241	18,783,747
D81205	28633524	111,460	967	64,071,891
D81222	25689154	112,938	1,104	72,893,604
D81229	53140548	111,455	889	58,170,378
D81230	28599371	105,307	382	24,640,326
D81232	51582446	110,503	510	34,332,770
D81233	52771082	105,394	1,058	65,890,718
D81247	28623831	108,229	1,502	94,117,242
D81248	53977108	102,366	1,191	74,998,035
D81249	55998578	103,041	772	47,566,390
D81255	55284072	101,169	1,555	93,321,598
D81257	56574078	111,271	628	40,457,890
D81259	53183564	111,059	475	32,106,106
D81271	26094158	106,153	840	55,496,940
D81280	25282273	111,367	826	52,800,221
D81281	26333303	103,847	712	44,607,231
D81282	54114580	96,374	624	37,155,675
D81285	24772913	110,610	1,171	75,553,453
D81294	24886626	105,756	905	58,038,398
D81299	26622767	113,031	918	60,685,382
D81303	24947134	103,790	1,165	72,930,624
D81320	22897978	109,562	626	42,581,128
D81323	56052726	107,958	1,106	70,602,056
D81329	53130022	109,691	989	65,267,250
D81332	51500824	110,543	1,317	84,932,212
D81336	28892244	102,979	1,184	73,084,547
D81337	50654750	105,630	826	54,613,146
D81338	27775229	114,344	767	52,324,142
D81339	27447560	105,374	837	53,247,959
D81340	25091421	115,405	597	40,842,646
D81346	55490964	109,866	1,059	65,699,175
D81350	27913013	118,161	1,025	72,510,597
D81352	54266346	112,612	918	60,541,033
D81355	27644914	117,206	451	30,953,873
D81361	27897879	105,749	1,021	67,766,470
D81362	54005912	102,535	1,220	76,864,672
D81363	28830876	108,164	837	55,490,519
D81364	25345254	106,108	541	34,487,389
D81365	51382678	103,193	1,189	71,995,088
D81366	53833730	107,424	1,224	78,197,420
D81368	52855954	104,941	1,443	90,339,860
D81369	25843700	102,493	520	32,684,851
D81372	22645312	108,367	1,045	69,404,412
D81373	52603426	108,155	1,296	83,054,526
D81376	29787238	113,833	912	61,383,725
D81377	27413426	113,995	1,103	73,165,167
D81378	27675206	109,104	997	65,735,891
D81384	54092994	105,667	744	46,799,233
D81386	51291704	104,292	909	56,111,762
D81391	53412688	101,025	1,364	83,012,124
D81394	49617722	111,186	1,124	72,177,819
D81398	24172252	103,638	1,102	69,330,807
D81404	53369430	51,715,446	814	104,055
D81414	53073878	105,186	1,132	70,040,918
D81417	27883889	104,324	1,244	77,695,402
D81422	53482110	114,493	600	39,969,759
D81426	55022734	104,213	1,185	75,097,519
D81442	53999332	109,045	894	57,966,911
D81450	51038056	100,141	1,173	72,453,512
D81451	54611698	114,549	1,177	78,552,595
D81456	52002536	107,170	1,014	63,527,497
D81459	52719232	108,248	942	60,087,969
D81469	54367184	106,225	1,258	77,396,729
D81474	52901462	107,835	927	59,580,700
D81479	54716072	113,163	1,356	86,605,117
D81488	53196160	104,383	948	59,375,034
D81516	53590586	112,947	761	50,707,176
D81521	24652587	96,867	1,382	83,865,708
D81524	26899758	113,540	908	62,006,832
D81541	53131320	111,661	912	61,123,338
D81542	54023014	106,187	1,306	81,180,986
D81544	52387020	105,669	1,028	67,494,620
D81546	27875628	116,043	1,307	86,293,803
D81547	28010239	116,151	677	44,485,852
D81551	28434914	113,472	596	40,444,171
D81552	21395511	113,857	1,018	67,367,436
D81553	24662564	106,729	989	62,759,183
D81559	24891580	117,294	817	56,937,188
D81565	22885649	111,328	1,125	72,035,811
D81571	21831109	108,134	699	44,072,224
D81578	28284123	109,165	1,087	72,991,234
D81579	24500785	104,045	1,037	65,192,288
D81593	22824070	110,650	794	51,995,248
D81597	27866031	124,012	814	57,214,814
D81600	55513550	109,921	1,321	83,876,258
D81601	21158415	116,363	782	52,284,291
D81606	27033506	113,215	1,340	87,888,902
D81619	26920459	114,318	214	14,755,380
D81622	25819868	115,404	831	56,325,855
D81705	28158428	109,537	860	57,111,660
D81706	27425713	118,221	442	29,820,022
D81724	29572425	100,826	1,424	87,274,212
D81726	28985586	118,065	711	50,638,241
D81728	28646142	100,014	1,122	68,483,737
D81729	27334935	114,909	633	44,801,861
D81734	28562681	104,753	833	52,253,888
D81735	29539042	100,605	704	43,495,562
D81737	53185098	103,547	1,427	88,999,545
D81738	25281638	111,663	835	52,967,131
D81739	25839468	110,024	637	42,373,145
D81740	28551592	115,432	811	54,021,449
D81747	27637024	109,247	570	36,888,455
D81754	27356193	117,397	932	62,417,901
D81756	21756455	114,413	808	53,474,562
D81761	21563081	106,671	856	52,303,052
D81770	27943235	101,520	1,042	66,109,727
D81771	27564754	101,554	977	59,426,684
D81773	28110319	100,259	787	50,040,934
D81777	31377974	98,476	673	40,809,151
D81902	27715552	114,044	918	60,847,363
D81903	24654153	116,230	635	45,042,848
D81904	28431296	120,962	652	44,294,518
D81916	23750352	112,799	598	39,093,720
D81919	23246363	97,939	1,135	67,568,407
D81926	24733816	112,531	409	27,136,385
D81927	25171999	112,191	925	59,868,789
D81932	28110500	113,376	1,044	70,170,914
D81940	28221820	109,680	725	47,775,487
D81941	25644582	105,566	873	52,792,552
D81992	26727690	100,194	982	60,489,643
D82008	23043337	108,758	853	55,261,012
D82064	53660504	112,140	897	55,688,697
D82068	24960809	110,954	1,134	72,389,142
D82069	27430922	104,451	1,137	70,384,764
D82070	24927963	106,316	622	39,653,701
D82072	25825586	104,968	673	42,364,276
D82073	53113976	105,435	1,060	66,644,803
D82091	28524809	106,997	952	61,751,863
D82097	29154076	117,207	792	52,420,790
D82101	26602929	113,600	861	57,502,028
D82102	26773376	78,387,145	1,235	111,435
D82109	28651661	101,736	917	59,033,060
D82113	52791162	109,430	943	59,525,652
D82121	26118037	107,298	1,221	79,642,696
D82136	23033528	105,208	997	63,046,324
D82145	28286061	116,492	578	39,913,991
D82148	54559624	107,890	807	50,181,148
D82161	22190852	120,704	726	51,028,206
D82241	53216014	102,976	1,205	73,447,352
D82247	26927759	112,689	696	47,973,275
D82259	53157948	102,950	1,212	72,867,126
D82260	24292743	108,768	964	62,029,715
D82263	53357186	109,640	1,185	77,782,084
D82265	28305859	109,970	912	59,945,812
D82266	29482537	109,109	809	51,755,018
D82269	24576039	107,257	819	54,144,357
D82270	25407541	58,093,071	910	106,333
D82271	26259549	109,037	1,098	70,422,241
D82275	53024138	112,532	1,086	68,603,948
D82278	56167146	123,176	831	57,415,134
D82279	53682536	104,472	1,194	75,321,379
D82280	27394292	113,873	1,145	75,362,043
D82281	29129696	109,785	1,059	68,380,699
D82286	27527949	103,319	866	53,445,132
D82287	50482312	113,933	1,205	76,920,072
D82288	27539142	110,170	1,051	67,445,762
D82290	28289192	111,390	916	61,758,679
D82294	28456121	110,563	1,036	66,479,870
D82295	52983366	108,293	658	43,151,446
D82297	55831942	106,641	1,260	79,791,950
D82298	24889481	110,491	895	58,161,438
D82300	27586805	107,081	820	52,330,327
D82301	28521403	101,974	1,357	85,644,047
D82303	29728851	110,996	916	60,170,153
